# Supplementary material for: Highly efficient and sensitive patient-specific quality assurance for spot-scanned proton therapy
Source: PLoS One. 2019 Feb 14;14(2):e0212412. doi: 10.1371/journal.pone.0212412 (PMC6375645; doi:10.1371/journal.pone.0212412)
Supplement: S1 Dataset — Tab delimited text file containing the MU deviations for the 2500 spot field. (TXT) [file pone.0212412.s001.txt]

-0.00010196
1.0563e-05
-0.00016808
6.3393e-05
6.1158e-06
-6.4645e-05
0.00018587
-8.7205e-05
0.00013524
-0.00037228
0.00011897
1.3828e-05
-0.00017612
0.00019675
-1.7749e-05
6.2738e-05
-0.00017763
0.00015433
-9.7174e-05
-0.00015927
-1.0114e-05
-3.7431e-05
0.00015889
0.00013565
-0.00019963
4.9472e-05
0.00011063
5.8036e-05
-0.00027439
0.00014201
-1.0781e-05
-0.00017026
3.1507e-05
-2.5678e-05
0.00016701
-0.0001548
0.00012757
1.2163e-06
-0.00026403
-0.00016545
0.00023772
0.00029192
-0.00040624
2.9374e-05
0.00028409
7.8604e-05
-0.00013155
-1.0148e-05
0.00012489
-0.000355
0.0004174
-0.00034907
-8.0034e-05
-0.00011713
0.00021779
0.00011677
-0.00039832
0.0001737
0.00021818
9.0664e-05
1.8943e-06
0.00013735
7.8809e-06
3.9935e-06
-0.0003212
0.00021563
7.3288e-05
-4.1943e-05
-0.00011627
-0.00022144
-3.9815e-05
-5.5898e-06
-0.00015169
0.00061753
-2.1774e-05
-0.00022165
0.00010488
-0.00034912
0.00021376
-9.621e-05
0.00041978
-0.00069548
0.00038237
0.00011607
-0.00067426
0.00032752
0.0002547
7.797e-05
-0.00035769
0.00032788
-3.9646e-05
6.232e-05
4.6536e-05
-0.00056905
0.00065786
-0.00020092
5.3845e-05
-0.00038902
5.8219e-05
0.0003381
9.8312e-05
-0.00010109
-0.00010828
-7.3328e-05
2.0666e-05
-0.00041042
0.00034602
-6.6012e-06
0.00019043
-0.00010851
-1.5102e-05
5.5373e-05
-0.00031688
0.0007489
-0.0011374
0.00075204
-0.0004752
0.00032599
-0.00023778
-1.9792e-05
-2.3833e-05
0.00061287
-0.00032268
0.00010534
-4.7101e-05
-0.00066784
0.00086293
-0.00036399
2.5367e-05
0.00030275
-3.605e-05
0.00018288
-8.5268e-05
0.00013723
-0.00018107
-0.00021494
-0.0003279
0.00045896
-0.0005184
0.0005296
-0.00057593
0.00029947
0.00021758
-0.00012578
-5.3639e-05
0.00017278
-0.0001547
-0.0005543
-3.1157e-05
0.00072622
-0.00015406
0.00013735
-0.00028834
9.3445e-05
-4.4689e-05
0.00019233
0.00027778
-0.00046498
0.00033891
-0.00044582
0.0004411
-0.00029397
-0.00026508
0.00059076
-0.00020012
-6.0722e-05
0.00031781
-2.1383e-05
-0.0004615
0.00061642
-0.00020343
-0.00060586
0.00024808
0.00013361
4.8783e-06
-1.5711e-05
0.00019888
-0.00032346
0.00023842
-0.0002372
0.00046298
-0.00022016
0.00021268
-0.00020015
-0.00010309
0.00017614
-0.00010904
-3.1668e-05
8.7747e-05
-0.00026576
0.00032101
4.5922e-05
-0.00045762
0.00058075
-0.00039967
0.00014003
-0.00011461
0.000208
-8.1103e-05
-8.7246e-05
0.0003176
-3.8529e-05
-0.00057444
0.00046403
4.016e-05
9.409e-05
-0.00010248
-0.00038836
0.0004476
1.2025e-05
-0.00040319
-0.00029824
0.00044018
-5.4386e-05
0.00040779
-0.00029278
-0.00031743
7.3623e-05
0.00055405
1.8917e-05
4.7401e-05
-0.00038952
0.00018243
-0.00027115
-0.00020945
-0.00031476
0.00097889
-0.00052595
0.00011976
3.1382e-05
-0.0002244
0.00046301
-0.00036152
-0.00024691
0.00036747
0.00030497
-0.00044827
0.00031992
-2.8497e-05
-0.00031531
6.4792e-05
-9.7074e-05
0.00024139
-0.0002674
-0.00016079
0.0004729
-1.7144e-05
-0.0003407
-0.00011277
0.00045162
-0.00012584
0.00023121
-8.4159e-05
-0.0003719
0.00063143
2.4858e-05
-0.00011352
-7.0684e-05
-1.1533e-05
0.00016147
-0.00026196
0.00027629
-0.00011387
0.00011587
-0.00032125
0.00016009
-4.9341e-05
-0.00030158
0.00019312
5.2359e-05
-3.104e-05
9.3523e-05
-0.00014405
8.4002e-05
0.00021493
-0.00018325
2.0793e-05
-0.00015958
0.00011063
-0.00018427
0.00019188
1.0646e-05
-0.00029829
0.00044958
-9.9951e-05
-0.0001763
0.0001875
-6.1993e-05
-0.00037794
-0.00011889
0.00030918
-0.00013897
0.00010088
0.00022054
-0.00031154
0.00018511
0.00015649
3.3677e-06
-0.00054597
0.00024193
0.00031245
-0.00049243
-0.00018424
0.00064107
-0.00055621
0.00025522
-0.0002315
-5.7351e-05
-0.00011254
3.3926e-05
0.00059188
-0.00041183
0.00035316
-0.0005901
0.00078732
-0.00030394
-0.0002481
0.00057774
-0.00068566
0.00054031
-0.00055725
0.00029
-0.00049905
0.00078782
6.1758e-05
-0.00072554
0.0001545
-0.0001621
0.00060403
5.3395e-05
0.00012411
-0.00029392
5.5954e-06
-0.00018618
-0.00011684
-0.00020259
0.00083026
-0.00010519
-0.00018702
-0.00016347
0.00049698
-0.0005271
-0.00050061
0.00097615
-0.00062681
0.00080782
-0.00063211
-0.00032168
-7.4541e-05
-7.2218e-05
0.00058715
-0.00044226
-0.00014481
0.00074011
-0.00022752
0.00017293
-0.0006772
0.00018293
0.00037564
-0.00077205
0.0010474
-0.00015319
-7.629e-05
2.5205e-05
-0.00064626
0.00088306
-0.00095082
-1.1921e-05
0.00023147
0.00079224
-0.00024865
9.4991e-05
-0.00072834
0.00058297
0.00049071
-7.9437e-05
-0.00010807
-3.2922e-06
-2.7146e-05
-0.00020804
-6.5256e-05
0.00021393
-0.00022189
0.00020522
0.00024968
-0.00033091
-3.0561e-05
-7.5511e-05
0.00011792
9.5628e-06
-0.00011906
0.00016893
-2.2354e-05
-9.7097e-05
-5.4991e-05
3.323e-06
0.00010243
5.267e-05
-1.9088e-05
3.5688e-06
4.8578e-06
-9.6809e-05
0.00012231
-5.3635e-05
5.2423e-05
6.4492e-05
-4.608e-05
5.9387e-05
-0.00013824
5.9241e-05
3.2878e-05
1.6068e-05
-3.719e-05
-6.455e-06
-0.00019151
-0.00015634
0.00015656
0.00033761
-0.00033314
0.00014535
0.000314
-0.00034233
0.0003964
-0.00011611
-0.00052529
0.00044518
-0.00033852
3.3943e-05
0.0001167
-1.4607e-05
0.00013502
-0.00035587
0.00014762
8.5428e-05
0.00022352
-0.00021284
4.0345e-05
-0.00029167
0.00039107
-0.00032364
0.00034506
0.00011468
-0.00018474
-2.6103e-05
1.7233e-05
-5.1297e-05
-0.00036656
0.00014031
0.00053038
-0.00025822
-2.438e-05
1.2765e-05
0.0001826
4.2032e-05
-0.00071391
0.0006937
-0.00021969
0.00011213
1.2927e-06
-7.6711e-05
8.2243e-05
-0.00018035
-3.4817e-05
-5.1219e-05
9.3816e-05
-0.00027759
0.00013583
0.00011391
0.00013114
-0.00010075
2.9195e-05
-0.00024151
-0.00019994
3.0622e-05
-8.0835e-05
0.00090568
-0.00031947
-0.00047896
0.00048202
-0.000395
0.00019867
0.00015024
0.00014509
-0.00015873
-7.3168e-05
-9.3121e-05
-7.3703e-05
-0.00011156
0.00021862
0.00018809
-0.00076173
0.0009719
-0.0013802
0.00050345
0.00049507
-9.2305e-05
-0.00043091
0.0006227
0.00014128
-0.00016859
-0.00013085
0.00012339
-0.00019139
-3.1425e-05
-0.00024998
0.00056399
-0.00068156
0.00012751
-7.5359e-05
0.00025399
0.00027816
-0.00023063
0.00057359
-4.6613e-05
-4.9206e-05
-9.704e-05
-5.2328e-05
0.00012721
-0.00028813
0.00027409
-9.0969e-05
-8.5053e-05
9.953e-05
-0.00019102
0.00015325
2.4463e-05
8.9306e-05
-0.00043086
0.00013281
1.9316e-06
9.7318e-05
-8.211e-06
0.00013785
5.7245e-05
8.9021e-05
-0.00028106
0.00030408
-0.00015342
-0.0002178
-0.00022935
0.00031344
0.00020738
-0.00026865
9.5995e-05
6.8553e-05
-0.00020913
0.00036853
-0.00013283
-0.00031125
0.00019097
0.00012785
-4.9792e-05
-2.7267e-05
-1.4685e-05
0.00023852
-0.00014019
9.2177e-05
-7.8119e-05
-0.00017638
9.0115e-06
7.3379e-05
-0.00041829
0.00019778
0.00033794
-0.00039477
0.00026409
0.00017921
-0.00011289
-0.0005083
0.00048906
0.00011074
1.0933e-05
-0.00011467
-0.00018751
-0.00018092
0.00052945
-0.00029939
-0.00030511
0.0003202
7.0032e-05
-0.00037839
0.0003351
-4.2453e-05
4.3023e-05
-2.3123e-05
-1.0613e-05
0.00010162
-0.00016477
-9.5881e-05
0.00021949
-0.00026248
-0.00025391
0.00052376
-0.00020775
0.00030693
-0.00017626
-0.00019511
0.00026775
-1.1119e-05
1.5046e-05
-0.00015381
0.0003013
-0.0003272
0.00010033
9.0359e-05
-6.322e-05
-0.0002551
0.00027219
-1.8224e-05
0.00016583
-0.0001633
-0.00027923
0.00049149
-0.00021601
0.00010449
-0.00012471
0.00026289
-0.00025335
0.00018268
-8.544e-05
1.7047e-05
-0.00021428
0.00016888
-0.00012006
0.00043653
-0.00075336
0.00030701
0.00022558
0.00011365
-0.00034326
-0.00025969
0.00044233
1.0539e-05
-3.4472e-05
-0.000104
-0.00011886
0.00011398
3.3006e-05
0.00022689
-0.00040848
0.00036159
9.2089e-06
-0.00037367
0.00010355
-0.00011966
1.1899e-05
0.000147
2.0005e-05
4.1053e-05
3.884e-05
1.6967e-05
-0.00053014
0.0003108
-4.977e-05
-0.0002512
0.0002604
0.00023441
-3.8336e-05
6.9436e-05
7.5719e-05
-7.591e-05
6.5945e-05
-0.0001118
-5.2136e-05
-0.00013091
-0.00018275
1.3128e-05
0.00025649
-0.0002137
-0.00052803
0.00077468
-0.00034906
0.00048948
-0.00020169
0.00019239
-0.000682
0.0003819
0.00014777
-0.00010246
0.00039351
-9.1229e-05
-0.00037871
-3.1753e-05
0.00042059
-0.00017183
-0.00054178
0.00029281
0.00020438
-0.00033722
0.00026504
0.00034086
-0.00048234
0.00039084
-0.00055962
5.2148e-05
7.0215e-05
0.00037618
-8.8768e-05
-8.481e-05
-0.00030448
0.00043282
-0.00010236
-8.787e-05
-0.00020369
0.00012823
0.00049813
-0.0002847
-0.00022007
-0.00028097
0.00037656
5.8243e-05
-0.00016073
0.00013821
-0.00025837
6.0512e-05
0.00016982
3.4727e-05
-0.00013673
-9.6203e-05
0.00034943
6.2289e-05
-0.00021328
0.00024936
-9.2462e-06
-0.00042453
0.00037256
-0.00014858
-6.7735e-05
0.00044048
-0.00036003
0.0002768
-0.00019098
-0.0001494
0.00018515
-0.00012172
-0.00034883
0.00019011
0.00012275
8.8902e-05
-0.00040064
7.7475e-05
0.00039306
-0.00039325
0.00023245
3.3576e-05
-0.00018268
0.00051766
-0.00061234
9.3199e-05
0.00017179
-2.6159e-05
0.00039694
-0.00057882
0.0004585
-0.00019301
-0.00030012
0.00010627
0.00015471
-0.00016579
0.00025307
2.417e-05
9.486e-05
-0.00024635
-4.0008e-05
9.4851e-05
-2.7571e-05
-0.00045889
0.00016745
6.0077e-05
0.00037145
7.2863e-05
9.0189e-06
-0.00024767
0.00026187
-0.00052631
0.00027636
-0.00048961
0.00072497
-0.00087417
0.0005035
8.9008e-05
-0.00021656
0.00011062
0.00017628
-4.3213e-06
-9.9234e-05
-0.00011871
-0.00016775
0.00026078
-0.00019139
0.00069091
-0.00095162
0.00057787
-0.00048633
0.00075755
-0.00047611
-5.8115e-06
-0.00017261
0.00012033
-0.00017794
-0.00015209
0.00020487
0.00028799
0.00011221
-0.00052467
0.00044153
0.00022868
0.00037238
-0.00027736
-0.00015048
0.00024145
-7.0653e-05
1.4901e-07
-0.00016442
4.2622e-05
0.00016818
3.4271e-05
-0.00014503
4.7848e-05
-0.00016777
0.00019061
-0.0004796
7.8483e-05
0.00044718
-0.00012507
-0.00059613
0.00033325
0.00013637
6.3771e-05
-0.00012323
-0.00037781
0.00066235
-0.00011988
-0.00021962
0.00019906
6.2397e-05
-0.0001528
-0.00033923
0.0002674
0.00022668
-1.6447e-05
-5.8696e-05
3.7143e-05
-0.00043679
0.00030675
-0.00026931
-1.1129e-06
0.00024315
0.00023539
-0.00028129
-4.7106e-05
-3.162e-05
0.00028029
-0.00029024
8.8083e-05
5.0321e-05
-0.00011515
0.00033406
-0.00043614
0.00021048
-3.7704e-05
-0.00021059
0.00031832
-2.9572e-05
-0.00019353
4.7615e-05
0.00030535
-0.00011038
4.8362e-05
-0.000418
0.00035437
-0.00012526
-0.00016318
5.8219e-05
-0.0001611
0.00028274
-7.5776e-05
0.0004159
-0.00064621
0.00028704
0.00010049
-3.9063e-05
0.00013011
-4.1911e-05
-0.00012007
-0.00010968
0.00015954
2.9893e-05
-5.1733e-05
-5.8107e-05
0.00038238
-0.00080059
0.00014625
0.0003119
4.4715e-05
0.0001822
-3.4453e-05
4.182e-05
-0.00048767
0.00027799
-8.346e-05
-0.00013695
0.00024547
-0.00014016
0.00021556
-5.5512e-05
-6.6752e-05
-7.4444e-05
0.00027951
-0.00019561
-0.00043894
0.00050274
-0.00016721
5.1576e-05
-6.2343e-05
0.00022373
-0.00027774
5.7284e-05
-7.9106e-05
-4.7847e-05
1.8673e-05
-9.8124e-06
0.0002137
2.005e-05
-4.0817e-05
-0.00021622
0.00020082
-0.00018193
0.00022618
-0.00063005
0.0004494
0.0004637
-0.00033744
-0.00020599
9.0539e-05
0.0001712
0.00020231
-0.0001497
-1.0394e-05
0.0001303
-0.00015312
-0.00037374
0.00028628
-0.0003327
0.00027793
-0.000332
-0.00011866
0.00023405
3.9544e-05
0.00028839
0.00014509
-3.0626e-05
-5.94e-06
-0.00061578
0.00040686
-0.0001791
0.00031498
8.5738e-05
-0.00042614
0.00045204
6.2905e-05
6.4932e-05
-0.00034234
0.00027753
0.00018619
-9.4909e-05
-0.00010376
0.00010433
-0.00025085
-0.00015682
0.0001085
0.00022934
-0.00017649
-6.8022e-05
0.00027691
-0.00034833
0.00024991
0.00012507
-0.00060118
0.00012692
0.00025009
0.00013795
-0.00034419
0.00027373
2.8189e-05
5.0548e-05
-0.00027333
0.00027689
-5.5021e-05
-6.8169e-05
-0.0003953
0.00034365
0.00032082
-0.00041729
0.00017368
5.633e-05
-0.00018196
0.0002231
9.5543e-05
-0.00041265
0.00022615
0.0001788
-0.00035259
0.00010415
0.0002456
-0.00034002
0.00013251
-0.0001858
0.00024895
-0.00015041
-0.00012626
3.4209e-05
0.00024128
-0.00012393
8.5326e-05
-0.00012637
0.00015233
0.00011588
-2.8474e-05
-0.00018461
0.00016237
-0.000247
0.00036274
-0.00019458
0.00020134
-0.00027717
4.9956e-05
0.00020142
-0.00010575
-0.00017064
-0.00047941
0.00041163
7.2435e-05
-0.00026713
0.00020428
0.00015263
1.2662e-05
6.1393e-06
3.6815e-06
-0.00020559
-4.4206e-05
0.00035853
-0.00018393
8.6739e-05
-0.00029861
0.00016414
0.00011982
-0.00021879
-1.4063e-06
0.00025181
-0.00033801
0.00055339
-0.00016962
-0.00013193
0.00018038
-0.00042098
5.6161e-05
-0.00024244
0.00039154
0.0001675
-0.00030674
0.00015061
0.0003304
-0.00022197
-5.1338e-05
0.00010268
-0.00027825
-6.448e-05
-5.1026e-05
0.00020178
2.2765e-05
0.00020421
-0.00067244
0.00055281
-9.2858e-05
-6.7394e-05
-4.1581e-05
0.00026827
-7.4555e-05
-6.9208e-05
-0.00031074
0.00024413
-4.9859e-05
0.00022456
-0.00019859
6.7223e-05
0.00011152
-0.00012127
0.00013948
6.2279e-05
-0.00011542
9.2946e-05
-0.00013589
-8.3866e-05
-0.00017676
0.00045426
-0.00056017
-3.5502e-05
0.00019583
0.00010041
0.00029376
-0.00053333
0.00064983
-0.00023038
0.00013536
4.1855e-05
-6.7892e-05
0.00021285
-0.00024618
-3.7737e-06
8.0502e-05
5.0889e-05
-0.00030615
0.00024287
-6.9568e-05
-5.7495e-06
0.00022837
-0.0003891
0.00030588
-0.00014989
-7.8302e-05
-1.9762e-05
0.0002145
-3.2935e-05
9.8152e-05
-5.3726e-05
-0.00035324
0.00019553
0.00011544
7.4178e-05
-0.00021775
4.1816e-05
8.7414e-06
-1.0246e-05
7.0181e-05
0.00012777
-0.00012797
-0.00019157
0.00017554
-0.00013758
-9.5382e-05
4.67e-05
3.6009e-05
7.6883e-05
-0.00026981
0.00043653
-0.00013545
-8.2025e-05
-1.4322e-05
-0.00040882
0.00033995
0.00034952
-0.00041057
0.0002065
-1.8863e-05
2.3112e-05
0.00016284
-0.00021373
-0.00035634
0.00045232
-1.1848e-05
-8.1753e-05
8.0414e-05
-9.6973e-05
4.4501e-05
2.1376e-05
-0.00020897
0.00012448
0.00013464
-0.0005109
0.00036668
-0.00011876
-4.7842e-05
0.00030024
4.6555e-05
-1.7181e-05
-0.00034887
-8.4311e-05
0.00017792
-9.1111e-06
0.00014895
-0.00016001
-4.2243e-05
1.0747e-05
0.00045914
-0.00017254
0.00014185
-4.5042e-05
-1.8987e-05
-0.00019666
1.8043e-05
-0.00025696
0.00034466
-0.00019733
-0.00020011
0.00035188
0.00010218
-0.00052237
0.00032238
0.00013258
-0.0002383
-3.1063e-05
0.00013135
9.5848e-05
-0.00017379
0.00010709
-9.3132e-08
-0.00019003
7.8943e-05
0.00010686
-0.00017671
8.2679e-05
-0.00010322
0.00038783
-0.00054103
0.00025074
0.00025952
-0.00010377
-0.00041351
0.00023795
0.00015028
6.615e-05
0.00012768
-0.0002574
9.012e-05
-0.00048533
4.2474e-05
2.4987e-05
9.3145e-05
0.00016174
1.4766e-05
-0.00055823
0.00041661
0.00043201
-0.00025353
-0.00011862
0.00032789
-8.6081e-05
0.00016998
-0.00012209
-0.00014691
-5.0351e-05
-6.2143e-05
-0.00017312
0.00049249
-0.00016226
-0.00033229
-1.4776e-05
0.00033964
0.00016616
-0.00021261
-0.00010969
0.00030947
-0.00046119
0.00012688
0.00017697
-2.2441e-05
-0.00025868
0.000244
5.7235e-05
-0.00042579
-0.00025253
0.00046759
7.5083e-05
0.00013982
0.00018614
-0.00021298
-0.00015699
4.6466e-05
0.00012824
-0.00010366
-0.00046196
0.00044688
-0.00027558
0.00032478
-6.6623e-05
0.00011125
-0.00017813
-0.00034738
7.7772e-05
0.00047476
-0.00027686
0.00012832
7.0823e-05
-0.00025193
0.0003901
-0.00020798
-0.00021672
0.00014745
2.7969e-05
3.5256e-05
-0.00032224
0.00031489
-0.00010916
0.00014302
2.4464e-05
-0.00025647
0.00011248
-0.0002128
0.00015983
-0.00017361
5.9722e-05
0.00025456
0.00018877
-0.00032069
0.00018655
-0.00015289
0.00012962
-0.00035577
4.2136e-05
-8.9128e-06
0.0001352
-2.5865e-05
0.00040741
-0.00046944
0.00022355
0.00021623
-0.00034207
0.00014073
4.4726e-05
-0.00050531
0.00011841
-3.3272e-05
0.0001569
-1.2431e-05
-0.00020509
0.00030886
5.6311e-05
-0.00029935
0.00027856
0.00019136
-0.00010447
-0.00030113
-0.00020623
0.0001656
0.00032498
-0.00014946
0.00024108
-0.00029225
2.1692e-05
0.00041721
-0.00048794
6.207e-05
8.7097e-06
1.3306e-05
7.532e-05
0.0002874
-0.00033305
0.00030906
-0.00053662
0.00078292
-0.00079857
8.0543e-05
0.0002985
0.00010053
-0.00055487
0.00031538
-0.00036251
0.00069903
-0.00030423
-0.00017987
-0.00014418
0.00063102
-0.00058855
9.9894e-06
3.9036e-05
-0.00010223
0.00045073
-0.00011444
2.0773e-05
-0.00025149
0.00069727
-0.00017731
-0.00017179
0.00023123
-0.00031022
0.00023419
-0.0003627
7.7829e-05
-8.0623e-05
0.00031812
-0.0001658
0.00025992
-0.00060463
0.00054089
-0.00033462
6.0376e-05
0.00024487
2.9825e-05
4.3169e-05
-0.00033591
0.00021326
-0.00030994
0.00011322
-4.2073e-05
0.00040027
-0.00025675
-0.00029563
0.00029298
-0.00017042
-1.3225e-06
0.00029493
-0.00013261
-0.00010108
1.046e-05
1.826e-05
9.5796e-06
0.00020871
1.5337e-05
-0.00016813
-4.7897e-05
-0.000385
0.00015073
-4.1865e-05
0.00044044
0.00022241
-0.00039688
0.00014118
8.5014e-05
-0.00026366
0.00010794
8.4526e-05
-0.0002214
-6.5858e-06
-9.385e-05
0.00020152
2.588e-05
8.8363e-05
-4.5766e-05
-0.00020391
0.00048032
-0.0003184
-8.382e-05
0.00012681
-0.00014008
0.00020534
-8.2524e-05
0.00024949
-0.00037779
0.0003787
-0.00039847
5.1309e-05
-0.00037356
0.00059272
-0.00018003
0.00024566
-1.7539e-05
-0.00014952
-2.2344e-05
-0.00023847
0.00031642
-8.3577e-06
0.00016367
-0.00032819
4.5953e-05
9.207e-05
0.00015552
-1.2226e-05
-0.00021887
0.00011948
8.3633e-07
-8.7661e-05
-0.00014643
-7.9608e-05
0.00033711
-8.6918e-05
-3.3017e-05
0.00020337
-0.00019435
-2.2211e-05
-9.1895e-05
0.00019887
8.5626e-05
-0.00030713
0.00026253
-6.9471e-05
-0.00028324
0.00011267
0.00016236
0.00010937
-6.7822e-05
0.00019009
-0.00018565
-0.00023046
0.00026405
-0.00021895
-0.0001106
0.00040146
-2.4291e-05
0.00014597
-0.00025695
-0.00020601
0.00025938
-7.1364e-05
-2.4563e-05
-4.3881e-05
0.00019792
-0.00050888
0.00059788
-0.0004122
0.00023257
2.6757e-06
-8.0761e-05
3.5707e-05
-0.00011043
0.0001948
-0.00034952
0.00043153
-0.00031396
0.0004467
0.00014777
-0.00030083
-0.00028307
0.000297
-5.2933e-05
-0.00029577
0.0002354
-3.6046e-05
-0.00034373
0.00010473
-0.00011056
0.00011778
-5.1035e-05
-0.00062213
0.00055274
0.00021282
0.00019927
-0.0005619
0.00053318
-0.00065108
0.00016438
0.00016194
3.5405e-05
0.00016883
-0.00031586
3.4418e-05
0.00035056
-7.7867e-05
-0.00024981
0.00040908
-0.00072653
0.00040099
0.00016286
-0.00057204
0.00054231
-0.00032038
0.00067194
-0.00058535
0.00015207
4.191e-08
0.00011
-0.00079015
0.00043049
0.00018373
-0.00025009
0.00016851
6.9265e-05
0.00026943
-0.0001597
-0.000204
-8.3935e-05
-9.9369e-05
0.00020823
0.00015765
8.1897e-05
-0.00018361
8.1824e-05
-0.00011244
0.00015736
-0.00016139
0.00022489
-0.00014538
0.00010199
-3.7988e-05
-1.8731e-05
0.00012158
-0.00013666
1.1642e-05
0.00027824
-0.00040139
0.00014302
-3.696e-05
0.00013028
-1.388e-05
1.467e-05
-0.00040114
0.00030854
-0.00021449
0.00044054
-0.00037116
-1.9204e-05
-1.0701e-06
0.00024431
0.00029043
-0.00056763
0.00013659
0.00010209
0.00036091
-0.0001088
-0.00019528
-0.0003264
0.00039715
-0.00019536
0.00017741
-0.00022206
-0.0002104
8.3353e-06
0.00060711
-0.00043601
0.00023392
-0.00044627
0.0004037
-6.0798e-05
-7.898e-05
-0.00015641
0.00033012
-0.00011797
0.00034483
-4.6665e-05
-0.00056486
0.00030553
6.2671e-05
0.00038576
-0.00040138
-0.00026936
0.00059201
-0.00048858
0.00016752
-7.957e-05
-0.00013707
9.2058e-05
0.00041537
-0.00070781
0.00044377
-0.00042849
1.2312e-05
0.00049752
-0.00033686
0.00014986
1.2178e-05
6.2234e-05
2.6111e-05
-0.00018167
0.00062496
-7.7898e-05
4.9468e-05
-0.00010695
-0.00034848
0.00022841
-0.00012331
-0.00031289
-0.00014474
0.00038764
-0.00029222
-0.00032205
0.00018309
0.000732
-0.00012383
-0.00050549
0.00030717
-0.00031438
6.333e-07
0.00025348
-1.5097e-05
-0.0006038
0.00058108
-8.6008e-06
8.1292e-05
-0.00012598
-0.000242
9.0249e-05
0.00043933
-9.8646e-05
-9.5392e-05
3.9399e-05
1.4059e-05
-0.00045992
0.00067196
-0.00048206
0.00059361
-0.00037507
0.00024129
-0.00046359
-2.8288e-05
0.00052507
-0.00059162
0.00050277
-0.00034615
0.00035789
-7.4375e-05
-0.00084816
0.00087685
-0.00018843
-0.00025976
0.00032136
-7.4185e-05
-3.7862e-05
-3.326e-05
-2.565e-05
-0.00034245
0.00030261
0.00041411
-0.00020043
0.00013561
4.5639e-05
-5.5782e-05
-0.00012666
0.00016443
-0.00025121
-8.5812e-05
0.00035448
-0.00053616
0.00026261
-3.6947e-05
-0.00014572
6.0696e-05
0.00039813
-5.1862e-05
-0.00062135
0.00025924
0.00025296
-0.00034401
0.00068308
-0.00045849
0.00037657
-0.00054346
0.00018569
0.00039637
0.00011594
-0.00023329
-5.9588e-05
-0.00024925
7.7758e-05
-3.1208e-05
-7.6629e-05
0.00022583
-0.00039924
0.00047021
-0.0001907
0.00024011
-0.00048694
-0.00014872
0.00040351
-9.7599e-05
0.00040704
6.0489e-06
-0.00033598
0.00011897
-0.00044501
0.00041496
-0.00027349
0.00048561
-0.00055296
0.0003668
-0.00018539
0.00016485
-0.0002858
0.00016338
-0.00026563
0.00015451
0.00021082
-0.00014556
0.00029163
-0.00016595
0.00044228
-0.00018146
-0.00016674
-0.00016078
-0.00048017
0.00062156
-0.00018694
-0.00014277
0.00046845
-0.00059609
0.00059337
-0.00056674
0.00049824
-0.00019642
0.0002338
0.00028567
-0.00015534
-0.00018786
-4.2621e-05
-1.9595e-05
-0.00019881
8.5946e-05
-0.00049503
0.00030156
0.00028714
-0.00057309
0.00013021
0.000599
-0.00051996
0.00013576
-0.00020464
0.00031776
0.00029613
-0.00092164
0.00019707
-0.00033593
0.0009406
-0.00041856
0.00021618
-0.0001632
-0.00048543
0.00062494
-7.365e-05
-0.00012331
-0.00024339
0.00063802
-0.00064214
0.00023338
0.00028078
-0.00052168
0.00068538
-0.00058051
0.00033478
-0.00013451
-0.00026745
0.00032054
-0.00021537
0.00067089
-0.0006331
7.4585e-06
-6.3647e-06
0.00050975
-0.00039094
0.0001846
-4.5998e-05
6.9942e-05
-4.8296e-05
-0.00060667
0.00077486
-0.00048953
0.00014975
-0.00033673
0.00019327
0.00060688
-0.00019759
-0.00061506
0.00042208
-8.8293e-05
-1.3327e-06
0.00041983
-1.0082e-05
-0.0002568
-0.00035145
0.000531
0.00010901
-0.00066141
0.00045502
6.9228e-05
-0.00018233
-6.3002e-05
0.00019119
-5.7974e-05
-0.0001753
0.00023599
-0.00033179
-5.2612e-05
0.00056928
-9.6961e-05
-0.00013358
0.00019749
-0.00042759
0.00068692
-0.00021443
-0.00031714
-6.2967e-05
0.00015753
-0.00014062
0.00014355
2.5064e-05
-0.00014764
-0.00010449
9.3049e-05
0.00039052
-0.00021188
-5.1343e-05
-0.00033292
-0.00015717
0.00065035
-0.00018649
0.00027539
-0.00048252
0.00034943
-6.2822e-05
5.722e-05
-0.0001615
0.00019565
-0.0002741
0.00018718
-0.00018387
-8.5e-05
-7.9415e-05
0.00039237
-0.00044798
0.00064436
-0.00026188
0.00017752
-0.00075643
0.00055436
-3.3109e-07
-2.3452e-05
-0.00023384
0.0006142
-0.0007324
0.00031363
0.00010053
0.00020891
-7.2017e-05
-0.00023585
0.00069103
-0.00026652
-5.0294e-05
-0.00022779
6.3695e-05
0.0001462
-0.00025902
-4.7892e-05
-0.00023818
-0.00037948
0.00029545
0.00042694
-0.00049717
2.653e-05
9.3952e-06
-6.1877e-05
0.00075847
-0.00048038
5.5635e-05
6.8359e-05
0.00018897
-0.00036639
5.2967e-05
-0.00039245
0.00037637
-0.00031356
0.00038403
3.0134e-05
0.0001152
-1.7472e-05
-0.00029344
0.00039897
-7.2259e-05
0.00011024
-0.00034315
0.00035134
-0.00074434
0.00040955
-0.00030022
0.00041611
-8.8316e-05
0.00033987
-0.00019944
-9.7871e-05
-0.00030814
0.00042107
2.4768e-05
-0.00053021
0.00074562
-0.00035374
0.00019887
-0.00071305
0.000586
0.00015632
-0.00019335
-0.00011015
-0.00022433
0.00069671
-0.00094604
0.00092661
-0.00021504
-0.00028565
-0.00013179
0.00030437
-0.00011026
-2.6374e-05
0.00058186
-0.00065812
0.00053492
5.5872e-05
-0.00013854
-0.00048849
4.7119e-05
0.00013778
0.0002681
-0.00040123
0.00051447
-8.9551e-05
-0.00032216
-0.00043772
0.00082512
-0.00038088
0.00030291
-4.6341e-05
3.4471e-05
-3.3699e-05
4.4503e-05
-0.00012939
-2.3986e-05
-0.00013935
-6.3911e-05
0.00022596
-0.00038728
0.00058647
-3.4041e-05
5.0378e-05
-0.00039688
0.00052652
-0.0007546
0.00031382
0.00013368
-2.5731e-05
-0.00011999
0.00045133
-0.00062559
0.00064713
-0.00048586
5.9474e-06
-0.00042677
0.00070848
-2.8122e-05
-0.00026377
0.00024093
7.2816e-05
-0.00030507
0.00022638
7.5507e-05
-0.00020238
-4.5543e-05
-0.00028833
0.00058671
-0.00011911
9.4531e-05
-0.00024505
-0.00019009
0.00033672
3.8208e-05
-4.4593e-05
0.00032678
-0.00014817
-0.00042966
0.0002743
-0.00015792
-0.0005257
0.0001096
2.1901e-05
-7.2293e-05
-0.00041225
0.00078949
0.00012014
-0.00065902
-0.00031279
0.00089238
-0.00022009
-0.00025757
5.0709e-05
0.00055449
-0.00076804
-5.9027e-05
0.00025702
0.00043729
-0.00019237
-0.00012867
-7.0779e-05
-4.9191e-05
3.6933e-05
-0.0001247
-0.00013258
0.00069935
-0.00055074
0.00041807
0.00017825
-0.00034135
-0.00034526
0.00083675
-0.00024929
0.0001741
-0.00046337
0.00027548
-0.00014243
0.0002038
-0.00021971
0.00048429
-0.00090525
0.00037495
0.00041961
-3.952e-05
-0.00029909
-0.00028038
-7.1226e-05
0.00054223
0.00024175
-0.00038763
7.6495e-05
-0.00045707
-0.00010326
0.00077935
-0.00040839
-0.00022525
0.00050653
7.1528e-05
-0.00053637
0.00015727
0.00045196
-0.00025237
-0.00036909
0.00036314
-2.8742e-05
0.00022248
-0.00010197
-2.1663e-06
-0.00012794
-0.00028023
0.00051453
-0.00032121
0.00016672
-0.00036013
0.00018387
-1.8805e-05
0.00033883
-0.00050595
0.00061376
-6.7873e-05
-0.00044927
0.00040158
-2.2496e-06
0.00022107
-0.00072257
-2.7957e-05
1.3337e-06
0.00022049
-0.00012965
0.00018076
-0.00020523
0.00036651
-7.7536e-05
-0.00035197
0.00053402
-0.00035088
0.00047713
-0.00071333
0.00066602
-0.00016998
8.0312e-05
-0.00010956
-0.00036387
0.00082811
-0.000171
-0.00041158
-1.0407e-05
0.0003862
-0.00012381
-0.00011793
-8.259e-06
-0.00014307
-0.00026225
0.00050488
-0.00034787
-0.00053147
0.0007426
-0.00077309
0.00081452
6.2777e-05
-0.0003893
-0.00025149
0.00028288
4.2617e-06
0.00029207
-0.00043718
0.00023261
0.00018972
0.00028569
-0.00036152
-0.00023599
-0.00044832
0.00041397
5.7368e-05
7.0412e-05
0.00029875
-0.00010517
-0.0001826
0.00046425
-0.00013668
-0.00020578
0.00014708
-0.00082208
0.00085071
-0.00017825
0.00010447
0.00033715
-0.00049133
0.00015467
-0.0003033
0.00018005
-9.6825e-05
-9.7945e-05
0.00037454
-0.0005857
0.000455
0.00012474
-7.691e-05
-0.00048451
0.00034421
-0.00024023
0.00075056
-0.00037481
8.7831e-05
-0.00057711
3.4235e-05
0.00073515
-0.00020321
-0.00012975
0.00027176
-0.00068802
0.00039733
0.00014983
-2.0924e-05
0.00028
-0.00054661
0.00024369
-7.6644e-05
0.00020657
-8.2117e-05
0.0001501
-0.00029579
-3.8235e-06
-0.00023797
0.00026706
-1.7961e-05
-2.5303e-05
0.00015818
-0.00069288
0.0008786
-0.000315
-2.122e-05
0.00030534
-0.00066007
0.00051623
-4.1009e-05
-1.5966e-05
8.6313e-05
0.00020145
-0.00034387
0.00031406
-0.0005081
0.0003767
-0.00035613
0.00043024
-4.8742e-05
0.00014525
-8.9942e-05
0.00011011
-8.2085e-05
-0.0002829
-0.00015429
-9.3028e-05
0.00043849
-0.00035897
0.00029675
-0.00026405
0.0004371
-0.00078748
0.00039123
-0.00041419
0.00077691
-0.00015625
-0.00011594
-0.00034623
0.00016033
-4.9023e-05
-0.00033306
0.00064719
-0.00038044
0.00044365
-0.00031108
-7.2831e-05
0.0003359
0.00011848
-0.000345
-0.00013227
0.0001885
-0.00015933
0.00015758
-0.00013266
0.00044435
-0.00036297
0.00030605
-0.00027873
0.00030291
-0.00044196
0.00015959
0.00039837
-0.00030419
0.00031125
-0.00041652
-4.6158e-05
0.00031449
-1.1044e-05
-0.00027554
0.00038928
-0.00011141
-0.00057611
0.00026543
0.00054461
-0.00014017
-0.00036671
-0.0005518
0.00086694
-7.2104e-05
0.00019863
2.0825e-05
-0.00074233
0.00046592
-0.00060081
0.00064475
-0.00032339
0.00039539
-9.8412e-05
0.00011357
-0.00016008
-0.00035436
0.0007165
-0.00031482
-0.00033657
0.00032023
0.00019251
-0.00013549
0.00033501
-0.00040137
-0.00034051
0.00044584
-0.00030651
0.000596
-0.00031649
7.1898e-07
0.00019291
-0.0001003
0.00022594
-0.00031289
-5.6693e-05
0.00018691
-0.00046367
0.00019177
0.00019825
0.00021446
-0.00061758
0.00034397
0.00017737
-0.00030703
5.246e-05
-9.957e-05
-0.00037696
0.00030714
0.00046547
-0.00041794
0.00028889
-5.2509e-05
3.1586e-05
4.7971e-05
-0.00048175
0.00013681
0.00030557
-0.00015269
0.00019959
0.00014428
-0.00027079
7.4804e-06
-0.00020144
7.1039e-05
0.00048179
-0.00048398
-7.8949e-05
-0.00010068
0.00019726
0.00041565
-0.00039987
9.9864e-05
-8.343e-05
-1.6091e-05
0.00035097
-0.00024783
0.00010063
-0.00041469
0.00041602
3.9468e-05
-0.00040149
0.00029347
-4.1848e-05
1.4008e-05
-0.00023482
0.00046728
-0.00057469
0.00045009
0.00028257
-8.0178e-05
-0.00014526
-0.0001492
-0.00010834
0.00013672
1.3741e-05
0.00015612
-0.00024231
7.3481e-07
0.0003952
-0.0003165
0.00032993
-0.00013136
-0.00047615
0.00029515
-9.0227e-05
-5.2393e-05
0.00024047
-4.555e-05
7.3507e-05
-0.00018831
0.000118
0.00028381
-0.00030904
-0.00042675
0.00042902
3.5864e-05
-0.00022224
-0.00017022
0.00030226
9.818e-06
-6.5492e-05
8.5067e-05
-0.00010067
8.5839e-05
-0.00021294
0.00039921
-0.00024487
0.00021402
-0.0003833
1.101e-05
-0.00014467
9.4939e-06
0.00052045
-7.631e-05
-3.5192e-05
-5.6365e-05
8.4151e-05
-0.00013459
0.00018172
1.9875e-05
-1.6091e-05
-0.00018432
0.00020353
-0.00032173
0.00021534
-0.0002809
0.00016622
0.00013281
-4.575e-05
8.9593e-06
0.00023508
-0.00029727
0.00011603
-0.00032909
0.00013535
-0.00050188
0.00041605
0.00017092
-9.0227e-06
-3.8293e-05
-4.9584e-06
-0.00012901
0.00017314
5.5477e-05
9.8478e-05
-0.00020563
-0.00036896
0.00036367
-0.00018575
0.00030525
-0.00032885
-5.8264e-05
0.00032328
-7.2317e-06
-0.00026536
0.00036145
-4.9711e-05
0.00010201
-5.3546e-05
-0.00036475
4.0015e-05
5.9621e-05
0.00036522
0.00012303
-4.0279e-05
-0.0005303
0.00021263
0.00027822
-0.00022894
-0.00038363
0.00021693
0.00020324
0.00025407
