# Supplementary material for: Highly efficient and sensitive patient-specific quality assurance for spot-scanned proton therapy
Source: PLoS One. 2019 Feb 14;14(2):e0212412. doi: 10.1371/journal.pone.0212412 (PMC6375645; doi:10.1371/journal.pone.0212412)
Supplement: S2 Dataset — Tab delimited text file containing the MU deviations for the 144461 spot field. (TXT) [file pone.0212412.s002.txt]

-0.00059316
0.00013188
-0.00017885
-7.5274e-05
-2.3486e-05
-7.5274e-05
0.00023546
-0.00017885
0.00013188
-0.00017885
0.00013188
8.0091e-05
-0.00028243
0.00018367
8.0091e-05
-7.5274e-05
-0.00033422
0.00018367
2.8303e-05
0.00044261
-0.00028243
-2.3486e-05
-0.00012706
-0.00028243
0.00054619
-0.00012706
-7.5274e-05
0.00013188
-0.00059316
0.00070155
-0.00012706
8.0091e-05
-0.00012706
-0.00017885
0.00013188
8.0091e-05
-7.5274e-05
0.00013188
-0.00028243
0.00013188
-2.3486e-05
0.00013188
-7.5274e-05
-0.00033422
0.00054619
-0.00023064
0.00033903
-0.0008521
0.00085692
-0.00028243
-2.3486e-05
8.0091e-05
-0.00033422
0.00028725
2.8303e-05
-2.3486e-05
-0.00012706
0.00028725
-0.00054137
0.00044261
-0.00038601
0.00041057
-3.7337e-06
2.8303e-05
-0.00048958
0.00028725
0.00013188
-2.3486e-05
0.00010276
-0.00012706
-0.00017885
-0.00023064
0.00064977
-0.00012706
-0.00012706
0.00013188
-0.00017885
8.0091e-05
-7.5274e-05
0.00033903
-0.00012706
-0.00017885
-7.5274e-05
0.00013188
-2.3486e-05
-0.00017885
0.00023546
-7.5274e-05
0.00013188
-2.3486e-05
-7.5274e-05
2.8303e-05
0.00023546
-0.00012706
-0.00038601
2.8303e-05
0.00023546
-2.3486e-05
-2.3486e-05
8.0091e-05
-7.5274e-05
-0.00023064
8.0091e-05
0.00033903
-2.3486e-05
-0.00012706
0.00013188
-0.00038601
0.00051415
-0.00012706
2.8303e-05
-0.00017885
8.0091e-05
-2.3486e-05
-0.00023064
0.00044261
-0.00028243
0.00013188
-0.00033422
0.00023546
-2.3486e-05
0.00013188
-7.5274e-05
-7.5274e-05
0.00020342
-7.5274e-05
-0.00017259
0.00018367
8.1788e-05
-7.5274e-05
-0.00033422
0.00018367
-0.00017885
0.00033903
-0.00012706
8.0091e-05
-7.5274e-05
2.2019e-05
8.0091e-05
0.00023546
-7.5274e-05
-0.00017885
8.0091e-05
-0.00033422
0.00023546
8.0091e-05
-7.5274e-05
0.00013188
-0.00012706
-7.5274e-05
-7.5274e-05
8.0091e-05
0.00013188
2.8303e-05
-0.00023064
8.0091e-05
0.00013188
-0.00017885
2.8303e-05
0.00013188
-7.5274e-05
-0.00017885
0.00023546
2.8303e-05
2.8303e-05
2.8303e-05
-7.5274e-05
-0.00017885
-7.5274e-05
0.00023546
0.00013188
-0.00023064
0.00013188
-0.00023064
0.00013188
0.00013188
0.00013188
-0.00028243
-7.5274e-05
2.8303e-05
0.00013188
2.8303e-05
2.8303e-05
-7.5274e-05
2.8303e-05
-7.5274e-05
8.0091e-05
2.8303e-05
2.8303e-05
-7.5274e-05
-0.00023064
0.00018367
-0.00012706
0.00023546
-7.5274e-05
8.0091e-05
-0.00038601
0.00028725
8.0091e-05
-0.00023064
0.00033903
-2.3486e-05
-0.00023064
0.00028725
-0.00017885
-0.00015084
9.9843e-05
2.8303e-05
-7.5274e-05
-0.00017885
0.00023546
2.8303e-05
0.00013188
-0.00017885
2.8303e-05
-7.5274e-05
8.0091e-05
-0.00028243
0.00033903
8.0091e-05
-7.5274e-05
-3.9465e-05
8.0091e-05
-7.5274e-05
-1.5822e-05
2.8303e-05
-3.7337e-06
-0.0002638
0.00028725
-0.00012706
2.8303e-05
-2.3486e-05
0.00013188
-2.3486e-05
-0.00023064
0.00033903
-7.5274e-05
0.00013188
-0.00028243
-0.00012706
-7.5274e-05
0.00044261
-2.3486e-05
-7.5274e-05
-0.00017885
-0.00017885
0.00044261
-7.5274e-05
-0.00023064
-7.5274e-05
0.00023546
8.0091e-05
2.8303e-05
-0.00023064
8.0091e-05
0.00013188
-0.00012706
-0.00023064
0.00033903
-0.00023064
0.00033903
-0.00012706
-7.5274e-05
2.8303e-05
-7.5274e-05
0.00023546
2.8303e-05
-0.00054137
0.00023546
8.0091e-05
-0.00012706
0.00044261
-0.00033422
-0.00017885
0.00033903
2.8303e-05
2.8303e-05
0.00013188
-0.00048958
0.00018367
0.00013188
-7.5274e-05
0.00023546
-0.00033422
0.00013188
-0.00023064
-2.3486e-05
0.00033903
0.00013188
-0.00017885
-0.00017885
0.00018367
-0.00023064
0.00013188
0.00023546
-0.00038601
2.8303e-05
0.00013188
-0.00017885
0.00023546
2.8303e-05
-0.00038601
0.00033903
-7.5274e-05
-7.5274e-05
0.00023546
-7.5274e-05
0.00013188
-0.00012706
-0.00012706
0.00013188
2.8303e-05
0.00013188
-0.00038601
0.00018367
-2.3486e-05
-0.00010731
2.8303e-05
0.00033903
-0.00028243
8.0091e-05
-0.00012706
2.8303e-05
8.0091e-05
2.8303e-05
2.8303e-05
-0.00033422
0.00018367
-0.00012706
0.00044261
-0.00028243
0.00013188
-0.00023064
-3.7337e-06
0.0001543
0.00013188
-0.00033422
-7.5274e-05
0.00023546
8.0091e-05
-7.5274e-05
2.8303e-05
8.0091e-05
-7.5274e-05
-0.00017885
0.00018367
0.00013188
-0.00033422
0.00013188
8.0091e-05
2.8303e-05
2.8303e-05
-0.00033422
0.00023546
0.00020342
-0.0002107
-7.5274e-05
-3.8296e-05
-0.00017885
0.00045554
2.8303e-05
-0.00028243
-7.5274e-05
-0.00017885
0.00023546
0.00033903
-0.00017885
-0.00038601
0.00023546
8.0091e-05
0.00023546
-7.5274e-05
-0.00048958
0.00018367
0.00023546
-7.5274e-05
2.373e-06
2.8303e-05
-7.5274e-05
0.00013188
-0.00017885
-2.3486e-05
0.00013188
2.8303e-05
8.0091e-05
-0.00019367
0.00013188
-0.00028243
0.00044261
-0.00031446
0.00013188
-7.5274e-05
-0.00012706
0.00013188
-3.7337e-06
-0.00017885
-7.5274e-05
8.0091e-05
0.00023546
-0.00012706
0.00033903
-0.00038601
0.00028725
-0.00038601
9.9843e-05
0.00023546
-9.9121e-06
-7.5274e-05
-0.00021089
-7.5274e-05
0.00023546
0.00028725
-0.00028243
-0.00010608
8.0091e-05
0.00023546
-0.00021807
-0.00028243
0.00013188
0.00018367
-0.00043779
0.00033903
-2.3486e-05
0.00023546
-7.5274e-05
-0.00023064
0.00013188
-0.00028243
0.00018367
0.00033903
-0.00043779
0.00014589
-7.5274e-05
0.00018367
-7.5274e-05
-0.00038601
0.00054619
2.8303e-05
-0.00017885
0.00013188
-0.00021089
0.00013188
-0.00012706
0.00028725
-0.00037786
0.00023546
0.00013188
-0.00017885
2.8303e-05
0.00014843
2.8303e-05
-0.00017885
0.00013188
-5.5522e-05
-2.3486e-05
-0.00023064
8.0091e-05
0.00013188
-7.5274e-05
0.00015163
-0.00028243
0.00013188
-2.3486e-05
0.00013188
-7.5274e-05
-0.00012706
0.00020342
0.00013188
-0.00038601
9.9843e-05
2.8303e-05
-0.00012706
4.9816e-05
0.00028951
-0.00033422
0.00033961
-7.5274e-05
-0.00017885
0.00015876
2.8303e-05
8.0091e-05
-0.00043779
2.8303e-05
0.00033903
-0.00033422
0.00023546
-0.00011409
2.8303e-05
0.00023546
8.0091e-05
-0.00028243
0.00013188
-0.00017885
0.00013188
0.00020342
-0.00028243
0.00023546
-0.00028243
0.00013188
-0.00043779
0.00028725
-0.00023064
0.00034367
-7.5274e-05
-0.00017885
-0.00038601
0.00039082
-0.00028243
0.00028725
-9.0078e-05
0.00011054
-2.3486e-05
-0.00017885
0.00028725
-2.3486e-05
0.00023546
-0.00038601
0.00028725
-0.00033422
-0.00017885
0.00044261
0.00013188
-0.00048958
0.00039082
-0.00038601
8.0091e-05
0.00028725
-0.0001159
0.00023546
-0.00023064
-0.00023064
0.00018367
0.00029647
-0.00023064
-0.00017885
0.00023546
-0.00033422
0.0004944
-0.00048958
0.00028725
-7.5274e-05
0.00033903
-0.00017885
-2.3486e-05
-0.00028243
0.00028725
-0.00023064
0.00023546
-0.00017885
0.00023546
-0.00028243
0.00018367
-0.00023064
0.00044261
-7.5274e-05
0.00013188
-0.00059316
0.00064977
-7.5274e-05
-0.00028243
0.00018367
-0.00033422
0.00033903
-0.00038601
0.00044261
-2.3486e-05
-0.00017885
-7.5274e-05
0.00028725
-0.00023064
-2.3486e-05
0.00013188
2.8303e-05
-0.00033422
-7.5274e-05
0.00033903
-2.3486e-05
-0.00017885
0.00044261
-7.5274e-05
-0.00014588
-0.00017885
0.00018367
8.0091e-05
-0.00017885
-0.00012706
0.00023546
-7.5274e-05
-0.00033422
0.00054619
-2.3486e-05
-0.00043779
0.00039082
-0.00038601
0.00023546
-2.3486e-05
2.8303e-05
-0.00023064
0.00023546
-2.3486e-05
-7.5274e-05
0.00023546
-7.5274e-05
-2.3486e-05
-7.5274e-05
0.00013188
-0.00017885
0.00023546
-2.3486e-05
2.8303e-05
-0.00023064
2.8303e-05
2.8303e-05
0.00023546
2.8303e-05
-0.00010731
-0.00023064
8.0091e-05
-0.00017885
0.00033903
-0.00017885
8.0091e-05
-0.00017885
8.0091e-05
0.00013188
8.0091e-05
-0.00012706
-0.00033422
0.00035496
-2.3486e-05
2.8303e-05
0.00013188
-7.5274e-05
-0.00023064
0.00013188
8.0091e-05
8.0091e-05
-0.00023064
0.00033903
-0.00043779
0.00028725
-0.00012706
8.0091e-05
0.00013188
-0.00017885
2.8303e-05
-2.3486e-05
8.0091e-05
2.8303e-05
-0.00017885
0.00013188
-7.5274e-05
-7.5274e-05
-0.00017885
0.00013188
0.00028725
-0.00012706
0.00013188
-0.00028243
0.00013188
2.8303e-05
0.00018367
-4.8419e-05
-0.00017885
-8.509e-06
-0.00017885
0.000307
-0.00012706
-0.00012706
0.00023546
-0.00023064
0.00018367
-7.5274e-05
-0.00012706
2.8303e-05
0.00023546
0.00013188
-0.00028243
0.00018367
2.8303e-05
8.0091e-05
-0.00023064
0.00013188
-0.00048958
0.00044261
0.00023546
-7.5274e-05
-0.00033422
0.00013188
1.9289e-05
-2.3486e-05
0.00013188
-7.5274e-05
0.00018367
-0.00043779
0.00013188
-2.3486e-05
0.00013188
-2.3486e-05
-7.5274e-05
0.00013188
-0.00028243
0.00023546
0.00018367
-0.00012706
0.00013188
-0.00059316
0.00033903
0.00013188
-0.00012706
-0.00012706
0.00018367
8.0091e-05
-0.00017885
2.8303e-05
0.00023546
-0.00028243
0.00013188
-0.00012706
2.8303e-05
-0.00033422
0.00044261
0.00023546
-0.00033422
8.0091e-05
-0.00033422
0.00044261
2.8303e-05
-0.00033422
0.00039082
-0.00017885
8.0091e-05
-7.5274e-05
2.8303e-05
2.8303e-05
-7.5274e-05
-0.00028243
0.00033903
-2.3486e-05
-2.3486e-05
0.00018367
-0.00023064
2.8303e-05
2.8303e-05
2.8303e-05
2.8303e-05
0.00018367
-0.00029573
-0.00028243
-2.3486e-05
0.00044261
2.8303e-05
8.0091e-05
-0.00017885
2.8303e-05
-0.00012706
0.00013188
-7.5274e-05
8.0091e-05
-0.00033422
0.00033903
-7.5274e-05
-0.00017885
0.00023546
0.00013188
-0.00028243
-2.3486e-05
0.00013188
-0.00023064
0.00023546
-7.5274e-05
-2.3486e-05
-0.00017885
0.00018367
8.0091e-05
-0.00028243
0.00033903
-7.5274e-05
-2.3486e-05
-0.00023064
0.00039082
-0.00023064
8.0091e-05
2.8303e-05
2.8303e-05
-0.00012706
-0.00018488
0.00044261
-0.00017885
9.9843e-05
-0.00017885
8.0091e-05
-2.3486e-05
2.8303e-05
-0.00017478
8.0091e-05
-0.00012706
2.8303e-05
-0.00012706
0.00028725
0.00013188
-0.00028243
0.00013188
2.8303e-05
-0.00020185
0.00041057
-0.00017885
1.8935e-05
4.8055e-05
-0.00013891
-0.00012706
0.00018367
2.8303e-05
-0.00028243
2.8303e-05
0.00013188
2.8303e-05
0.00023546
-0.00017885
-0.00017885
-2.3486e-05
0.00013188
2.8303e-05
0.00013188
-2.3486e-05
-2.3486e-05
8.0091e-05
-0.00012706
2.8303e-05
0.00023546
-7.5274e-05
-0.00028243
-0.00012706
2.8303e-05
0.00013188
0.00013188
-0.00028243
0.00028725
-0.00038601
0.00028725
-0.00023064
0.00033903
2.8303e-05
-0.00028243
0.00013188
0.00013188
-0.00017885
0.00023546
-0.00017885
0.00013188
-0.00028243
0.00028725
8.0091e-05
-0.00038601
8.0091e-05
-7.0511e-05
-7.5274e-05
0.00033903
2.8303e-05
-0.00028243
0.00033903
-0.00023064
-0.00012706
0.00018367
-7.5274e-05
0.00023546
2.8303e-05
-0.00043779
0.00039082
-0.00023064
0.00039082
-0.00012706
0.00013188
-0.00064495
0.00033903
8.0091e-05
-0.00023064
0.00028725
-0.00017885
7.5327e-05
8.0091e-05
-7.5274e-05
-0.00028243
0.00033903
-7.5274e-05
-0.00033422
0.00023546
-7.5274e-05
0.00018367
2.8303e-05
0.00013188
-0.00017885
-0.00012706
-0.00012706
0.00013188
8.0091e-05
0.00023546
-0.00012706
-2.3486e-05
-0.00012706
0.00023546
-0.00017885
0.00013188
0.00013188
-0.00038601
-3.7337e-06
0.00028725
-0.00012706
0.00013188
-0.00017885
2.8303e-05
0.00013188
-7.5274e-05
0.00013188
-0.00023064
-0.00018812
0.00023546
-2.3486e-05
-0.00017885
0.00023546
2.8303e-05
-2.3486e-05
8.0091e-05
-0.00012706
-0.00027353
0.00044261
-0.00012706
-2.3486e-05
0.00013188
-0.00012706
-0.00023064
0.00023546
-0.00023064
0.00023546
-2.3486e-05
8.0091e-05
-0.00028243
2.8303e-05
0.00023546
-7.5274e-05
-0.00023064
-0.00012706
0.00033903
2.8303e-05
0.00028725
-0.00038601
0.00013188
-0.00017885
0.00018367
-2.3486e-05
0.00013188
-0.00023064
8.0091e-05
8.0091e-05
-0.00012706
-7.5274e-05
2.8303e-05
-2.3486e-05
0.00018367
-0.00023064
2.8303e-05
0.00033903
-2.3486e-05
-0.00036625
0.00023546
-0.00023064
0.00013188
0.00018038
-5.5522e-05
-7.5274e-05
-0.00012706
2.8303e-05
-0.00012706
0.00033903
-0.00017885
9.9843e-05
4.6911e-05
2.8303e-05
-0.00043779
0.00033903
-7.5274e-05
0.00013188
-2.3486e-05
-0.00048958
0.00044261
-0.00033422
0.00033903
0.00013188
-0.00043779
0.00023546
-0.00017885
0.00013188
-0.00012706
0.00028725
2.8303e-05
-0.00017885
8.0091e-05
-0.00028243
0.00044261
-7.5274e-05
-7.5274e-05
-0.00028243
0.00039082
-0.00033422
0.00023546
-0.00012706
-7.5274e-05
0.00041057
-0.00059316
0.00033903
-3.7337e-06
2.8303e-05
-7.5274e-05
0.00028725
-2.3486e-05
-0.00017885
-9.6565e-05
0.00023546
-0.00017885
-2.3486e-05
2.8303e-05
8.0091e-05
-7.5274e-05
0.00023546
-0.00038601
0.00018367
-2.3486e-05
8.0091e-05
0.00013188
-2.3486e-05
-0.00023064
0.00018367
-0.00023064
0.00033903
-0.0002797
-0.00017885
0.00028725
-2.8604e-05
2.8303e-05
-0.00038601
0.00054619
-0.00046983
0.00020342
8.0091e-05
-0.00028243
0.00033903
2.8303e-05
-0.00023064
-7.5274e-05
-7.5274e-05
0.0004944
-0.00017885
-2.3486e-05
-0.00028243
0.00039082
-2.3486e-05
-7.5274e-05
-0.0001591
8.0091e-05
0.00013188
-2.3486e-05
-0.00023616
8.0091e-05
0.00013188
0.00013188
-0.00023064
0.00012694
-0.00017885
0.00034495
-0.0001591
2.8303e-05
2.8303e-05
-7.5274e-05
-2.3486e-05
-0.00012706
0.00028725
-0.00041804
0.00018367
-0.00012706
0.00013188
-0.00023064
0.00018367
-2.3486e-05
0.00018367
-0.00028243
0.00033903
-7.5274e-05
2.8303e-05
-0.00012706
2.8303e-05
2.8303e-05
-0.00028243
0.00028725
0.00018367
-0.00043779
8.0091e-05
0.00013188
5.0345e-05
0.00018367
-0.00023064
-0.00012706
8.0091e-05
-6.3085e-05
-2.3486e-05
4.5399e-05
8.0091e-05
0.00018367
4.8388e-05
-0.00012058
8.0091e-05
-3.1109e-06
-0.00023064
-3.7337e-06
-0.00033422
0.00041057
8.9245e-05
-0.00017885
-0.00012706
-7.5274e-05
0.00028725
2.8303e-05
8.0091e-05
-0.00017885
-2.3486e-05
2.8303e-05
-5.5189e-05
0.00033903
-0.00055263
0.00013188
0.00018367
-0.00017885
8.0091e-05
8.0091e-05
-0.00038601
0.00059798
-0.00023547
-0.00017885
0.00033903
-0.00033422
4.8055e-05
0.00028626
-7.5274e-05
-2.5038e-05
-2.3486e-05
0.00013188
-0.00038601
0.00018367
0.00023546
-0.00033422
0.00044261
-0.00048958
0.00019793
-0.00023064
0.00023546
-2.3486e-05
-0.00017885
0.00028725
-0.00028243
2.8303e-05
0.00033903
-0.00023064
8.0091e-05
-0.00012706
8.6404e-05
-0.00012723
0.00023546
-7.5274e-05
-2.3486e-05
-7.5274e-05
-0.00028243
0.00013188
0.00033903
-0.00010731
-0.00012706
0.00013188
-0.00017885
0.00033903
-0.00043779
0.00039082
-1.6566e-05
-7.5274e-05
4.0811e-06
-7.5274e-05
2.8303e-05
0.00023546
-0.00033422
8.0091e-05
-0.00028243
0.00033903
-0.00012706
-7.5274e-05
0.00033903
-0.00069674
0.0004944
0.00013188
-0.00028243
8.0091e-05
0.00013188
8.0091e-05
-7.5274e-05
-0.00012706
8.0091e-05
0.00013188
-0.00023064
0.00018367
2.8303e-05
-0.00012706
-0.00017885
8.0091e-05
0.00018367
-0.00012706
-7.5274e-05
0.00044261
-0.00043779
-0.00064495
0.00085692
-0.00028243
0.00044261
-0.00012706
-7.5274e-05
-0.00012706
0.00028725
-0.00022098
2.8303e-05
0.00013188
-0.00023064
0.00013188
-0.00033422
0.00013188
0.00044261
-7.5274e-05
-0.00059316
0.00054619
-0.00059316
0.00044261
2.8303e-05
2.8303e-05
-2.3486e-05
-0.00038601
0.00023546
-0.00043779
0.00064977
2.8303e-05
-0.00038601
2.8303e-05
0.00028725
-0.00023064
0.00044261
-0.00054137
0.00044261
-2.3486e-05
-7.5274e-05
-0.00023064
0.00018367
0.00013188
-7.5274e-05
-0.00023064
2.8303e-05
0.00013188
2.8303e-05
-7.5274e-05
0.00023546
-0.00054137
0.00023546
2.8303e-05
2.8303e-05
0.00013188
0.00013188
-0.00012706
-0.00033422
0.00033903
-0.00038601
0.00039082
2.8303e-05
-0.00028243
0.00018367
-0.00023064
-7.5274e-05
0.00033903
-0.00012706
2.8303e-05
2.8303e-05
0.00013188
-0.00038601
0.00044261
-0.00012706
-0.00033422
0.00054619
-0.00038601
0.00013188
2.8303e-05
0.00010864
-7.5274e-05
-0.00017885
-2.3486e-05
-2.3486e-05
0.00018367
-0.00012706
0.00023546
-0.00017885
-0.00023064
0.00033903
-2.3486e-05
-0.00016891
0.00018367
-0.00012706
0.00018367
-7.5274e-05
8.0091e-05
-2.3486e-05
-7.5274e-05
-7.5274e-05
0.00013188
8.0091e-05
-0.00048958
0.00028725
0.00013188
-0.00028243
0.00023546
8.0091e-05
-0.00028243
0.00018367
0.00013188
-0.00038601
8.0091e-05
0.00023546
-7.5274e-05
2.8303e-05
-2.3486e-05
-2.3486e-05
-0.00012706
0.00028725
-0.00017885
8.0091e-05
2.8303e-05
0.00013188
-2.3486e-05
-0.00017885
8.0091e-05
-2.3486e-05
0.00013188
-0.00012706
2.8303e-05
-0.00048958
0.0004944
0.00018367
-0.00012706
-0.00012706
-2.3486e-05
-0.00028243
0.00018367
0.00023546
2.8303e-05
-0.00023064
0.00023546
-0.00033422
0.00018367
-2.3486e-05
8.0091e-05
2.8303e-05
-7.5274e-05
-0.00017885
0.00023546
-0.00023064
0.00028725
-0.00017885
8.0091e-05
-2.3486e-05
-2.3486e-05
2.8303e-05
-7.5274e-05
0.00013188
-0.00033422
0.00044261
-2.3486e-05
-7.5274e-05
2.8303e-05
-2.3486e-05
8.0091e-05
-0.00028243
0.00013188
-7.5274e-05
2.8303e-05
-7.5274e-05
0.00023546
-0.00023064
8.0091e-05
1.0417e-06
0.00023546
-0.00017885
-0.00017812
-0.00012706
0.00028725
-0.00012706
0.00023546
-2.3486e-05
-0.00048958
0.00044261
-0.00033422
2.8303e-05
0.00039082
-7.5274e-05
-7.5274e-05
-0.00023064
0.00013188
8.0091e-05
-2.3486e-05
-0.00012706
2.8303e-05
0.000112
8.0091e-05
-7.5274e-05
-7.5274e-05
-7.5274e-05
0.00023546
-7.5274e-05
8.0091e-05
-7.5274e-05
0.00018367
-0.00012706
-2.3486e-05
8.0091e-05
-0.00028243
0.00044261
-7.5274e-05
-0.00023064
2.8303e-05
0.00020342
-2.3486e-05
-0.00024136
-0.00038601
0.00054619
-0.00023064
0.00023546
2.8303e-05
-0.00017885
0.00020342
-0.00017885
-2.3486e-05
0.00023546
-2.3486e-05
-0.00012706
0.00023546
-0.00048958
8.0091e-05
0.00033903
-0.00028243
0.00018367
-7.5274e-05
-2.3486e-05
8.0091e-05
-2.3486e-05
2.8303e-05
-0.00028243
0.00033903
-0.00017885
8.0091e-05
0.00018367
-0.00048958
0.00039082
-0.00012706
8.0091e-05
-0.00033422
0.00015188
-0.00012706
0.00013188
-2.3486e-05
-2.3486e-05
8.0091e-05
-7.5274e-05
0.00018367
8.0091e-05
-0.00023064
0.00013188
0.00023546
-0.00038601
0.00023546
2.8303e-05
-0.00023064
0.00028725
-0.00017794
-0.00023064
0.00023546
8.0091e-05
-7.5274e-05
-7.5274e-05
-7.5274e-05
0.00013188
-7.5274e-05
-0.00012706
2.8303e-05
0.00033903
-0.00036255
0.00018367
-2.3486e-05
8.0091e-05
-0.00017735
0.00013188
2.8303e-05
-0.00023064
0.00028725
-7.5274e-05
2.8303e-05
0.00013188
-7.5274e-05
-2.3486e-05
2.8303e-05
-0.00012706
-7.5274e-05
-7.5274e-05
0.0003661
-0.00021089
2.8303e-05
2.8303e-05
-0.00012706
-0.00017885
0.00033903
-0.00012706
0.00013188
-7.5274e-05
0.00013188
-0.00012706
0.00013188
-0.00017885
2.8303e-05
-2.3486e-05
0.00013188
-7.5274e-05
0.00013188
-0.00028243
0.00028725
-0.00017885
-0.00012706
0.00013188
0.00013188
-0.00012706
-0.00017885
0.00023546
-0.00017885
2.8303e-05
0.00033903
-0.00017885
-0.00012706
0.00013188
8.0091e-05
-0.00043779
0.00013188
0.00041057
-0.00033422
8.0091e-05
2.8303e-05
-0.00012706
-0.00012706
0.00033903
-7.5274e-05
2.8303e-05
-2.3486e-05
-0.00038601
0.00059798
2.8303e-05
-0.00012706
-0.00017885
8.0091e-05
-0.00028243
0.00044261
-0.00023064
-5.6601e-05
0.00013188
-7.5274e-05
0.00013188
8.0091e-05
-0.00017885
0.00018367
0.00013188
-0.00064495
0.00033903
0.00018367
-0.00017885
8.0091e-05
-2.3486e-05
-0.00012706
0.00023546
-0.00012706
2.8303e-05
0.00013188
-0.00017885
-2.3486e-05
2.8303e-05
2.8303e-05
8.0091e-05
2.8303e-05
-0.00023064
0.00018367
-0.00038601
0.00013188
0.00028725
2.8303e-05
-0.00012706
0.00013188
-0.00012706
8.0091e-05
-7.5274e-05
2.8303e-05
-7.5274e-05
-0.00017885
0.00013188
-0.00023064
0.00039082
-0.00023064
-7.5274e-05
0.00028725
-2.3486e-05
8.0091e-05
-2.3486e-05
-0.00017885
0.00023546
-0.00028243
-2.3486e-05
-0.0001031
-2.3486e-05
8.0091e-05
-0.00028243
0.0004944
-2.3486e-05
0.00013188
-0.00012706
-0.00064495
0.00075334
-7.5274e-05
-0.00038601
8.0091e-05
0.00044261
-0.00023064
2.8303e-05
0.00013188
-0.00043779
0.00041057
-0.00030175
2.8303e-05
0.00033903
-0.00017885
0.00013188
-0.00038601
0.00023546
8.0091e-05
0.00023546
-0.00012706
-0.00028243
0.00028725
-0.00031446
0.00028725
-2.3486e-05
-2.3486e-05
-7.5274e-05
2.8303e-05
-7.5274e-05
-0.00023064
0.0004944
-0.00048958
0.00033903
2.8303e-05
-0.00028243
9.9843e-05
0.00020342
2.8303e-05
-2.3486e-05
-0.00023064
8.0091e-05
2.8303e-05
0.00016327
-0.00028243
0.00033903
-0.00059316
0.00054619
-0.00023064
-0.00012706
0.00018367
0.00018367
-0.00033422
0.00018367
2.8303e-05
-7.5274e-05
0.00018367
-0.00023064
0.00021175
-0.00017885
-0.00017885
0.00013188
0.00018367
2.8303e-05
-2.3486e-05
-0.00033422
0.00033903
2.8303e-05
-0.00012706
-7.5274e-05
-2.3486e-05
0.00013188
-7.5274e-05
2.8303e-05
2.8303e-05
-0.00010731
0.00013188
-0.00017885
0.0001336
-0.00023064
-0.00023064
0.00059798
-0.00023064
8.0091e-05
-0.00012706
8.0091e-05
-7.5274e-05
0.00023546
-0.00017885
-0.00028243
0.00039082
-0.00033422
0.00018367
0.00018367
2.8303e-05
-0.00023064
0.000307
-2.3486e-05
-0.00043779
0.00033903
-0.00023064
0.00018367
-0.00023064
2.8303e-05
-0.00017885
0.00039082
-2.3486e-05
-7.5274e-05
0.00023546
-0.00038601
2.8303e-05
0.00028725
2.8303e-05
-0.00028243
0.00028725
-0.00033422
0.00028725
-7.5274e-05
8.0091e-05
-0.00017885
0.00013188
-0.00017885
8.0091e-05
-0.00036625
0.00059798
-0.00038601
0.00023546
0.00013188
-0.00028243
2.8303e-05
0.00018367
-0.00028243
-0.00010363
0.00039082
-0.00033422
0.00023546
-0.00028243
0.00028725
0.00018367
-2.3486e-05
2.8303e-05
-7.5274e-05
-0.00017885
0.00033903
-0.00059316
0.00033903
-0.00042062
0.00054619
-2.3486e-05
-0.00012706
2.8303e-05
2.8303e-05
-0.00012706
0.00018367
-0.00010731
-2.3486e-05
0.00018367
-0.00028243
0.00023546
-0.00023064
0.00023546
-0.00054137
0.0003671
-0.00017885
0.00018367
2.8303e-05
0.00028725
2.8303e-05
-0.00043779
-7.5274e-05
2.8303e-05
0.00018367
-0.00017885
0.00039082
-0.00033422
0.00028725
-7.5274e-05
2.8303e-05
-7.5274e-05
2.8303e-05
2.8303e-05
-7.5274e-05
-0.00023064
0.00039082
-7.5274e-05
2.8303e-05
-0.00028243
0.00018367
-0.00012706
0.00018367
-2.3486e-05
-0.00012706
0.00023546
-0.00028243
-2.3486e-05
0.00033903
-0.00017885
8.0091e-05
-7.5274e-05
-0.00028243
-0.00017885
0.00039082
8.0091e-05
0.00023546
-0.00017885
8.0091e-05
-0.00048958
0.00044261
-0.00017885
-2.3486e-05
-7.5274e-05
8.0668e-05
-0.00017885
0.00028725
-0.00017885
0.0003036
-0.00048958
0.00018367
-3.4542e-05
-7.5274e-05
0.00028725
2.8303e-05
8.0091e-05
-0.00048958
0.00044261
-0.00048958
2.8303e-05
0.00039082
-0.00054137
0.00059798
-0.00043779
0.00013188
0.00013188
-0.00012706
0.00013188
0.00028725
-0.00031446
-0.00043779
0.00054619
-0.00028243
0.00039082
-5.5522e-05
-0.00033422
0.00013188
0.00023546
-0.00015916
0.00020342
-0.00017885
8.0091e-05
5.2022e-05
-1.3258e-05
-7.5274e-05
0.00018367
-2.3486e-05
-0.00012706
-2.3486e-05
-0.00017885
2.8303e-05
0.00035879
-0.00028243
0.00018367
-0.00012706
-0.00017885
-0.00023064
0.00054619
-0.00023064
0.00013188
-0.00012706
0.00013188
-7.5274e-05
-0.00023064
0.00013188
-0.00023064
0.00018367
0.00018367
-0.00036625
0.0003197
2.8303e-05
-2.3486e-05
-0.00012706
-0.00023064
0.00054619
-0.00038925
0.00039082
-0.00021089
-7.5274e-05
-0.00017885
0.00023546
-0.00017885
0.00013188
-0.00017885
0.00018367
8.0091e-05
-0.00023064
0.00018367
-0.00038601
0.00064977
-0.00043779
2.8303e-05
2.8303e-05
-0.00023064
0.00054619
-7.5274e-05
-0.00048958
0.00033903
-0.00038601
0.00028725
2.8303e-05
-7.5274e-05
0.00023546
-0.00017885
0.00018367
2.8303e-05
2.8303e-05
0.00013188
-0.00028243
0.00018367
-0.00033422
-0.00012706
0.00018367
0.00033903
-0.00054137
0.00054619
-0.00012706
-2.3486e-05
2.8303e-05
0.00013188
-0.00043779
-7.5274e-05
0.00013188
0.00028725
-2.3486e-05
2.8303e-05
-7.5274e-05
-0.00017885
8.0091e-05
-2.3486e-05
0.00013188
-0.00028243
0.00023546
-2.3486e-05
-0.00016266
0.00028725
-0.00057468
0.00039082
8.0091e-05
-0.00012706
-7.5274e-05
2.8303e-05
0.00013188
-0.00023064
0.00018367
-0.00012706
0.00033903
-0.00038601
0.00046236
-0.00025466
-1.6653e-05
0.00028725
-0.00043779
0.00023546
-7.5274e-05
8.0091e-05
-7.5274e-05
0.00028725
-0.00033422
-7.5274e-05
0.00028725
-0.00012706
-0.00033422
0.00030678
-0.00017885
8.0091e-05
-0.00033422
0.00064977
-0.00023064
2.8303e-05
8.0091e-05
-2.3486e-05
-2.3486e-05
8.0091e-05
-0.00017885
2.8303e-05
-0.00036625
0.00032623
7.4378e-05
-7.5274e-05
0.00028725
-0.00012706
-0.00052186
0.00044261
-0.00033422
0.00044261
-0.00038601
-7.5274e-05
0.00044261
-0.00028243
2.8303e-05
-7.5274e-05
2.8303e-05
0.00039082
-0.00017885
-0.00014916
9.9843e-05
0.00013188
-7.5274e-05
0.00013188
-0.00017885
-0.00028243
0.0004944
-7.5274e-05
-7.5274e-05
8.0091e-05
-0.00033422
1.2334e-05
-7.5274e-05
0.00018367
0.00013188
-7.5274e-05
-2.3486e-05
-3.7337e-06
2.8303e-05
-0.00012706
-7.5274e-05
0.00054619
-9.4704e-05
-0.00033422
8.0091e-05
-0.00012706
0.00037055
-0.00025751
2.8303e-05
-0.00023064
2.8303e-05
0.00013188
0.00028725
0.00018367
-0.00036625
1.9766e-05
-0.00023064
0.00044261
-7.5274e-05
-0.00069674
0.00054619
-2.3486e-05
-0.00017885
0.00039082
-0.00054123
0.00025521
0.00023546
-0.00033422
-2.3486e-05
8.0091e-05
0.00033903
-0.00012706
2.8303e-05
2.8303e-05
-0.00033422
0.00028725
2.8303e-05
-0.00059316
0.00023546
0.00018367
2.8303e-05
8.0091e-05
-0.00033422
-2.3486e-05
0.00054619
-0.00064495
0.00059798
-0.00028243
0.00023546
-0.00017885
-0.00017885
0.00033903
-0.00038601
0.00023546
0.00022507
-7.5274e-05
-7.5274e-05
-0.00028243
0.00033903
-7.5274e-05
0.00013188
-7.5274e-05
-0.00017885
0.00028725
-0.00023064
-0.00017885
0.00023546
0.00023546
-0.00028243
-0.00043779
0.00054619
-2.3486e-05
-2.3486e-05
0.00013188
-0.00023064
1.1803e-05
0.00018367
-0.00028243
-4.163e-05
0.00054619
-0.00082574
0.00028725
0.00033903
-0.00026268
-2.3486e-05
-2.3486e-05
0.00033903
-0.00043779
0.0004944
-0.00043779
0.00018367
-0.00033422
8.0091e-05
0.00028725
-0.00017885
0.00039082
-0.00033422
2.8303e-05
-7.5274e-05
-0.00028243
0.00044261
8.0091e-05
-0.00048958
0.00059798
-0.00038601
2.8303e-05
8.0091e-05
0.00013188
-0.00038601
2.8303e-05
0.00054619
-0.00043779
8.0091e-05
0.00013188
-0.00017885
-0.00012706
0.00039082
-0.00017885
0.00023546
-0.00023064
-0.00023064
0.00054619
-0.00038601
8.0091e-05
0.00023546
-0.00043779
0.00033903
-7.5274e-05
-2.3486e-05
8.0091e-05
-0.00064495
0.00064977
-0.00012706
-0.00017885
0.00044261
-0.00023064
0.00018367
-0.00048958
0.00039082
0.00013188
-0.00033422
0.00013188
-0.00033422
-2.3486e-05
0.00028725
-0.00033422
0.00023546
0.00033903
-0.00028243
-7.5274e-05
8.0091e-05
8.0091e-05
-0.00017885
0.00033903
-7.8499e-06
-0.00048958
0.00054619
2.8303e-05
-7.5274e-05
-0.00059316
-7.5274e-05
0.0004944
-0.00028243
-7.5274e-05
0.00044261
0.00018367
-0.00028243
0.00013188
-0.00069674
0.00080513
2.8303e-05
-0.00028243
-2.3486e-05
-0.00038601
0.00044261
-0.00012706
0.00044261
-0.00017885
-0.00012706
-0.00023064
0.00018367
0.00013188
-2.3486e-05
2.8303e-05
-0.00012706
-7.5274e-05
0.00033903
-0.00012706
-0.00012706
0.00033903
-0.00038601
0.00037664
-0.00028243
0.00023546
8.0091e-05
-0.00028243
0.00028725
-0.00017885
-7.5274e-05
-7.5274e-05
0.00013188
-0.00023064
0.00033903
-0.00028243
0.00033903
-0.00038601
2.8303e-05
-7.5274e-05
8.0091e-05
0.00028725
-0.00048958
8.0091e-05
0.00013188
8.0091e-05
-0.00028243
0.00013188
-0.00017885
2.8303e-05
0.00028725
0.00023546
-0.00017885
-0.00028243
0.00039082
-0.00064495
0.00054619
0.00023546
-0.00028243
2.8303e-05
8.0091e-05
-0.00038601
-2.3486e-05
0.00033903
0.00023546
-0.00023064
-0.00017885
0.00033903
-0.00028243
-0.00028243
0.00059798
-0.00038601
8.0091e-05
-0.00038601
0.0004944
-0.00028243
0.0004944
-0.00017885
8.0091e-05
0.00018367
-0.00028243
0.00013188
-0.00043779
0.00018367
0.00028725
-7.5274e-05
-0.00028243
0.00033903
-0.00043779
0.00028725
-2.3486e-05
2.8303e-05
-7.5274e-05
-0.00038601
0.00059798
-0.00054137
0.00018367
0.00033903
-0.00038601
0.00033903
8.0091e-05
-0.00023064
0.00028725
-0.00048958
-0.00012706
0.00059798
-0.00017885
0.00023546
-0.00054137
0.00033903
-0.00033422
-0.00017885
0.00025521
0.00018367
0.00018367
-0.00017885
-7.5274e-05
0.00018367
-7.5274e-05
-0.00012706
-0.00023064
-0.00012706
0.00054619
-2.3486e-05
8.0091e-05
-0.00069674
0.00080513
-0.00017885
-0.00028243
-0.00033422
0.00044261
-2.3486e-05
8.0091e-05
-0.00017885
0.00044261
-0.00048958
-7.5274e-05
0.00054619
-0.00033422
0.00039082
-0.00059316
2.8303e-05
0.00013188
0.00028725
-0.00054137
0.00039082
-0.00012706
-7.5274e-05
0.00044261
-0.00038601
0.00044261
-0.00017885
-2.3486e-05
-7.5274e-05
-0.00017885
-0.00048958
0.00075334
-2.3486e-05
8.0091e-05
8.0091e-05
-0.00048958
0.00028725
0.00018367
-0.00048958
0.00028725
-2.3486e-05
0.00023546
-0.00048958
8.0091e-05
-0.00012706
0.00023546
0.00033903
-2.3486e-05
-0.00033422
-0.00023064
0.0004944
-0.00017885
2.8303e-05
-0.00012706
-2.3486e-05
-2.3486e-05
2.8303e-05
0.00018367
2.8303e-05
-0.00028243
0.00018367
-0.00033422
0.00064977
-0.00038601
0.00039082
-0.00038601
0.00018367
-0.00043779
0.00044261
-0.00038601
0.00064977
-0.00054137
0.0004944
-7.5274e-05
-0.00048958
0.00028725
-7.5274e-05
-0.00048958
0.00044261
-0.00023064
0.00023546
0.00028725
-0.00017885
-0.00033422
0.00033903
0.00018367
-0.00080031
0.00085692
-0.00059316
0.00028725
-0.00048958
0.00080513
-0.00038601
-0.00012706
0.00033903
-0.00033422
0.00018367
-7.5274e-05
-0.00017885
-2.3486e-05
-7.5274e-05
0.0004944
-0.00017885
-2.3486e-05
0.00033903
-0.00033422
0.00028725
-0.00051949
0.00039082
-2.3486e-05
-2.3486e-05
-0.00028243
8.0091e-05
2.8303e-05
8.0091e-05
-7.5274e-05
-0.00012706
0.0004944
-0.00043779
8.0091e-05
-0.00033422
0.00023546
0.00023546
-0.00017885
-7.5274e-05
-7.5274e-05
0.00013188
2.8303e-05
-0.00028243
0.00064977
-0.00038601
2.8303e-05
0.00028725
-0.00023064
-2.3486e-05
2.8303e-05
-2.3486e-05
-2.3486e-05
-0.00028243
0.00033903
-0.00028243
0.00044261
-0.00048958
0.00033903
0.00023546
-0.00038601
2.8303e-05
0.00018367
-2.3486e-05
0.00013188
-0.00028243
-0.00012706
0.00028725
-2.3486e-05
-0.00043779
0.00033903
0.00028725
-0.00028243
-0.00017885
0.0004944
-0.00028243
0.00013188
-0.00019299
8.0091e-05
0.00028725
-0.00023064
0.00013188
8.0091e-05
-0.00038601
2.8303e-05
-2.3486e-05
0.00023546
2.8303e-05
-0.00038601
0.00044261
0.00013188
-0.00033422
-7.5274e-05
2.8303e-05
0.00028725
-0.00033422
0.00044261
-0.00017885
-0.00054137
0.00059798
-0.00033422
-7.5274e-05
0.00039082
-0.00038601
-0.00028243
0.00054619
-0.00023064
-0.00023064
0.00070155
-0.00010731
-0.00069674
0.00023546
0.00054619
-0.00033422
0.00033903
-0.00059316
-7.5274e-05
0.00023546
0.00013188
0.00028725
-0.00033422
-0.00012706
-7.5274e-05
0.0004944
-2.3486e-05
-0.00012706
-0.00038601
0.00054619
-0.00038601
0.00033903
-0.00074852
0.00085692
-0.00023064
0.00013188
-0.00038601
0.00039082
-0.00074852
0.0009605
-0.00038601
0.00013188
-0.00023064
-2.3486e-05
-0.00028243
0.00059798
-0.00023064
0.00028725
-0.00033422
2.8303e-05
-7.5274e-05
0.00023546
-0.00043779
0.0004944
-0.00059316
0.0004944
-0.00017885
-0.00033422
0.00064977
-0.00048958
0.00039082
8.0091e-05
-0.00048958
0.00044261
-0.00038601
-0.00017885
0.00070155
-0.00033422
-0.00028243
0.00054619
-0.00017885
-0.00038601
0.0004944
-0.00017885
-0.00038601
0.00064977
-0.00023064
0.00028725
-0.00033422
-2.3486e-05
-0.00023064
0.00018367
-0.00012706
0.00054619
-0.00048958
8.0091e-05
0.00028725
-0.00038601
-0.00023064
0.00028725
2.8303e-05
0.00028725
8.0091e-05
-0.00038601
8.0091e-05
-0.00033422
0.00054619
-0.00033422
0.00039082
8.0091e-05
-0.00028243
8.0091e-05
2.8303e-05
0.00013188
-0.00059316
0.00028725
-0.00017885
-2.3486e-05
0.00044261
-0.00038601
0.00013188
0.00028725
-0.00017885
-0.00012706
0.00018367
-0.00017885
-0.00017885
0.00044261
-0.00012706
-0.00043779
0.00054619
8.0091e-05
-0.00028243
-0.00038601
0.00070155
-0.00028243
-0.00012706
0.00033903
-0.00064495
0.00070155
-0.00017885
0.00013188
-0.00023064
-7.5274e-05
-0.00033422
0.0004944
-2.3486e-05
0.00023546
-0.00028243
-0.00017885
-0.00012706
0.00018367
0.00039082
-0.00033422
2.8303e-05
2.8303e-05
-0.00023064
-2.3486e-05
0.00054619
-0.00038601
-0.00012706
8.0091e-05
0.00028725
-0.00038601
0.00044261
-0.00054137
0.00059798
2.8303e-05
-0.00048958
-0.00023064
0.00059798
-0.00033422
0.00044261
-0.00012706
-0.00017885
-0.00023064
0.00059798
-0.00064495
0.00018367
0.00039082
-0.00033422
-0.00012706
0.00039082
-0.00028243
0.00028725
0.00013188
-0.00048958
-0.00017885
0.00023546
0.00023546
-0.00033422
0.00023546
8.0091e-05
2.8303e-05
-0.00017885
-0.00017885
0.0004944
-0.00028243
-0.00023064
0.00044261
-0.00017885
-0.00017885
-0.00028243
0.00070155
-0.00059316
0.00039082
0.00013188
-0.00064495
0.00059798
2.8303e-05
-7.5274e-05
-0.00033422
0.0004944
-0.00038601
-7.5274e-05
8.0091e-05
0.00028725
-0.00038601
8.0091e-05
0.00028725
-0.00033422
8.0091e-05
-0.00023064
0.00064977
-0.00033422
-0.00023064
0.0004944
-0.00048958
2.8303e-05
0.00033903
-0.00028243
-2.3486e-05
0.00044261
-0.00054137
0.00033903
-0.00028243
8.0091e-05
0.00044261
-0.00043779
8.0091e-05
-0.00017885
0.00023546
-7.5274e-05
0.00039082
-0.00080031
0.00039082
-0.00012706
0.00023546
-0.00012706
0.00023546
-0.00038601
0.00018367
-0.00033422
0.00039082
-0.00038601
0.00023546
0.00013188
2.8303e-05
2.8303e-05
-0.00012706
-0.00023064
0.00039082
-0.00023064
0.00013188
-0.00033422
0.00013188
-2.3486e-05
0.00023546
-7.5274e-05
0.00023546
0.00018367
-0.00043779
0.00023546
-0.00017885
8.0091e-05
-2.3486e-05
8.0091e-05
-0.00012706
-0.00012706
0.0004944
-0.00033422
0.00023546
-0.00023064
0.00028725
-0.00017885
-0.00028243
-0.00033422
0.00070155
-0.00017885
0.00028725
-0.00043779
2.8303e-05
-2.3486e-05
2.8303e-05
-2.3486e-05
0.00028725
2.8303e-05
-0.00023064
-7.5274e-05
2.8303e-05
-7.5274e-05
0.00018367
0.00013188
-0.00023064
8.0091e-05
-0.00023064
0.00039082
-0.00038601
0.0004944
-0.00023064
2.8303e-05
0.00028725
-0.00054137
2.8303e-05
0.00044261
-0.00023064
-0.00043779
0.00054619
-0.00023064
8.0091e-05
2.8303e-05
-7.5274e-05
-0.00028243
0.00028725
-0.00012706
-0.00012706
0.00059798
-0.00054137
-2.3486e-05
0.00059798
-0.00048958
0.00018367
0.00028725
-0.00043779
0.00039082
-0.00017885
8.0091e-05
-0.00064495
0.00080513
-0.00012706
-2.3486e-05
8.0091e-05
-0.00043779
2.8303e-05
0.0004944
-0.00054137
8.0091e-05
0.00039082
-0.00043779
0.00018367
-7.5274e-05
-2.3486e-05
8.0091e-05
-0.00012706
0.00013188
0.00023546
-0.00028243
-0.00012706
0.00013188
-2.3486e-05
0.00013188
-0.00012706
-0.00017885
0.00013188
0.00013188
-0.00012706
-7.5274e-05
0.00018367
0.00018367
-0.00064495
0.00075334
2.8303e-05
-0.00028243
0.00033903
-0.00033422
-0.00028243
0.00039082
-0.00017885
-7.5274e-05
2.8303e-05
-7.5274e-05
0.00023546
-2.3486e-05
-0.00023064
-2.3486e-05
0.00033903
2.8303e-05
2.8303e-05
-0.00054137
0.00044261
-0.00033422
0.00018367
0.00013188
-2.3486e-05
8.0091e-05
-0.00033422
0.00023546
0.00028725
-0.00028243
-0.00012706
0.00013188
-7.5274e-05
0.00028725
-0.00017885
0.00018367
-0.00033422
2.8303e-05
-0.00017885
0.0004944
-0.00033422
-0.00017885
0.00054619
-0.00028243
-0.00017885
-0.00017885
0.0004944
-0.00023064
0.00033903
-0.00038601
0.00044261
-0.00069674
0.00054619
-0.00028243
-2.3486e-05
8.0091e-05
-0.00038601
8.0091e-05
0.00028725
0.00023546
-0.00012706
0.00018367
-0.00038601
0.00023546
-7.5274e-05
0.00028725
-0.00043779
0.00028725
-0.00012706
8.0091e-05
-0.00033422
0.00018367
-2.3486e-05
2.8303e-05
8.0091e-05
-2.3486e-05
-7.5274e-05
8.0091e-05
0.00013188
-0.00012706
0.00023546
-0.00059316
0.00023546
2.8303e-05
0.00023546
-0.00043779
0.00028725
-0.00012706
2.8303e-05
-0.00017885
0.0004944
-7.5274e-05
-2.3486e-05
2.8303e-05
-0.00038601
0.00054619
-0.00017885
-0.00023064
0.00018367
-7.5274e-05
0.00018367
-0.00043779
0.00028725
8.0091e-05
-0.00033422
0.00013188
-7.5274e-05
2.8303e-05
2.8303e-05
0.00018367
-0.00038601
0.00059798
-7.5274e-05
-0.00033422
0.0004944
-0.00043779
-7.5274e-05
-2.3486e-05
2.8303e-05
0.00044261
-0.00033422
-0.00028243
0.00013188
0.0004944
-0.00048958
0.00044261
-0.00028243
-0.00017885
-0.00017885
0.00064977
-0.00028243
0.00028725
2.8303e-05
-0.00064495
0.00054619
-0.00017885
-0.00023064
0.00018367
0.00018367
-0.00012706
2.8303e-05
-2.3486e-05
-0.00033422
0.00044261
-0.00017885
0.00018367
-0.00033422
8.0091e-05
0.00013188
0.00013188
-0.00028243
-2.3486e-05
0.00013188
0.00023546
-0.00017885
0.00023546
-0.00028243
2.8303e-05
-0.0002341
0.00018367
-7.5274e-05
-7.5274e-05
0.0004944
-0.0001591
-0.00064495
0.00044261
-0.00028243
8.0091e-05
0.00054619
-0.00012706
-0.00038601
0.00023546
0.00018367
-0.00028243
0.00023546
0.00023546
-0.00038601
2.8303e-05
8.0091e-05
-0.00038601
0.0004944
-0.00023064
-2.3486e-05
-2.3486e-05
8.0091e-05
-0.00028243
0.00039082
-0.00023064
2.8303e-05
-2.3486e-05
0.00013188
-0.00017885
0.00023546
2.8303e-05
0.00013188
-0.00038601
0.00044261
-0.00038601
2.8303e-05
8.0091e-05
8.0091e-05
2.8303e-05
-0.00012706
-0.00012706
0.00013188
8.0091e-05
2.8303e-05
-0.00028243
8.0091e-05
2.8303e-05
0.00023546
-0.00033422
0.00013188
8.0091e-05
8.0091e-05
-0.00038601
0.00028725
0.00023546
-0.00033422
8.0091e-05
-2.3486e-05
-7.5274e-05
0.00018367
-0.00023064
0.00039082
-0.00028243
-0.00028243
0.00054619
-0.00043779
8.0091e-05
0.0004944
-0.00038601
-2.3486e-05
0.00023546
-7.5274e-05
-0.00023064
0.00028725
-0.00012706
-0.00033422
0.00054619
-0.00023064
-0.00017885
0.0004944
-7.5274e-05
-0.00033422
-0.00023064
0.0004944
-2.3486e-05
-2.3486e-05
-0.00038601
8.0091e-05
8.0091e-05
0.00028725
-0.00048958
0.00028725
8.0091e-05
-0.00017885
0.00013188
-0.00012706
-0.00023064
0.00039082
2.8303e-05
-0.00048958
0.00075334
-0.00059316
0.00018367
-7.5274e-05
0.0004944
-0.00033422
2.8303e-05
2.8303e-05
-7.5274e-05
-0.00033422
0.00039082
-2.3486e-05
-0.00043779
0.00059798
-0.00033422
-7.5274e-05
0.00018367
0.00039082
-0.00048958
-7.5274e-05
0.00028725
-2.3486e-05
0.00013188
-0.00023064
0.00023546
-0.00059316
0.00039082
-7.5274e-05
0.00018367
-7.5274e-05
8.0091e-05
-0.00033422
0.00013188
0.00013188
0.00018367
-0.00012706
-0.00017885
0.00015163
0.00018367
-0.00012706
-0.00012706
8.0091e-05
-0.00038601
0.00013188
8.0091e-05
0.00023546
-0.00043779
0.00023546
-0.00017885
0.00054619
-0.00054137
0.0004944
-0.00059316
8.0091e-05
0.00013188
0.00033903
-0.00043779
0.00018367
0.00028725
-0.00033422
-0.00017885
2.8303e-05
2.8303e-05
0.00013188
-0.00012706
0.00044261
-0.00048958
8.0091e-05
0.00013188
0.00028725
-0.00043779
0.00023546
-7.5274e-05
0.00028725
-7.5274e-05
-0.00038601
0.00028725
-2.3486e-05
-2.3486e-05
8.0091e-05
2.8303e-05
-0.00028243
8.0091e-05
0.00028725
0.00013188
-0.00059316
8.0091e-05
0.00023546
-2.3486e-05
-0.00012706
8.0091e-05
0.00033903
-0.00017885
-7.5274e-05
-0.00043779
0.00059798
-0.00048958
0.00039082
8.0091e-05
-0.00023064
8.0091e-05
-0.00028243
0.00033903
-7.5274e-05
-0.00017885
0.00023546
-2.3486e-05
-0.00012706
-0.00023064
0.00028725
2.8303e-05
2.8303e-05
-0.00028243
0.00013188
-7.5274e-05
0.00033903
2.8303e-05
-0.00064495
0.00033903
-2.3486e-05
0.00033903
-0.00033422
0.00018367
-7.5274e-05
8.0091e-05
0.00013188
-0.00048958
8.0091e-05
0.00028725
8.0091e-05
-2.3486e-05
-2.3486e-05
-7.5274e-05
0.00013188
-0.00054137
2.8303e-05
0.00018367
0.0004944
-0.00033422
0.00018367
-0.00033422
-2.3486e-05
0.00013188
0.00033903
-0.00017885
-0.00028243
-0.00012706
8.0091e-05
0.00015581
8.0091e-05
0.00018367
-0.00028243
0.00013188
-0.00012706
-0.00012706
0.00028725
-0.00033422
-2.3486e-05
0.00059798
-0.00048958
0.00044261
-0.00017885
0.00023546
-0.00038601
-0.00038601
0.00059798
-0.00033422
0.00037643
0.00023546
-7.5274e-05
-0.00017885
2.8303e-05
-0.00017885
-7.5274e-05
-0.00017885
0.00033903
-0.00017885
0.00033903
-0.00069674
0.00033903
0.00023546
-7.5274e-05
-0.00012706
2.8303e-05
0.00013188
0.00023546
2.8303e-05
-0.00064495
0.00054619
-0.00017885
-0.00028243
0.00033903
0.00013188
-0.00033422
-0.00023064
0.00023546
0.00023546
-7.5274e-05
2.8303e-05
-0.00043779
0.00033903
0.00013188
-0.00012706
2.8303e-05
2.8303e-05
-0.00033422
0.00023546
2.8303e-05
0.00013188
2.8303e-05
-0.00048958
0.00054619
-0.00023064
-7.5274e-05
0.00013188
0.00013188
-0.00028243
2.8303e-05
8.0091e-05
8.0091e-05
2.8303e-05
-0.00023064
0.00023546
-2.3486e-05
-0.00012706
2.8303e-05
0.00013188
2.8303e-05
-0.00012706
-0.00012706
0.00023546
0.00013188
-0.00028243
2.8303e-05
0.00013188
-0.00023064
0.00023546
0.00013188
-7.5274e-05
-7.5274e-05
-7.5274e-05
-0.00017885
0.00033903
2.8303e-05
-7.5274e-05
-0.00028243
0.00033903
-7.5274e-05
-0.00017885
0.00013188
2.8303e-05
0.00013188
-0.00017885
-7.5274e-05
0.00013188
2.8303e-05
-0.00017885
0.00013188
0.00013188
-0.00038601
0.00033903
0.00013188
-0.00028243
-0.00012706
8.0091e-05
-0.00028243
0.00044261
-7.5274e-05
0.00018367
-0.00028243
0.00013188
8.0091e-05
-0.00023064
0.00013188
0.00023546
-0.00017885
-0.00033422
0.00033903
2.8303e-05
-7.5274e-05
-7.5274e-05
2.8303e-05
-0.00023064
0.00033903
2.8303e-05
-0.00023064
0.00013188
2.8303e-05
-0.00017885
0.00013188
0.00013188
2.8303e-05
-0.00038601
0.00020015
-2.3486e-05
8.0091e-05
0.00023546
-7.5274e-05
-0.00023064
0.00013188
-0.00017885
8.0091e-05
0.00023546
2.8303e-05
-0.00017885
2.8303e-05
-7.5274e-05
2.8303e-05
-0.00017885
0.00023546
-0.00017885
0.00023546
2.8303e-05
-7.5274e-05
-7.5274e-05
-7.5274e-05
0.00023546
-0.00024314
-0.00012706
0.00023546
-7.5274e-05
-0.00017885
-2.3486e-05
-2.3486e-05
0.00033903
0.00013188
-7.5274e-05
-7.5274e-05
-0.00012706
0.00020342
-7.5274e-05
2.8303e-05
-0.00017885
0.00023546
-7.5274e-05
-2.3486e-05
-2.3486e-05
0.00013188
-7.5274e-05
-2.3486e-05
-2.3486e-05
-0.00028243
0.00023546
0.00013188
-0.00017885
-2.3486e-05
0.00018367
-0.00017885
-0.00017885
0.00033903
-0.00012706
-2.3486e-05
0.00013188
0.00013188
-7.5274e-05
-0.00038601
0.00033903
2.8303e-05
-7.5274e-05
-0.00017885
2.8303e-05
0.00023546
0.00013188
-0.00028243
-0.00012706
0.00013188
2.8303e-05
0.00013188
-0.00012706
2.8303e-05
2.8303e-05
-0.00017408
-7.5274e-05
0.00033903
0.00013188
-0.00012706
-7.5274e-05
-0.00012706
0.00023546
-0.00028243
0.00013188
2.8303e-05
-7.5274e-05
-0.00012706
2.8303e-05
0.00013188
2.8303e-05
0.00013188
-7.5274e-05
2.8303e-05
-0.00028243
0.00023546
-7.5274e-05
2.0068e-05
-2.3486e-05
-7.5274e-05
0.00013188
2.8303e-05
2.8303e-05
-0.00017885
-0.00012706
0.00013188
0.00013188
2.8303e-05
-0.00017885
-0.00023064
0.00023546
0.00013188
2.8303e-05
-0.00023064
8.0091e-05
0.00013188
-0.00017885
0.00018824
0.00013188
-0.00028243
0.00013188
-0.00011031
2.8303e-05
0.00023546
-0.00033422
0.00013188
-0.00023064
0.00033903
2.8303e-05
2.8303e-05
-0.00023064
-0.00012706
8.0091e-05
0.00023546
-0.00017885
0.00013188
2.8303e-05
-0.00012706
2.8303e-05
0.00013188
0.00013188
-0.00038601
-0.00012706
0.00033903
0.00013188
-0.00012706
-0.00038601
0.00018367
-7.5274e-05
0.00033903
0.00013188
-0.00028243
-2.3486e-05
0.00013188
-0.00023064
0.00023546
-7.5274e-05
-0.00028243
0.00023546
0.00013188
2.8303e-05
-0.00033422
0.00013188
8.0091e-05
0.00013188
2.8303e-05
-0.00012706
-0.00028243
0.00022876
0.00013188
-7.5274e-05
8.0091e-05
-0.00043779
0.00028725
-6.7942e-05
0.00013188
-7.5274e-05
-2.3486e-05
2.8303e-05
-0.00017885
-0.00012706
0.00023546
2.8303e-05
0.00013188
-0.00012706
-0.00012706
8.0091e-05
0.00013188
-0.00017885
-0.00012706
0.00028725
-2.3486e-05
-0.00012706
0.00013188
0.00013188
-7.5274e-05
3.6358e-05
-0.00017885
0.00013188
2.8303e-05
2.8303e-05
-0.00023064
0.00013188
0.00013188
2.8303e-05
-7.5274e-05
-0.00017885
8.0091e-05
0.00013188
-0.00012706
2.8303e-05
2.8303e-05
-7.5274e-05
2.8303e-05
-0.00023064
0.00033903
-7.5274e-05
0.00013188
-0.00023064
8.0091e-05
8.0091e-05
-0.00017885
0.00023546
2.8303e-05
-0.00012706
-0.00012706
0.00013188
9.9843e-05
-0.00017885
0.00013188
-0.00012706
-0.00017885
8.0091e-05
0.00013188
0.00013188
-0.00017885
-0.00017885
0.00033903
-7.5274e-05
-7.5274e-05
0.00013188
-0.00017885
0.00013188
8.0091e-05
-0.00028243
0.00023546
0.00013188
-0.00017885
2.8303e-05
2.8303e-05
-0.00038601
0.00023546
0.00013188
-7.5274e-05
2.8303e-05
-0.00033422
0.00023546
0.00013188
-7.5274e-05
-7.5274e-05
8.0091e-05
-0.00033422
0.00033903
8.0091e-05
-0.00017885
0.00023546
-7.5274e-05
-0.00017885
0.00013188
-7.5274e-05
-7.5274e-05
2.8303e-05
-0.00017885
0.00023546
0.00018367
-7.5274e-05
9.9843e-05
-0.00011567
-0.00017885
-0.00017885
0.00044261
-7.5274e-05
-7.5274e-05
2.8303e-05
-0.00023064
2.8303e-05
0.00028725
-0.00017885
0.00013188
0.00013188
-0.00033422
8.0091e-05
0.00013188
-0.00017885
0.00013188
-0.00017885
-7.5274e-05
0.00018367
0.00018367
-0.00017885
0.00023546
-0.00012706
-0.00012706
0.00023546
8.0091e-05
-0.00028243
0.00013188
-9.1711e-05
2.8303e-05
9.9843e-05
-0.00016132
2.8303e-05
2.8303e-05
-0.00017885
8.0091e-05
-0.00012706
0.00018367
0.00023546
-0.00017885
-0.00028243
0.00033903
-2.3486e-05
-0.00017885
0.00033903
-7.5274e-05
-0.00028243
0.00023546
-0.00017885
-7.5274e-05
2.8303e-05
0.00033903
-2.3486e-05
-0.00048958
0.00018367
-2.3486e-05
0.00013188
8.5111e-05
2.8303e-05
-0.00017885
-7.5274e-05
8.0091e-05
-0.00012706
2.8303e-05
0.00013188
-0.00017885
2.8303e-05
0.00023546
2.8303e-05
-0.00012706
2.8303e-05
-2.3486e-05
2.8303e-05
-7.5274e-05
-2.3486e-05
0.00023546
-0.00017885
0.00013188
-0.00028243
2.8303e-05
0.00033903
-0.00048958
0.00028725
-0.00033422
0.00033903
0.00013188
-0.00017885
-7.5274e-05
0.00033903
-0.00038601
-2.3486e-05
0.00023546
-0.00033422
8.0091e-05
0.00033903
-0.00028243
0.00016328
8.0091e-05
-0.00023064
8.0091e-05
2.8303e-05
2.8303e-05
0.00013188
-0.00017885
-0.00028243
0.00023546
0.00023546
-0.00028243
0.00023546
-7.5274e-05
-7.5274e-05
-0.00017885
2.8303e-05
0.00028725
-2.3486e-05
8.0091e-05
-0.00043779
0.00023546
0.00023546
-0.00017885
2.8303e-05
-7.5274e-05
-7.5274e-05
2.8303e-05
0.00017558
-2.3486e-05
-0.00048958
0.00054619
-7.5274e-05
2.8303e-05
-0.00017885
-0.00012706
2.8303e-05
5.1777e-06
0.00023546
-2.3486e-05
-0.00017885
0.00023546
2.8303e-05
-2.3486e-05
0.00013188
-0.00035544
2.8303e-05
2.8303e-05
0.00013188
8.0091e-05
-0.00017885
0.00023546
-0.00044967
0.00028725
-7.5274e-05
0.00021349
-0.00033422
0.00033903
-0.00043779
0.00028725
0.00023546
-0.00017885
-0.00017885
2.8303e-05
0.00018367
8.0091e-05
-0.0001591
-0.00028243
0.00028725
-0.00012706
0.00013188
-2.3486e-05
-0.00012706
-7.5274e-05
0.00023546
-2.3486e-05
-0.00038601
0.00023546
0.00028725
-0.00033422
0.00013188
-0.00038398
0.00018367
0.00023546
-0.00017885
-7.5274e-05
0.00013188
0.00018367
-0.00017885
0.00013188
8.0091e-05
-0.00028243
8.0091e-05
0.00013188
-0.00012706
-0.00017885
0.00018367
0.00033903
-0.00048958
0.00040781
-0.00038601
0.00033903
0.00013188
8.0091e-05
-0.00054137
2.8303e-05
0.00023546
-0.00012706
0.00020342
2.8303e-05
-0.00033422
2.8303e-05
0.00013188
-2.3486e-05
0.00013188
2.8303e-05
8.0091e-05
-0.00013742
-7.5274e-05
0.00013188
0.00013188
-0.00012706
2.8303e-05
-0.00023064
-7.5274e-05
0.00033903
-0.00023064
0.000307
-0.00033422
0.0002005
-0.00023064
-0.00012706
0.00013188
-7.5274e-05
0.00013188
-0.0001591
-7.9535e-05
0.00023546
0.00013188
-2.3486e-05
-0.00028243
0.0003217
-7.5274e-05
-0.00017885
0.00013188
2.8303e-05
-0.00028243
0.00028725
-0.00023064
0.00023546
-0.00012706
0.00028725
-0.00038601
2.8303e-05
-7.5274e-05
-2.3486e-05
0.00033903
8.0091e-05
-0.00017885
-2.3486e-05
-0.00023064
0.00033903
-2.3486e-05
8.0091e-05
-0.00028243
0.00018367
-0.00033422
0.00039082
0.00013188
-0.00033422
0.00013188
-0.00033422
0.00044261
-0.00023064
8.0091e-05
0.00023546
-0.00038601
0.00018367
2.8303e-05
-0.00028243
0.00044261
-7.5274e-05
-0.00023064
-0.00017885
0.00039082
-0.00048958
0.00033903
0.00023546
-0.00048958
0.00033903
2.8303e-05
-0.00033422
0.00013188
0.00033903
-0.00028243
0.00018367
9.6107e-05
-0.00012706
-0.00017885
0.00028725
-7.5274e-05
8.0091e-05
-7.5274e-05
-0.00012706
0.00018367
-0.00012706
-2.3486e-05
-3.7337e-06
2.8303e-05
0.00023546
-7.5274e-05
-0.00017885
-2.3486e-05
-7.5274e-05
8.0091e-05
-0.00017885
0.00044261
-0.00038601
0.00023546
-0.00017885
-7.5274e-05
0.00028725
-0.00012706
0.00028725
-0.00023064
-7.5274e-05
0.00013188
2.8303e-05
8.0091e-05
-0.00024158
-0.00033422
0.00028725
0.00013188
-0.00012706
2.8303e-05
8.0091e-05
-0.00012706
0.00011563
-2.3486e-05
-0.00023064
0.00013188
0.00018367
-0.00012706
-7.5274e-05
0.00020342
8.0091e-05
-0.00043779
0.00013188
-0.00012706
0.00023546
2.8303e-05
0.00013188
-7.5274e-05
-0.00038601
0.00047512
-0.00028243
-2.3486e-05
0.00039082
-7.5274e-05
2.8303e-05
-0.00012706
-0.00012706
2.8303e-05
-7.5274e-05
0.00013188
8.0091e-05
-0.00012706
-0.00023064
0.00056136
-0.00033422
0.00023546
-0.00038601
8.0091e-05
0.00023546
8.0091e-05
-0.00028243
0.00013188
8.0091e-05
-0.00028243
0.00023546
-0.00033422
0.00044261
-0.00023064
2.8303e-05
-0.00023064
0.00044261
-7.5274e-05
-7.5274e-05
8.0091e-05
-0.00033422
0.00028725
-0.00017885
0.00013188
-5.8732e-05
-0.00023064
2.8303e-05
0.00025521
8.0091e-05
-0.00012706
-7.5274e-05
0.00028725
-0.00033422
0.00023546
-0.00017885
-0.00030478
0.00066203
-0.00023064
-0.00028243
0.00013188
-0.00023064
0.00023546
0.00039082
-0.00017885
-0.00028243
-7.5274e-05
0.000307
-3.3885e-05
2.8303e-05
-2.3486e-05
-0.00033422
0.00018367
0.00013188
0.00013188
-0.00043779
0.00018367
0.00033903
-0.00028243
0.00023983
-0.00059316
0.00044261
-2.3486e-05
-7.5274e-05
-7.5274e-05
0.00013188
-0.00023064
-2.3486e-05
0.00023546
-0.00033422
0.00039082
2.8303e-05
-0.00023064
0.00028725
-0.00036625
-2.3486e-05
0.00044261
-0.00023064
1.433e-05
0.00028725
-0.00023064
-2.3486e-05
-0.00012706
-0.00028787
0.00023546
0.00033903
-0.00038601
0.00023546
-2.3486e-05
2.8303e-05
-0.00017885
0.00013188
0.00023546
-0.00028243
2.8303e-05
-7.5274e-05
-7.5274e-05
8.0091e-05
0.00018367
-0.00028243
0.00018367
-0.00038601
0.00044261
-0.00017885
0.00012231
-2.3486e-05
-2.3486e-05
-5.5522e-05
-7.5274e-05
0.00033903
8.0091e-05
-0.00059316
0.00044261
-7.5274e-05
0.00013188
-0.00012706
-0.00023064
-2.3486e-05
8.0091e-05
-0.00028243
0.00023546
0.00013188
0.00013188
-0.00017885
0.00023546
-0.00038601
0.00028725
-7.5274e-05
-0.00023064
0.00028725
0.00013188
-0.00028243
0.00028725
-7.5274e-05
-2.3486e-05
8.0091e-05
-0.00017885
0.00023546
-0.00028243
0.00018367
-0.00017885
-7.5274e-05
-0.00012706
0.00018367
0.00013188
-0.00028243
0.00023546
8.0091e-05
-0.00033422
0.00033903
-0.00038601
0.00033903
-7.5274e-05
0.00013188
2.8303e-05
-0.00023064
-2.3486e-05
0.00023546
-0.00028243
0.00033903
-0.00038601
0.00033903
-0.00048958
0.00044261
-0.00015952
2.8303e-05
-0.00012706
0.00033903
-7.5274e-05
-7.5274e-05
0.00028725
-0.00033422
0.00033903
-0.00030004
-0.00017885
0.00044261
-0.00012706
-2.3486e-05
2.8303e-05
2.0458e-05
-0.00054137
0.00028725
0.00038642
-0.00043779
-2.3486e-05
0.00028725
-0.00017885
2.8303e-05
-2.3486e-05
0.00033903
-0.00033422
-0.00017885
0.00023546
9.9843e-05
3.0027e-05
-0.00028243
-0.0001591
0.00013188
0.00023546
2.8303e-05
2.8303e-05
-0.00038601
0.00039082
-2.3486e-05
-0.00038601
0.00020234
-2.3486e-05
0.00023546
-0.00023064
0.00023546
-0.00028243
0.00013188
-2.3486e-05
4.8055e-05
-0.00017885
-7.5274e-05
0.00033903
-0.00012706
-0.00017885
-0.00033422
0.0004944
2.8303e-05
0.00018367
-0.00017885
0.00023546
-0.00043779
0.00033903
-0.00033422
0.00039082
-5.8561e-05
-7.5274e-05
-0.00012706
-0.00012706
0.00013188
0.00018367
-0.00023064
0.00028725
-0.00023064
0.00023546
-0.00017885
8.0091e-05
2.8303e-05
-0.00023064
0.00013188
2.8303e-05
0.00013188
-0.00028243
0.00028725
-0.00038601
0.00039082
-0.00017885
0.00018367
-0.00017885
-2.3486e-05
2.8303e-05
0.00023546
-0.00040319
0.00039082
-0.00038601
0.00018367
-0.00017885
-2.3486e-05
0.00023546
-2.3486e-05
-0.00021196
-2.3486e-05
-2.3486e-05
0.00044261
-0.00038601
-2.3486e-05
8.0091e-05
-0.00012706
0.00044261
-0.00038601
2.8303e-05
0.00033903
-0.00028243
-0.00028243
0.00054619
-2.3486e-05
-0.00043779
0.00044261
-0.00023064
0.00013188
-0.00017885
-7.5274e-05
0.00028725
-0.00028243
0.00028725
2.8303e-05
-0.00033422
9.9843e-05
-2.3486e-05
0.00039082
-0.00017885
-0.00026268
2.8303e-05
2.8303e-05
0.00013188
0.00013188
-0.0001276
2.8303e-05
-7.5274e-05
0.00020348
-0.00031446
0.00023546
-0.00012706
-7.5274e-05
2.8303e-05
2.8303e-05
-2.3486e-05
-0.00023064
0.00013188
0.00013188
2.8303e-05
0.00023546
-0.00069674
0.00075334
-0.00038601
0.00028725
-0.00033422
0.00028725
-0.00038601
0.00044261
-2.3486e-05
-0.00059316
0.0004944
-0.00043779
0.00054619
-0.00048958
0.000307
-7.5274e-05
-7.5274e-05
2.8303e-05
8.0091e-05
0.00018367
-2.3486e-05
-2.3486e-05
-0.00017885
0.00013188
-0.00038601
0.00044261
2.8303e-05
8.0091e-05
-0.00038601
8.0091e-05
0.00023546
-0.00038601
0.00028725
0.00013188
-0.00017885
0.00018367
-0.00017885
0.00023546
-0.00033422
0.00045618
-0.00036625
-0.00023064
0.00044261
-0.00033422
0.00039082
-0.00038601
-2.3486e-05
0.00033903
-0.00038601
-2.3486e-05
0.00054619
-0.00033422
-7.5274e-05
0.00039082
-0.00038601
0.00028725
-0.00023064
-2.3486e-05
0.00013188
-0.00017885
0.00033903
-0.00023064
0.00023546
-0.00033422
-7.5274e-05
2.8303e-05
0.00044261
-0.00054137
5.5181e-05
-0.00012706
0.00014044
-7.5274e-05
0.00044261
-0.00017885
-2.3486e-05
-0.00023064
0.00039082
-0.00043779
0.00015163
0.00013188
0.00023546
-0.00031446
-0.00028243
0.00054619
-0.00043779
0.00044261
-0.00028243
8.0091e-05
-7.5274e-05
2.8303e-05
8.0091e-05
-0.00037578
0.00064977
-0.00028243
0.00013188
0.00013188
-0.00059316
8.0091e-05
2.8303e-05
-7.5274e-05
0.00013188
8.0091e-05
-2.3486e-05
0.00023546
-0.00033422
8.0091e-05
-2.3486e-05
0.000307
-0.00038601
0.00018367
-0.00038601
0.00059798
-2.3486e-05
-0.00012706
-0.00017885
-2.3486e-05
-2.3486e-05
0.00044261
-0.00038601
-0.00012706
0.00023546
0.00018367
-0.00021089
2.8303e-05
8.0091e-05
-2.3486e-05
8.0091e-05
-0.00023064
-0.00012706
0.00013188
-7.5274e-05
2.8303e-05
-0.00020706
-1.4647e-06
0.00039082
-0.00012706
0.00018367
-0.00016576
9.2557e-05
8.0091e-05
-0.00028243
8.0091e-05
2.8303e-05
0.00013188
-2.3486e-05
0.00013188
-0.00012706
0.00018367
-0.00059316
0.00023546
0.00028725
2.8303e-05
-0.00038601
-0.00033422
0.00075334
-0.00017885
0.00013188
-0.00017885
-7.5274e-05
2.8303e-05
-2.3486e-05
0.00028725
-7.5274e-05
-0.00017885
2.8303e-05
0.00023546
-0.00033422
-0.00012706
0.00023546
-0.00023064
0.00033903
-2.3486e-05
-0.00012706
-0.00012706
0.00033903
-0.00017885
-0.00033422
0.0004944
-0.00017885
0.00013188
0.00013188
-0.00017885
-7.5274e-05
2.8303e-05
-2.3486e-05
0.00013188
-0.00028243
-2.3486e-05
0.00013188
-2.3486e-05
-7.5274e-05
8.0091e-05
0.00023546
-0.00017885
-7.5274e-05
-2.3486e-05
0.00023546
2.8303e-05
-0.00023064
0.00028725
-0.00028243
0.00023546
8.0091e-05
-0.00028243
0.00013188
-0.00017885
-7.5274e-05
0.00023546
8.0091e-05
-0.00028243
2.8303e-05
0.00018367
-2.3486e-05
-2.3486e-05
-0.00017885
0.00018367
-0.00023064
0.00023546
-0.00017885
0.00018367
0.00020293
-0.00038601
0.00028725
-0.00033422
0.00033903
8.0091e-05
-0.00017885
-0.00028243
-2.3486e-05
0.00039082
-0.00023064
0.00028725
-0.00043779
0.00013188
0.00033903
-0.00043779
0.00044261
-0.00012706
-0.00043779
0.00013188
0.00051415
-0.00023064
-0.00028243
2.8303e-05
-0.00012706
0.00064977
-0.00054137
0.00033903
-0.00028243
-0.00017885
0.0004944
-2.3486e-05
-0.00064495
0.00064977
-2.3486e-05
-0.00012706
2.8303e-05
-0.00028243
0.00023546
0.00018367
-0.00028243
-0.00028243
0.00013188
0.00033903
-0.00023064
0.00028725
-2.3486e-05
8.0091e-05
-0.00043779
0.00046236
-0.00043779
0.00028725
2.8303e-05
-0.00028243
0.00033903
-0.00028243
8.0091e-05
-7.5274e-05
0.00018367
-0.00017885
0.00033903
-0.00038601
0.00023546
-2.3486e-05
8.0091e-05
-7.5274e-05
-0.00043779
0.00023546
0.00018367
2.8303e-05
-7.5274e-05
8.0091e-05
-0.00043779
0.00054619
-0.00028243
0.00033903
-0.00038601
0.00023546
0.00013188
-0.00023064
-0.00033422
0.00028725
8.0091e-05
-0.00028243
0.00033903
-0.00028243
0.00039082
-0.00043779
0.00039082
-0.00033422
-7.5274e-05
0.00013188
0.00013188
-0.00017885
0.00013188
2.8303e-05
0.00033903
-0.00038601
0.00028725
-0.00012706
-0.00028243
0.00044261
-0.00038601
-0.00028243
0.00013188
0.0004944
-0.00023064
0.00023546
-0.00012706
-0.00048958
8.0091e-05
0.00013188
2.8303e-05
0.00023546
-0.00028243
-0.00012706
0.00059798
-0.00048958
0.00028725
-0.00012706
0.00013188
-0.00043779
0.00059798
-0.00054137
0.0004944
-0.00012706
0.00013188
-0.00033422
0.00013188
-0.00023064
0.00028725
0.00023546
-0.00028243
0.00033903
-0.00054137
0.00018367
2.8303e-05
-0.00017885
0.00033903
2.8303e-05
-0.00038601
0.00013188
-0.00023064
0.00039082
-0.00048958
0.00039082
-0.00012706
-7.5274e-05
0.00033903
-0.00012706
-0.00012706
0.00018367
-0.00043779
0.00018367
-7.5274e-05
-2.3486e-05
0.0004944
-0.00012706
0.00013188
-7.5274e-05
-0.00023064
-2.3486e-05
0.00033903
-0.00012706
2.8303e-05
-2.3486e-05
-7.5274e-05
-2.3486e-05
-2.3486e-05
-0.00017885
2.8303e-05
0.0004944
-0.00033422
0.00013188
-0.00028243
8.0091e-05
0.00028725
-0.00012706
-0.00012706
0.00028725
-0.00033422
-2.3486e-05
0.00033903
-0.00054137
0.0004944
-0.00028243
0.00023546
0.00013188
-0.00033422
-0.00012706
0.00023546
8.0091e-05
-0.00038601
0.00033903
-0.00012706
0.00013188
-0.00033422
-7.5274e-05
0.00070155
-0.00054137
0.00023546
8.0091e-05
-2.3486e-05
-0.00048958
8.0091e-05
0.00023546
0.00018367
8.0091e-05
-0.00064495
0.00018367
0.00023546
-0.00012706
4.8055e-05
0.00028725
-0.00012706
0.00013188
-0.00017885
-0.00012706
4.8055e-05
0.00023546
-0.00023064
0.00023546
2.8303e-05
-0.00033422
0.00039082
-0.00038601
-0.00038601
0.00075334
-0.00048958
0.00033903
-0.00017885
0.00033903
-0.00069674
0.00033903
-0.00023064
0.00059798
-0.00017885
2.8303e-05
-0.00017885
-2.3486e-05
2.8303e-05
-2.3486e-05
0.00028725
-2.3486e-05
-0.00033422
-0.00017885
0.00023546
-0.00012706
0.00033903
-0.00038601
0.00044261
-7.5274e-05
-2.3486e-05
-7.5274e-05
0.00018367
-0.00023064
-0.00012706
-7.5274e-05
-7.5274e-05
0.00023546
-2.3486e-05
0.00028725
-2.3486e-05
-0.00033422
0.00039082
-0.00038601
2.8303e-05
0.00023546
-7.5274e-05
8.0091e-05
0.00023546
-0.00048958
8.0091e-05
-2.3486e-05
-0.00017885
0.0004944
-0.00038601
0.00044261
-0.00048958
2.8303e-05
0.00028725
0.00018367
-7.5274e-05
-0.00038601
0.00054619
-0.00033422
-2.3486e-05
-0.00043779
0.00059798
-0.00048958
0.0004944
2.8303e-05
-0.00038601
-2.3486e-05
0.00023546
-0.00023064
0.00023546
-7.5274e-05
-7.5274e-05
0.00013188
-0.00017885
-0.00012706
0.00039082
-0.00028243
0.00044261
-0.00059316
0.00023546
-0.00012706
8.0091e-05
0.00018367
-7.5274e-05
0.00013188
-0.00028243
0.00039082
-7.5274e-05
-2.3486e-05
-7.5274e-05
-0.00012706
-7.5274e-05
2.8303e-05
-2.3486e-05
-0.00012706
0.00054619
-0.00069674
0.00054619
-7.5274e-05
-0.00017885
8.0091e-05
8.0091e-05
0.00028725
-0.00043779
0.00028725
-0.00012706
-0.00012706
-2.3486e-05
0.00028725
8.0091e-05
-2.3486e-05
-0.00023064
-0.00012706
8.0091e-05
0.00023546
-0.00017885
-7.5274e-05
0.00033903
-0.00023064
0.00018367
-0.00012706
6.6385e-06
-0.00033422
0.00033903
-2.3486e-05
-0.00017885
2.8303e-05
0.00013188
-0.00043779
0.00018367
8.0091e-05
0.00028725
2.8303e-05
-0.00028243
0.00044261
-0.00033422
0.00023546
-0.00054137
0.00023546
8.0091e-05
-0.00012706
0.00013188
-2.3486e-05
0.00013188
-0.00033422
0.00018367
0.00023546
-0.00059316
0.00028725
0.00033903
-0.00038601
0.00039082
-0.00028243
-7.5274e-05
-7.5274e-05
-2.3486e-05
0.00039082
-0.00038601
0.00054619
-0.00048958
0.00033903
-0.00043779
0.00059798
-0.00074852
0.0004944
-0.00054137
0.00039082
0.00039082
-0.00048958
0.00033903
2.8303e-05
-0.00033422
0.00039082
-0.00028243
-7.5274e-05
0.00023546
-0.00023064
-0.00023064
0.00064977
-0.00017885
2.8303e-05
-0.00028243
0.00028725
-0.00033422
0.0004944
-0.00028243
0.00013188
-0.00043779
0.00044261
2.8303e-05
-0.00038601
0.00023546
-0.00043779
0.00044261
-0.00038601
0.00033903
-7.5274e-05
-0.00043779
0.00070155
-0.00033422
-0.00028243
0.00059798
-0.00023064
0.00023546
-7.5274e-05
2.8303e-05
-0.00059316
0.00028725
0.00018367
-7.5274e-05
0.00018367
-0.00038601
-0.00012706
0.00044261
2.8303e-05
-0.00023064
-0.00012706
0.00023546
0.00013188
-0.00038601
0.00033903
-0.00023064
0.00023546
-0.00017885
-0.00023064
0.00039082
0.00013188
-0.00017885
0.00018367
-0.00017885
2.8303e-05
-0.00012706
-7.5274e-05
0.00018367
2.8303e-05
-0.00012706
0.00013188
-0.00038601
0.00033903
0.00013188
8.0091e-05
-0.00028243
0.00013188
-0.00012706
8.0091e-05
0.00028725
-0.00033422
0.00028725
-0.00017885
-0.00012706
0.00039082
-0.00054137
0.00018367
0.00033903
-0.00048958
0.00018367
2.8303e-05
0.00018367
-0.00017885
-0.00017885
0.00018367
-0.00023064
-0.00023064
0.00044261
-0.00012706
0.00013188
-0.00012706
-1.4547e-05
-0.00017885
2.8303e-05
-0.00012706
2.8303e-05
0.00033903
-0.00033422
0.00028725
0.00013188
-0.00028243
0.00028725
-0.00028243
-0.00028243
0.00064977
-0.00023064
2.8303e-05
2.8303e-05
8.0091e-05
-0.00043779
0.00064977
-0.00028243
-0.00033422
0.00018367
-0.00017885
0.00039082
-0.0001591
0.00013188
0.00013188
-0.00017885
8.0091e-05
-0.00012706
-0.00017885
0.00054619
-0.00043779
0.0004944
-0.00012706
-0.00054137
0.00059798
-0.00038601
-0.00017885
0.00018367
0.00013188
-0.00028243
0.0004944
-0.00028243
0.00028725
-0.00023064
0.00023546
-0.00054137
0.00054619
-0.00043779
8.0091e-05
0.00033903
-0.00028243
0.00018367
-7.5274e-05
2.8303e-05
0.00018367
-0.00028243
-7.5274e-05
8.0091e-05
-0.00012706
0.00013188
0.00018367
-0.00023064
-0.00028243
0.00023546
0.00039082
-0.00059316
0.00023546
0.00033903
-0.00038601
0.00028725
-0.00038601
0.00018367
0.00023546
-0.00048958
0.00013188
2.8303e-05
2.8303e-05
-0.00012706
0.00028725
-0.00028243
-7.5274e-05
0.00018367
0.00039082
-0.00054137
0.00013188
0.00028725
-0.00023064
2.8303e-05
8.0091e-05
2.8303e-05
-7.5274e-05
-0.00017885
8.0091e-05
-7.5274e-05
8.0091e-05
0.00023546
-0.00038601
0.0004944
2.8303e-05
-0.00023064
-7.5274e-05
0.00018367
2.8303e-05
-0.00038601
0.00028725
-0.00017885
0.00013188
-0.00012706
-7.5274e-05
-2.3486e-05
0.00013188
-0.00017885
0.00023546
-2.3486e-05
0.00028725
-0.00028243
-0.00023064
0.00028725
-0.00012706
0.00013188
-0.00028243
0.00039082
-0.00028243
0.00044261
-0.00038601
0.00023546
-0.00017885
-0.00023064
0.00028725
8.0091e-05
-0.00043779
0.00028725
-0.00017885
0.00028725
-0.00017885
2.8303e-05
0.00028725
-0.00017885
-0.00023064
2.8303e-05
0.00041057
-0.00028243
2.8303e-05
8.0091e-05
-2.3486e-05
-0.00038601
0.0004944
-7.5274e-05
8.0091e-05
-0.00038601
-7.5274e-05
-2.3486e-05
0.00028725
0.00013188
-0.00028243
0.00023546
-0.00012706
0.00028725
-0.00033422
0.00018367
-0.00023064
0.00028725
-0.00028243
0.00039082
-0.00012706
-0.00012706
2.8303e-05
0.00013188
-2.3486e-05
-0.00012706
0.00028725
-0.00033422
-0.00012706
0.00044261
-0.00023064
-0.00012706
0.00028725
-0.00017885
-0.00028243
0.00013188
0.00028725
-0.00012706
-0.00012706
2.8303e-05
2.8303e-05
8.0091e-05
-0.00033422
0.00039082
-2.3486e-05
0.00023546
-2.3486e-05
-0.00028243
8.0091e-05
2.8303e-05
-0.00017885
0.00028725
-0.00033422
0.00023546
-7.5274e-05
-0.00012706
-2.3486e-05
0.00018367
-0.00033422
0.00033903
2.8303e-05
8.0091e-05
-2.3486e-05
-0.00023064
0.00028725
-0.00017885
-0.00017885
0.00013188
0.00023546
-0.00023064
0.00023546
-0.00017885
-0.00017885
-2.3486e-05
0.00039082
-7.5274e-05
-0.00033422
0.00013188
0.00013188
-0.00017885
0.00013188
-0.00017885
0.00013188
0.00028725
-0.00054137
0.00033903
-0.00012706
2.8303e-05
-2.3486e-05
-7.5274e-05
0.00039082
-0.00033422
8.0091e-05
0.00028725
-2.3486e-05
-0.00028243
0.00024294
-0.00012706
-2.3486e-05
0.00023546
-0.00038601
0.00023546
8.0091e-05
-0.00038601
0.0004944
-7.5274e-05
-0.00038601
0.00013188
0.00028725
-0.00023064
0.00018367
-0.00043779
2.8303e-05
0.00028725
-7.5274e-05
-7.5274e-05
0.00013188
0.00023546
-0.00033422
0.00013188
8.0091e-05
-0.00017885
0.00013188
-0.00013381
0.00028725
-0.00017885
-7.5274e-05
8.0091e-05
-7.5274e-05
8.0091e-05
0.00023546
-0.00043779
2.8303e-05
0.00013188
-0.00023064
2.8303e-05
0.00013188
0.00018367
-0.00023064
-2.3486e-05
0.00039082
-0.00043779
0.00039082
-0.00028243
0.00013188
-7.5274e-05
-0.00023064
0.0004944
-7.5274e-05
-0.00017885
-0.00028243
0.00044261
0.00013188
-0.00017885
2.8303e-05
-0.00017885
-2.3486e-05
8.0091e-05
-2.3486e-05
0.00023546
-0.00028243
-0.00028243
0.00033903
8.0091e-05
-2.3486e-05
-0.00017885
0.00023546
-0.00012706
-2.3486e-05
-7.5274e-05
0.00018367
-7.5274e-05
-2.3486e-05
2.8303e-05
-0.0001591
0.00018367
-0.00012706
0.00018367
-0.00033422
0.00023546
0.00013188
-0.00028243
0.00023546
-0.00028243
-2.3486e-05
8.0091e-05
0.00013188
0.00023546
-0.00023064
-2.3486e-05
-2.3486e-05
-7.5274e-05
2.8303e-05
-0.00012706
8.0091e-05
0.00039082
-0.00017885
8.0091e-05
-0.00033422
0.00013188
2.8303e-05
-2.3486e-05
2.8303e-05
-7.5274e-05
-0.00012706
0.00018367
-2.3486e-05
0.00033903
-0.00033422
-2.3486e-05
2.8303e-05
8.0091e-05
-7.5274e-05
-2.3486e-05
0.00013188
-7.5274e-05
-7.5274e-05
0.00023546
-2.3486e-05
-0.00023064
-7.5274e-05
-2.3486e-05
0.00033903
-0.00012706
-0.00012706
0.00033903
-0.00012706
-7.5274e-05
0.00033903
-0.00012706
-0.00038855
0.00023546
-0.00023064
0.00013188
-7.5274e-05
0.00033903
-0.00017885
0.00013188
-0.00017885
-7.5274e-05
0.00018367
-0.00017885
-0.00012706
2.8303e-05
2.8303e-05
-2.3486e-05
-2.3486e-05
0.00033903
-0.00028243
-0.00017885
0.00054619
-0.00023064
8.0091e-05
-0.00033422
-7.5274e-05
0.00018367
8.0091e-05
-0.00012706
0.00018367
8.0091e-05
-0.00017885
0.00033903
-7.5274e-05
-0.00011838
-0.00023064
0.00013188
2.8303e-05
2.8303e-05
-7.5274e-05
-0.00012706
0.00013188
8.0091e-05
-7.5274e-05
0.00023546
-7.5274e-05
-0.00017885
8.0091e-05
-7.5274e-05
8.0091e-05
0.00018367
-0.00017885
8.0091e-05
0.00013188
-0.00033422
2.8303e-05
2.8303e-05
-7.5274e-05
8.0091e-05
0.00018367
-0.00023064
0.00028725
-0.00023064
-2.3486e-05
0.00013188
2.8303e-05
-0.00017885
0.00023546
-0.00012706
-0.00012706
-0.00012706
0.00044261
-0.00028243
0.00023546
-0.00023064
8.0091e-05
2.8303e-05
8.0091e-05
-7.5274e-05
-0.00023064
0.00039082
-0.00012706
-0.00023064
0.00033903
-0.00023064
2.8303e-05
8.0091e-05
8.0091e-05
0.00013188
-0.00028243
-7.5274e-05
2.8303e-05
0.00018367
-2.3486e-05
-7.5274e-05
-7.5274e-05
-7.5274e-05
8.0091e-05
0.00018367
2.8303e-05
0.00023546
-0.00043779
0.00018367
-7.5274e-05
2.8303e-05
-0.00017885
0.00018367
-0.00022776
0.00039082
-7.5274e-05
-0.00017885
-0.00017885
0.00018367
-2.3486e-05
0.00018367
-7.5274e-05
-2.3486e-05
8.0091e-05
-0.00012706
-0.00023064
0.00023546
0.00023546
-0.00023064
2.8303e-05
-7.5274e-05
-7.5274e-05
0.00013188
-7.5274e-05
-7.5274e-05
8.0091e-05
-7.5274e-05
0.00013188
-2.3486e-05
2.8303e-05
0.00023546
2.8303e-05
-0.00028243
0.00013188
0.00013188
-0.00017885
-7.5274e-05
-2.3486e-05
-0.00023064
0.00028725
8.0091e-05
0.00013188
-0.00017885
-7.5274e-05
0.00013188
2.8303e-05
-0.00028243
0.00033903
-7.5274e-05
-0.00012706
0.00023546
2.8303e-05
-0.00023064
-2.3486e-05
0.00013188
8.0091e-05
-7.5274e-05
-0.00017885
0.00033903
-0.00017885
-0.00017885
0.00018367
-0.00017885
-2.3486e-05
0.00023546
0.00013188
-0.00038601
0.00023546
8.0091e-05
-0.00023064
-2.3486e-05
0.00013188
-2.3486e-05
2.8303e-05
2.8303e-05
0.00018367
-0.00017885
-0.00017885
0.00023546
-2.3486e-05
-0.00017885
0.00013188
0.00023546
-0.00048958
0.00013188
0.00013188
-0.00023064
0.00013188
2.8303e-05
0.00013188
0.00013188
-0.00043779
0.00013188
0.00013188
2.8303e-05
-7.5274e-05
-7.5274e-05
2.8303e-05
-7.5274e-05
2.8303e-05
2.8303e-05
-7.5274e-05
0.00013188
0.00023546
-0.00023064
2.8303e-05
-7.5274e-05
0.00028725
-0.00048958
0.00013188
0.00013188
0.00023546
-0.00028243
-0.00012706
2.8303e-05
0.00013188
-2.3486e-05
-7.5274e-05
0.00013188
-7.5274e-05
0.00023546
-0.00043779
0.00023546
0.00018367
-0.00028243
2.8303e-05
7.035e-05
-7.5274e-05
2.8303e-05
2.8303e-05
0.00013188
-0.00017885
2.8303e-05
2.8303e-05
2.8303e-05
0.00023546
-0.00028243
-7.5274e-05
2.8303e-05
0.00023546
-7.5274e-05
-0.00017885
8.658e-05
0.00023546
-0.00017885
2.8303e-05
-7.5274e-05
2.8303e-05
0.00013188
-0.00017885
2.8303e-05
-0.00028243
8.0091e-05
8.0091e-05
-0.00017885
0.00013188
0.00023546
-7.5274e-05
-0.00017885
2.8303e-05
2.8303e-05
0.00023546
-0.00017885
0.00013188
-0.00012706
0.00013188
-0.00017885
-0.00012706
0.00033903
-7.5274e-05
-7.5274e-05
-0.00023064
0.00018367
0.00030297
-0.00023064
-0.00023064
2.8303e-05
-2.3486e-05
0.00033903
-0.00023064
-0.00028243
0.00044261
-0.00023064
0.00013188
8.0091e-05
-0.00017885
0.00013188
-7.5274e-05
2.8303e-05
-7.5274e-05
0.00013188
2.8303e-05
-0.00017885
2.8303e-05
2.8303e-05
-7.5274e-05
0.00023546
-7.5274e-05
-0.00017885
0.00013188
2.8303e-05
-0.00017885
0.00023546
2.8303e-05
-0.00028243
0.00013188
-0.00017885
0.00023546
2.8303e-05
-0.00010046
-7.5274e-05
0.00023546
-0.00012706
0.00013188
-7.5274e-05
-0.00017885
0.00013188
-0.00028243
0.00039082
-0.00028243
0.00023546
2.8303e-05
2.8303e-05
-7.5274e-05
2.8303e-05
-0.00017885
0.00016014
-0.00017885
0.00023546
0.00013188
-0.00023064
2.8303e-05
-7.5274e-05
0.00018367
-0.00017885
-7.5274e-05
0.00023546
2.8303e-05
-7.5274e-05
-0.00017885
0.00023546
-7.5274e-05
2.8303e-05
-7.5274e-05
0.00013188
2.8303e-05
-0.00048958
0.00023546
0.00013188
0.00013188
2.8303e-05
-0.00028243
-0.00017885
0.00044261
-2.3486e-05
-0.00028243
0.00023546
-0.00017885
-0.00017885
0.00013188
0.00023546
-7.5274e-05
-0.00017885
2.8303e-05
2.8303e-05
0.00013188
2.8303e-05
-0.00028243
8.0091e-05
2.8303e-05
0.00013188
-7.5274e-05
2.8303e-05
0.00023546
-0.00043779
0.00033903
-7.5274e-05
-7.5274e-05
0.00013188
-0.00023064
0.00023546
-0.00012706
-7.5274e-05
0.00013188
2.8303e-05
2.8303e-05
-7.7427e-05
-0.00017885
0.00023546
-7.5274e-05
2.8303e-05
-0.00017885
2.8303e-05
0.00023546
0.00013188
-0.00028243
0.00023546
-0.00023064
-2.3486e-05
2.8303e-05
2.8303e-05
2.8303e-05
-0.00012706
-2.3486e-05
-2.3486e-05
0.00041057
-0.00028243
0.00013188
0.00013188
-0.00017885
-7.5274e-05
2.8303e-05
-7.5274e-05
0.00023546
8.0091e-05
-0.00028243
-7.5274e-05
0.00028725
0.00013188
-0.00038601
0.00022839
-0.00017885
0.00013188
2.8303e-05
-7.5274e-05
-7.5274e-05
0.00013188
-0.00017885
2.8303e-05
0.00023546
2.8303e-05
-7.5274e-05
-0.00028243
2.8303e-05
0.00013188
-0.00017885
0.00033903
-7.5274e-05
-0.00017885
0.00013188
0.00013188
-0.00017885
0.00023546
-0.00048958
0.00013188
0.00033903
-2.3486e-05
-0.00013684
-0.00012706
-7.5274e-05
0.00013188
-0.00012706
0.00023546
-7.5274e-05
-0.00012706
0.00013188
-0.00017885
-7.5274e-05
0.00033903
-7.5274e-05
-0.00017885
0.00023546
-0.00043779
0.00044261
-0.00017885
-2.3486e-05
-2.3486e-05
0.00013188
-7.5274e-05
2.8303e-05
-0.00012706
0.00013188
2.8303e-05
2.8303e-05
-7.5274e-05
-0.00012706
0.00023546
2.8303e-05
2.8303e-05
-0.00028243
0.00013188
0.00013188
2.8303e-05
-0.00012706
2.8303e-05
-0.00017885
0.00023546
2.8303e-05
8.0091e-05
-0.00033422
0.00013188
-7.5274e-05
2.8303e-05
2.8303e-05
-7.5274e-05
0.00023546
-0.00028243
0.00013188
0.00013188
-7.5274e-05
0.00018367
-0.00031446
-7.5274e-05
0.00044261
2.8303e-05
-0.00028243
-2.3486e-05
0.00013188
-0.00012706
2.8303e-05
-7.5274e-05
2.8303e-05
0.00013188
-0.00028243
0.00023546
-0.00012706
0.00013188
2.8303e-05
-0.00012706
-7.5274e-05
0.00013188
0.00013188
-8.6289e-05
-0.00017885
-0.00012706
0.00023546
2.8303e-05
9.9843e-05
-0.00054137
0.00023546
0.00013188
0.00023546
-2.3486e-05
-0.00019924
0.00013188
-0.00017885
-2.3486e-05
0.00044261
-0.00038601
-2.3486e-05
8.0091e-05
-7.5274e-05
0.00013188
0.00023546
-0.00023064
-0.00023064
0.00013188
-0.00012706
0.00023546
0.00013188
-3.7337e-06
-0.00033422
0.00013188
0.00023546
2.8303e-05
-0.00038601
-2.3486e-05
8.0091e-05
2.8303e-05
0.00023546
-3.7337e-06
-0.00023064
0.00020342
-7.5274e-05
0.00013188
-7.5274e-05
-0.00028243
0.00023546
-0.00017885
0.00013188
2.8303e-05
2.8303e-05
-0.00028243
0.00023546
-7.5274e-05
0.00013188
-2.3486e-05
-0.00023064
0.00033903
4.2542e-05
-7.5274e-05
0.00013188
-0.00038601
-7.5274e-05
0.00033903
-7.5274e-05
-7.5274e-05
0.00013188
-7.5274e-05
-7.5274e-05
0.00013887
0.00013188
-0.00017885
-7.5274e-05
2.8303e-05
0.00023546
-0.00028243
-0.00023064
0.00018367
2.8303e-05
2.8303e-05
0.00033903
-0.00028243
-0.00017885
0.00023546
8.0091e-05
-7.5274e-05
2.8303e-05
-0.00012706
2.8303e-05
2.8303e-05
-0.00012706
0.00013188
-0.00012706
-7.5274e-05
0.00023546
-7.5274e-05
2.8303e-05
6.4366e-05
-0.00017885
2.8303e-05
-2.3486e-05
-2.3486e-05
2.8303e-05
0.00013188
2.8303e-05
-7.5274e-05
-0.00017885
8.0091e-05
8.0091e-05
-0.00017885
2.8303e-05
0.00023546
-0.00028243
6.5581e-05
2.8303e-05
0.00023546
-0.00028243
0.00023546
-0.00023064
-2.3486e-05
0.00033903
-0.00017885
-2.3486e-05
2.8303e-05
-7.5274e-05
8.0091e-05
2.8303e-05
2.8303e-05
9.1889e-06
-7.5274e-05
-2.3486e-05
0.00018367
-7.5274e-05
-7.5274e-05
2.8303e-05
-0.00017885
-0.00012706
0.00033903
2.8303e-05
-2.3486e-05
-2.3486e-05
-7.5274e-05
-7.5274e-05
-7.5274e-05
0.00023546
-7.5274e-05
2.8303e-05
-0.00023064
8.0091e-05
0.00018367
2.8303e-05
-0.00017885
0.00028725
-0.00023064
-7.5274e-05
0.00023546
-0.00021089
0.00033903
-0.00038601
0.00018367
-0.00012706
8.0091e-05
-7.5274e-05
2.8303e-05
-0.00033422
0.00044261
-2.3486e-05
2.8303e-05
2.8303e-05
2.8303e-05
-7.5274e-05
-0.00023064
0.00023546
0.00013188
-0.00033422
0.00013188
2.8303e-05
-0.00017885
0.00023546
-7.5274e-05
0.00013188
0.00018367
-0.00048958
0.00033903
2.8303e-05
-2.3486e-05
-7.5274e-05
-0.00028243
0.00039082
-0.00021089
-2.3486e-05
-7.5274e-05
0.00013188
-2.3486e-05
-0.00017885
0.00023546
2.8303e-05
-0.00010731
9.9843e-05
-0.00017885
8.0091e-05
-7.5274e-05
0.00023546
-0.00017885
0.00013188
-0.00017885
2.8303e-05
0.00018367
0.00013188
-0.00028243
-0.00017885
0.00023546
0.00013188
-0.00017885
2.8303e-05
2.8303e-05
0.00013188
-0.00012706
-0.00012706
-7.5274e-05
0.00023546
-7.5274e-05
2.8303e-05
-0.00017885
0.00023546
0.00013188
-0.00023064
-7.5274e-05
0.00013188
-0.00033422
0.00023546
0.00013188
-7.5274e-05
0.00023546
-0.00017885
-0.00012706
-2.3486e-05
8.0091e-05
0.00013188
-7.5274e-05
2.8303e-05
-0.00023064
0.00013188
-0.00012706
0.00013188
0.00013188
2.8303e-05
-0.00028243
0.00018367
2.8303e-05
-0.00023877
0.00013188
0.00013188
-0.00038601
0.00023546
2.8303e-05
-0.00028243
0.00013188
0.00018367
-2.3486e-05
-7.5274e-05
-7.5274e-05
0.00013188
0.00013188
-0.00028243
9.9843e-05
3.4273e-05
0.00013188
0.00013188
-0.00043779
0.00023546
8.0091e-05
2.8303e-05
-0.00023064
9.9843e-05
-0.00012706
-7.5274e-05
0.00013188
2.8303e-05
-2.3486e-05
2.8303e-05
-0.00027879
0.00018367
0.00023546
8.0091e-05
-7.5274e-05
-0.00028243
-0.00017885
0.00028725
2.8303e-05
0.00023546
-0.00021089
-0.00017885
8.0091e-05
0.00033903
-0.00041804
8.0091e-05
-7.5274e-05
0.00023546
-0.00017885
2.8303e-05
-7.5274e-05
0.00023546
-0.00023064
0.00018367
-0.00023064
0.00028725
-7.5274e-05
2.8303e-05
-7.5274e-05
-3.7337e-06
2.8303e-05
-2.3486e-05
-2.3486e-05
0.00023546
-7.5274e-05
2.8303e-05
-0.00023064
-2.3486e-05
0.00023546
2.8303e-05
-0.00023064
2.8303e-05
-0.00022795
0.00013188
0.00033903
-0.00028243
2.8303e-05
-7.5274e-05
0.00023546
-0.00017885
-2.3486e-05
0.00018367
-3.7337e-06
0.00013188
-0.00033422
0.00018367
0.00013188
-7.5274e-05
-2.3486e-05
-0.00028243
0.00033903
0.00013188
-0.00038601
-0.00017885
0.00039082
-0.00028243
0.00023546
0.00023546
-0.00017885
-0.000254
0.00023546
-0.00012706
-2.3486e-05
0.00013188
-0.00023064
0.00023546
-0.00038601
0.00039082
-0.00028243
0.00020901
0.00013188
-0.00033422
8.0091e-05
0.00013188
0.00023546
-0.00028243
-2.3486e-05
0.00013188
-7.5274e-05
-2.3486e-05
0.00013188
-0.00017885
-2.3486e-05
-0.00012706
0.00023797
0.00013188
-0.00017885
2.8303e-05
2.8303e-05
-0.00023064
8.0091e-05
2.8303e-05
0.00023546
-0.00028243
2.8303e-05
-0.00017885
8.0091e-05
0.00033903
-0.00021089
-0.00012706
0.00013188
0.00018367
-0.00028243
0.00033903
-0.00023064
-0.00012706
0.00039082
-7.5274e-05
-0.00023064
0.00013188
0.00013188
-0.00029786
-3.7337e-06
2.8303e-05
-0.00012706
0.00023546
-0.00017885
-7.5274e-05
0.00013188
-7.5274e-05
0.00028725
0.00024493
-0.00038601
-0.00012706
0.00018367
0.00013188
2.8303e-05
-0.00017885
0.00013188
2.8303e-05
-0.00028243
-7.5274e-05
0.00044261
-0.00028243
0.00013188
-0.00017885
0.00013188
-2.3486e-05
2.8303e-05
0.00013188
-7.5274e-05
-0.00028243
0.00028725
-7.5274e-05
-0.00012706
-3.7337e-06
0.00013188
-2.3418e-06
-0.00023064
2.8303e-05
-7.5274e-05
0.00033903
-0.00012706
-0.00012706
0.00018367
-0.00043511
0.00033903
2.8303e-05
0.00013188
-7.5274e-05
-0.00028243
0.00028725
0.00023546
-0.00023064
-0.00028243
0.00018367
2.8303e-05
0.00013188
8.0091e-05
-0.00033422
0.00013188
0.00013188
-0.00012706
-0.00011057
0.00013188
8.0091e-05
2.8303e-05
-0.00033422
-2.3486e-05
0.00044261
-0.00028243
-2.3486e-05
0.00023546
-0.00012706
-0.00017885
0.00023546
-0.00017885
0.00018367
-0.00028243
8.0091e-05
0.00023546
-0.00017885
0.00013188
0.00023546
-0.00038601
0.00018367
-7.5274e-05
-0.00017885
2.8303e-05
0.00013188
0.00018367
-0.00038601
0.00023546
-2.3486e-05
2.8303e-05
-0.00012706
0.00023546
-7.5274e-05
-7.5274e-05
2.8303e-05
0.00023546
-0.00023064
-7.5274e-05
0.00026767
-7.5274e-05
-2.3486e-05
-0.00023064
0.00033903
2.8303e-05
-0.00028243
0.00013188
-0.00023064
0.00028725
-5.5522e-05
-0.00023064
4.8055e-05
3.713e-05
-0.00017885
8.0091e-05
0.00028725
-0.00033422
0.00013188
-0.0001591
4.8055e-05
8.0091e-05
-2.3486e-05
-0.00028243
0.00033903
0.00013188
-0.00017885
0.00013188
-0.00023064
0.00028725
-7.5274e-05
-0.00012706
0.00018367
0.00013188
-0.00017885
-0.00012706
-2.3486e-05
-0.00012706
0.00054619
-0.00038601
-0.00023064
0.00013188
0.00013188
-0.00017885
0.00013188
-0.00017885
-2.3486e-05
0.00013188
8.0091e-05
0.00013188
2.8303e-05
-0.00028243
0.00013188
8.0091e-05
0.00013188
0.00023546
-0.00033422
-2.3486e-05
-0.00012706
-7.5274e-05
0.00023546
-0.00028243
0.00044261
-0.00043779
-7.5274e-05
0.0004944
-0.00017885
2.8303e-05
-0.00028243
8.0091e-05
-7.5274e-05
8.0091e-05
2.8303e-05
8.4066e-05
-7.5274e-05
-2.3486e-05
8.0091e-05
-0.00012706
0.00028725
0.00013188
-0.00023064
-2.3486e-05
-0.00017885
0.00013188
2.8303e-05
-2.3486e-05
-0.00023064
0.00018367
0.00023546
-0.00017885
-0.00017885
0.00039082
-0.00017885
0.00013188
-0.00033422
8.0091e-05
2.8303e-05
0.00033903
-0.00033422
-2.3486e-05
0.00013188
-7.5274e-05
0.00013559
8.0091e-05
-0.00038601
0.00039082
-0.00048958
0.00039082
-7.5274e-05
-7.5274e-05
-7.5274e-05
8.0091e-05
-7.5274e-05
0.00028725
-7.5274e-05
-0.00023064
0.0002526
-0.00017885
-3.7337e-06
2.8303e-05
0.00023546
-0.00017885
-7.5274e-05
0.00027835
-0.00017885
2.8303e-05
0.00013188
-7.5274e-05
-0.00033422
8.0091e-05
0.00033903
-0.00033422
8.0091e-05
2.8303e-05
0.0001307
-2.3486e-05
-0.00028243
0.00013188
-2.3486e-05
2.8303e-05
8.0091e-05
-0.00012706
2.8303e-05
0.00023546
-8.9915e-05
-0.00023064
-2.3486e-05
8.0091e-05
0.00030719
-0.00033422
0.00033903
-3.7337e-06
-0.00033422
8.0091e-05
2.8303e-05
-0.00012706
0.00028725
-0.00016179
-0.00023064
-2.3486e-05
0.0004944
-0.00043779
0.00039082
-0.00033422
8.0091e-05
0.00013188
-3.7337e-06
0.00014673
-3.7337e-06
-0.00038601
2.8303e-05
0.00013188
0.00013188
2.8303e-05
0.00013188
-0.00023064
-0.00043779
0.00028725
-7.5274e-05
0.00028725
0.00023546
-0.00038601
0.00028725
-0.00038601
0.00033903
-0.00012706
0.00013188
-0.00028243
-2.3486e-05
-7.5274e-05
4.1647e-05
0.00023546
0.00023546
-7.5274e-05
-0.00028243
-2.3486e-05
-0.00017885
0.00041057
-0.00023064
2.8303e-05
2.8303e-05
8.0091e-05
-2.3486e-05
2.8303e-05
8.0091e-05
-0.00033422
0.00013188
2.8303e-05
0.00033903
-0.00038601
0.00028725
-0.00033422
0.000307
-0.00033422
0.00018367
0.00018367
-0.00012706
-7.5274e-05
2.8303e-05
-0.00028243
0.00039082
-0.00023064
0.00013188
-0.00023064
0.00039082
-0.00033422
-0.00017885
0.0004944
-0.00038601
0.00039082
-2.3486e-05
-0.00043779
0.00023546
-2.3486e-05
-7.5274e-05
-2.3486e-05
0.00024636
-0.00033422
0.00028725
8.0091e-05
-0.00028243
0.00013188
-0.00017885
-2.3486e-05
0.00028725
2.8303e-05
-0.00011962
-7.5274e-05
0.00033903
-0.00028243
0.00013188
0.00013188
-0.00028243
0.000307
-5.5522e-05
-2.3486e-05
-2.3486e-05
-0.00023064
-0.00017885
-7.5274e-05
0.00039082
-0.00023064
2.8303e-05
2.8303e-05
9.8024e-05
0.00023546
-0.00038601
0.00018367
-0.00012706
0.00013188
-0.00017885
0.00020342
-0.00033422
0.00054619
-0.00023064
-0.00012706
0.00018367
-0.00017885
-0.0001591
2.8303e-05
0.00044261
-0.00033422
0.00013188
-0.00028243
0.00042559
-0.00023064
-2.3486e-05
0.00033903
-0.00023064
2.8303e-05
1.0481e-05
-0.00023064
2.8303e-05
0.00038541
-0.00049091
0.00023546
8.0091e-05
-0.00012835
2.8303e-05
6.808e-05
-0.00017885
0.00021222
9.9843e-05
-0.00038601
0.00044261
-0.00028243
8.0091e-05
2.8303e-05
-0.00020152
0.00033903
-0.00038601
0.00013188
-2.697e-05
-7.5274e-05
0.00033903
-0.00030763
-7.5274e-05
0.00027018
-2.3486e-05
-0.00023064
-2.3486e-05
0.00039082
-7.5274e-05
-0.00017885
0.00023546
-0.00021564
2.8303e-05
8.0091e-05
-0.00023064
2.8303e-05
2.8303e-05
-2.3486e-05
8.0091e-05
-7.5274e-05
0.00013188
2.8303e-05
-0.00023064
2.8303e-05
0.00023546
-0.00028243
0.00013188
-2.3486e-05
-3.7337e-06
0.00023546
-0.00012706
0.00013188
2.8303e-05
-0.00017885
-7.5274e-05
0.00023546
-0.00023064
0.00023546
-0.00012706
0.00013188
-0.00028243
-0.00010731
0.00028725
8.0091e-05
-0.00028243
8.0091e-05
0.00013188
-7.5274e-05
-7.5274e-05
2.8303e-05
0.00013188
-0.00017885
-7.5274e-05
-2.3486e-05
0.00018367
-7.5274e-05
0.00013188
-0.00023064
0.00028725
-0.00012706
0.00028837
-0.00038601
0.00018367
0.00018367
-0.00012706
-0.00012706
0.00018367
0.00013188
-0.00017885
-0.00017885
0.00018367
-0.00033422
0.00023546
0.00018367
-0.00038601
0.00033903
-0.00023064
0.00028725
-0.00054137
0.00018367
0.00028725
-0.00028243
0.00013188
0.0003187
-0.00012706
-0.00024162
0.00023546
-0.00023064
8.0091e-05
-0.00028243
5.1489e-05
0.00018367
0.00023546
-0.00012071
-0.00028243
2.8303e-05
0.00023546
8.0091e-05
5.8355e-05
-0.00017885
-8.705e-05
-2.3486e-05
-7.5274e-05
0.00026211
-0.00028243
0.00018367
-0.00023064
0.00023546
-7.5274e-05
-0.00017885
-0.00012706
0.0004944
-0.00028243
2.8303e-05
0.00018367
-0.00028243
0.00013188
-0.00023064
0.00023546
-7.5274e-05
-0.00017885
0.00033903
0.00018367
-0.00023064
-0.00023064
0.00033903
0.00018367
-0.00069674
0.00039082
0.00013188
8.0091e-05
-0.00017885
-0.00033422
0.00039082
-2.3486e-05
-0.00012706
2.8303e-05
0.00033903
-0.00028243
-2.3486e-05
-0.00028243
0.00039082
-2.3486e-05
-0.00028243
0.00039082
-0.00038601
0.00033903
-0.00017885
-0.00012706
0.00013188
-0.00033422
0.00064977
-0.00048958
0.00044261
-0.00028243
-7.5274e-05
8.0091e-05
0.00018367
-2.3486e-05
-0.00028243
0.00028725
-0.00012706
-2.3486e-05
-2.3486e-05
-2.3486e-05
0.00018367
8.0091e-05
-2.3486e-05
-0.00033422
0.00044261
-0.00038601
0.00013188
0.00013188
-0.00028243
0.00013188
0.00023546
-0.00033422
2.8303e-05
0.00017035
8.0091e-05
8.0091e-05
-0.00023064
0.000307
-0.00046983
0.00018367
8.0091e-05
-2.3486e-05
-0.00028243
0.00028725
-0.00028243
0.00028139
-7.5274e-05
0.00023546
-0.00033422
-2.3486e-05
0.00018367
0.00013188
-0.00033422
2.8303e-05
-2.3486e-05
0.00023546
0.00018367
-0.00038601
-0.00017885
0.00013188
0.00028725
0.00018367
-0.00059316
0.00023546
0.00028725
-0.00038601
2.8303e-05
2.8303e-05
-0.00012706
0.00023546
0.00013188
2.8303e-05
-7.5274e-05
-2.3486e-05
-0.00028243
0.00018367
0.00013188
2.8303e-05
2.8303e-05
-2.3486e-05
-0.00028243
0.00023546
-0.00028243
0.00018367
-0.00017885
0.00028725
-0.00017885
0.00018367
-0.00023064
-0.00017885
0.00018367
0.00028725
-5.2142e-05
-0.00012706
0.00018367
-0.00038601
0.00028725
4.8055e-05
-0.00033422
0.00028725
2.8303e-05
8.0091e-05
-0.00028243
-7.5274e-05
-7.5274e-05
2.8303e-05
2.8303e-05
0.00013188
-7.5274e-05
0.00018367
-0.00012706
0.00013188
-0.00012706
2.8303e-05
2.8303e-05
-7.5274e-05
0.00013188
-0.00033422
0.00023546
-0.00028243
0.00039082
8.0091e-05
-0.00033422
0.00018367
2.8303e-05
-2.3486e-05
-0.00012706
0.00013188
-0.00012706
0.00039082
-0.00028243
8.0091e-05
-0.00023064
0.00023546
2.8303e-05
-0.00028243
-0.00012706
0.00039082
-9.7578e-05
0.00018367
-0.00028243
0.00039082
-0.00028243
0.00028725
-0.0002998
0.00033903
-0.00038601
-0.00017885
0.00054619
-7.5274e-05
-0.00033422
0.00020342
2.8303e-05
8.0091e-05
-0.00033422
-2.3486e-05
8.0091e-05
0.00039082
-0.00021089
-2.3486e-05
0.00013188
-0.00038601
0.00018367
0.00028725
-0.00038601
0.00033903
-0.00017885
-0.00033422
0.00018367
0.00025521
0.00013188
-0.00028243
0.00013188
-0.00017885
-2.3486e-05
2.8303e-05
-0.00023064
0.00033903
-0.00017885
0.00023546
-7.5274e-05
-0.00028243
0.00028725
0.00013188
4.8055e-05
-0.00028243
-0.00017885
0.00039082
-0.00017885
-0.00012706
0.00018367
-0.00017885
0.00013188
-0.00012706
-0.00012706
0.00023546
-0.00012706
2.8303e-05
0.00013188
-0.00028243
0.00044261
-0.00023064
2.8303e-05
0.00013188
-0.00033422
0.00028725
-2.3486e-05
-0.00012706
-7.5274e-05
8.0091e-05
0.00013188
-0.00028243
0.00013188
-2.3486e-05
-2.3486e-05
0.00013188
-0.00012706
2.8303e-05
0.00039082
-7.5274e-05
-0.00028243
0.00018367
-0.00023064
-7.5274e-05
0.00018367
0.00028725
-2.3486e-05
-0.00010731
-7.5274e-05
0.00023546
-0.00033422
-2.3486e-05
0.00023546
-0.00017885
2.8303e-05
-0.00023064
8.0091e-05
-2.3486e-05
-0.00028243
0.00033903
8.0091e-05
-0.00012706
0.00023546
8.0091e-05
-0.00023064
-0.00017885
0.00018367
0.00028725
-0.00023064
0.00023546
-0.00054137
0.00023546
-0.00012706
-2.3486e-05
0.00023546
-0.00017885
0.00013188
-0.00017885
0.00033903
8.0091e-05
-0.00023064
-7.5274e-05
0.00033903
-0.00038601
0.00039082
-0.00038601
0.00013188
-0.00028243
8.0091e-05
0.00023546
2.8303e-05
0.00013188
-2.3486e-05
-0.00048958
0.00039082
-2.3486e-05
-0.00012706
2.8303e-05
-2.3486e-05
-0.00033422
0.00044261
-0.00023064
0.00013188
-0.00012706
8.0091e-05
0.00028725
-0.00012706
-0.00023064
0.00013188
8.0091e-05
-0.00017885
0.00013188
8.0091e-05
0.00028725
-0.00033422
0.00023546
-0.00043779
2.8303e-05
-0.00012706
8.0091e-05
0.00028725
-0.00028243
0.00023546
-0.00014129
-0.00012706
-7.5274e-05
8.0091e-05
-2.3486e-05
0.0004944
-0.00043779
-0.00012706
0.00033903
-0.00038601
0.00023546
-2.3486e-05
-0.00012706
0.00033903
8.0091e-05
0.00013188
-0.00048958
8.0091e-05
0.00023546
-0.00028243
-2.3486e-05
0.00013188
-0.00028243
0.00033903
-3.7337e-06
-2.3486e-05
-7.5274e-05
0.00040479
-0.00048958
0.00018367
0.00018608
-0.00048958
8.0091e-05
0.00018367
-0.00023064
0.00023546
-0.00017885
0.00013188
8.0091e-05
8.0091e-05
-1.5753e-05
8.0091e-05
-7.5274e-05
-0.00012706
0.00023546
-2.3486e-05
-0.00012706
-0.00017885
0.00013188
-2.3486e-05
0.00028725
-0.00043779
2.8303e-05
2.8303e-05
0.00013188
0.00033903
-0.00048958
0.0004944
-0.00012706
-0.00028243
0.00013188
-7.5274e-05
0.00013188
2.8303e-05
-7.5274e-05
-0.00012706
8.0091e-05
-0.00028243
8.0091e-05
0.00033903
-7.5274e-05
-2.3486e-05
0.00023546
-0.00043779
0.00018367
-0.00023064
-2.3486e-05
0.00039082
-0.00033422
0.0004944
-0.00038601
8.0091e-05
0.00023546
-0.00023064
-0.00017885
0.00023546
-2.3486e-05
2.8303e-05
0.00018367
-0.00028243
0.00013188
-0.00023064
0.00018367
9.9843e-05
-0.00038601
0.00028725
-2.3486e-05
-0.00023064
-7.5274e-05
0.00039082
2.8303e-05
-0.00043779
0.0004944
-0.00048958
0.00039082
-0.00017885
2.8303e-05
-0.00017885
0.00033903
8.0091e-05
-0.00028243
0.00033903
-0.00023064
0.00013188
-0.00017885
8.0091e-05
-2.3486e-05
-0.00028243
0.00018367
-2.3486e-05
8.0091e-05
2.8303e-05
0.00013188
-0.00038601
0.00039082
-0.00017885
0.00033903
-0.00017885
-0.00028243
0.00028725
-0.00033422
0.00018367
-0.00023064
0.00028725
8.0091e-05
-2.3486e-05
8.0091e-05
-7.5274e-05
2.8303e-05
-0.00038601
0.00039082
-0.00012706
-7.5274e-05
2.8303e-05
0.00018367
0.00013188
-0.00017885
-0.00023064
0.00033903
-0.00038601
0.00018367
-0.0001562
2.8303e-05
0.00028725
-0.00048958
0.00028725
2.8303e-05
0.00013188
-0.00017885
8.0091e-05
-0.00017885
8.0091e-05
0.00028725
-0.00028243
0.00013188
-0.00038601
0.00018367
2.8303e-05
8.0091e-05
-7.5274e-05
0.00013188
2.8303e-05
-7.5274e-05
2.8303e-05
-0.00012706
-7.5274e-05
0.00018367
-0.00017885
0.0001232
0.00018367
-2.3486e-05
0.00013188
-0.00023064
2.8303e-05
2.8303e-05
-0.00023064
-2.3486e-05
0.00023546
-0.00012706
2.8303e-05
0.00028725
-0.00033422
0.00039082
-0.00054137
0.00039082
-0.00028243
0.00018367
2.8303e-05
8.0091e-05
-0.00023064
8.0091e-05
-0.00024891
0.00013188
0.00033903
-0.00028243
-2.3486e-05
0.00028725
-0.00012706
-0.00023064
-2.3486e-05
0.0004944
-0.00048958
2.8303e-05
0.00023546
-0.00012706
0.00033903
-0.00023064
0.00013188
-7.5274e-05
-0.00048958
2.8303e-05
0.00054619
-0.00017885
-0.00028243
8.0091e-05
0.00054619
-0.00038601
0.00013188
-0.00028243
0.00039082
-0.00038601
0.00033903
-0.00017885
-0.00017885
0.00039082
-0.00028243
-0.00014249
8.0091e-05
0.00018367
0.00013188
2.8303e-05
-2.3486e-05
-2.3486e-05
-2.3486e-05
-0.00023064
0.00013188
-7.5274e-05
-0.00012706
8.0091e-05
0.00039082
-0.00033422
2.8303e-05
0.00028725
-0.00038601
-2.3486e-05
0.00028725
-7.5274e-05
8.0091e-05
0.00013188
-0.00048958
0.00023546
0.00018367
-0.00012706
-0.00017885
2.8303e-05
0.00013188
0.00013188
9.9843e-05
-0.00043779
2.8303e-05
0.00018367
0.00028725
-0.00017885
-2.3486e-05
-0.00028243
0.00028725
-0.00017885
-2.3486e-05
-2.3486e-05
0.00033903
-0.00028243
2.8303e-05
8.0091e-05
8.0091e-05
0.00018367
-0.00038601
0.00018367
-2.3486e-05
-7.5274e-05
-0.00023064
0.00018367
-0.00012706
0.00028725
-7.5274e-05
2.8303e-05
0.00013188
-0.00012706
-2.3486e-05
-0.00012706
0.00018367
-0.00023064
0.00023546
-0.00023064
0.00023546
-0.00033422
8.0091e-05
0.00013188
8.0091e-05
2.8303e-05
-0.00012706
0.00013188
2.8303e-05
-0.00023064
-2.3486e-05
0.00013188
-0.00017885
2.8303e-05
8.0091e-05
0.00023546
-0.00012706
-0.00033422
0.00033903
8.0091e-05
-7.5274e-05
2.8303e-05
2.8303e-05
-0.00028243
0.00023546
-0.00028243
7.2589e-05
0.00033903
-0.00028243
2.8303e-05
2.8303e-05
0.00028725
-7.5274e-05
-0.00043779
0.00022159
-7.5274e-05
0.00023546
-0.00012706
2.8303e-05
-0.00023064
0.00039082
-0.00028243
0.00018367
8.0091e-05
-7.5274e-05
-0.00028243
-0.00012706
0.00013188
0.00033903
8.0091e-05
-0.00033422
0.00018367
-0.00023064
-7.5274e-05
0.00013188
0.00018367
-0.00054137
0.00039082
8.0091e-05
2.8303e-05
-0.00017885
8.0091e-05
8.0091e-05
-0.00017885
2.8303e-05
2.8303e-05
0.00013188
-0.00023064
-0.00017885
0.00054619
-0.00048958
0.00039082
-0.00038601
0.00013188
0.00033903
-0.00017885
8.0091e-05
-0.00033422
0.00018367
0.00013188
-7.5274e-05
-0.00028243
0.00028725
-0.00012706
-2.3486e-05
8.0091e-05
-2.3486e-05
-2.3486e-05
-0.00023064
0.00028725
-0.00012706
2.8303e-05
8.0091e-05
-0.00017885
0.00018367
0.00023546
-0.00023064
0.00023546
-0.00028243
0.00013188
-0.00017885
-7.5274e-05
8.0091e-05
-0.00023064
0.00023546
0.00033903
-0.00023064
0.00013188
-2.3486e-05
2.8303e-05
-0.00017885
-0.00017885
0.00033903
-0.00017885
0.00013188
8.0091e-05
-0.00033422
8.0091e-05
0.00018367
0.00010973
-0.00038601
2.8303e-05
0.00023546
-2.3486e-05
0.00018367
-0.00017885
8.0091e-05
-0.00012706
8.0091e-05
-2.3486e-05
2.8303e-05
-0.00017885
-7.5274e-05
8.0091e-05
0.00044261
-0.00054137
-2.3486e-05
0.00018367
0.00028725
-2.3486e-05
-2.3486e-05
-0.00023064
2.8303e-05
-2.3486e-05
2.8303e-05
2.8303e-05
8.0091e-05
-0.00033422
0.00054619
-0.00017885
-7.5274e-05
2.8303e-05
-2.3486e-05
2.8303e-05
8.0091e-05
-0.00012706
-2.3486e-05
0.00013188
-7.5274e-05
2.8303e-05
8.0091e-05
-2.3486e-05
-0.00028243
0.00018367
0.00023546
-0.00017885
-0.00038601
0.00028725
0.00023546
-0.00017885
2.8303e-05
2.8303e-05
-7.5274e-05
-0.00028243
0.00033903
2.8303e-05
2.8303e-05
-0.00033422
0.00028725
-7.5274e-05
0.00013188
-0.00023064
0.00023546
-0.00017885
2.8303e-05
0.00023546
-0.00028243
0.00018367
-0.00012706
-2.3486e-05
0.00013188
-0.00012706
8.0091e-05
-0.00017885
0.00018367
-7.5274e-05
8.0091e-05
-0.00017885
0.00013188
0.00013188
-2.3486e-05
-7.5274e-05
-0.00010731
0.00033903
-0.00023064
2.8303e-05
8.0091e-05
-0.00038601
0.00028725
8.0091e-05
-2.3486e-05
-7.5274e-05
-0.00023064
8.0091e-05
0.00018367
-0.00023064
0.00018367
8.0091e-05
-0.00017885
0.00013188
8.0091e-05
-2.3486e-05
-2.3486e-05
8.0091e-05
-0.00023064
0.00013188
0.00013188
-2.3486e-05
-7.5274e-05
-0.00023064
0.00033903
0.00013188
-0.00054137
0.00023546
-7.5274e-05
0.00018367
2.8303e-05
-0.00017885
-7.5274e-05
-2.3486e-05
0.00023546
-0.00012706
8.0091e-05
0.00013188
-0.00023064
-0.00012706
0.00018367
-0.00012706
8.0091e-05
-0.00028243
0.00044261
-0.00023064
0.00018367
-1.1299e-05
2.8303e-05
0.00018367
-0.00023064
-0.0001591
0.00018367
2.8303e-05
2.8303e-05
0.00013188
-0.00043779
0.00018367
-7.5274e-05
-7.5274e-05
0.00044261
-0.00033422
2.8303e-05
0.00018367
-0.00017885
-7.5274e-05
-0.00012706
2.8303e-05
0.00033903
-0.00012706
0.00018367
-7.5274e-05
-0.00023064
0.00023546
2.8303e-05
-0.00017885
-3.7337e-06
2.8303e-05
2.8303e-05
-7.5274e-05
0.00013188
2.8303e-05
-0.00017885
-2.3486e-05
0.00013188
-7.5274e-05
2.8303e-05
2.8303e-05
-7.5274e-05
8.0091e-05
2.8303e-05
0.00013188
-0.00012706
0.00018367
-0.00028243
2.8303e-05
0.00013188
2.8303e-05
2.8303e-05
8.0091e-05
-0.00023064
0.00013188
0.00013188
-0.00017885
-0.00028243
0.00023546
0.00018367
-0.00028243
0.00013188
-0.00017885
-7.5274e-05
2.8303e-05
0.00023546
0.00013188
-7.5274e-05
-7.5274e-05
0.00013188
-2.3486e-05
-7.5274e-05
-0.00012706
0.00023546
8.0091e-05
-0.00023064
8.0091e-05
-2.3486e-05
0.00023546
-0.00038601
-2.3486e-05
0.00028725
-2.3486e-05
-0.00017885
2.8303e-05
2.8303e-05
0.00013188
-0.00028243
8.0091e-05
-2.3486e-05
8.0091e-05
2.8303e-05
-7.5274e-05
2.8303e-05
-2.3486e-05
0.00018367
-7.5274e-05
-0.00017885
2.8303e-05
-7.5274e-05
0.00018367
0.00013188
-0.00012706
2.8303e-05
2.8303e-05
-0.00026268
0.00031086
-0.00038601
0.00013188
0.00013188
2.8303e-05
-0.00028243
2.8303e-05
8.0091e-05
-0.00017885
0.00013188
8.0091e-05
-0.00017885
2.8303e-05
8.0091e-05
-0.00017885
0.00044261
-0.00033422
-7.5274e-05
0.00023546
-0.00028243
0.00023546
0.00023546
-0.00038601
-7.5274e-05
0.00013188
-2.3486e-05
0.00013188
-7.5274e-05
-7.5274e-05
8.0091e-05
-7.5274e-05
-2.3486e-05
2.8303e-05
-7.5274e-05
2.8303e-05
0.00018367
-0.00017885
0.00013188
2.8303e-05
0.00013188
0.00013188
-0.00033422
-0.00010819
2.8303e-05
0.00033903
-0.00028243
0.00023546
-0.00038601
0.00028725
2.8303e-05
-0.00017885
0.00023546
-2.3486e-05
-0.00028243
0.00023546
-0.00012706
-0.00023064
0.00044261
0.00013188
-0.00028243
-7.5274e-05
2.8303e-05
-0.00017885
0.00033903
2.8303e-05
2.8303e-05
-7.5274e-05
-0.00020639
0.00023546
-2.3486e-05
-0.00017885
-7.5274e-05
-2.3486e-05
0.00013188
-7.5274e-05
0.00023546
2.8303e-05
2.8303e-05
-0.00023064
0.00013188
2.8303e-05
-0.00023064
0.00013188
-0.00029511
0.00028725
0.00013188
-0.00028243
2.8303e-05
2.8303e-05
2.8303e-05
-0.00017885
0.00023546
0.00013188
0.00013188
-0.00038601
0.00013188
2.8303e-05
-7.5274e-05
8.0091e-05
2.8303e-05
-2.3486e-05
-2.3486e-05
-0.00012706
-0.00012706
0.00044261
-0.00028243
0.00013188
0.00013188
-7.5274e-05
-0.00023064
0.00023546
-0.00017885
5.6073e-05
2.8303e-05
2.8303e-05
-0.00023064
0.00033903
2.8303e-05
-7.5274e-05
-2.3486e-05
-0.00012706
8.0091e-05
-7.5274e-05
0.00023546
2.8303e-05
-0.00054137
0.00033903
0.00023546
-2.3486e-05
-0.00033422
0.00023546
-0.00017885
0.00023546
-2.3486e-05
-0.00017885
0.00013188
2.8303e-05
8.0091e-05
-0.00023064
-7.5274e-05
0.00033903
-0.00028243
0.00023546
-0.00017885
2.8303e-05
2.8303e-05
2.8303e-05
2.8303e-05
-0.00023064
0.00033903
-0.00017885
2.8303e-05
2.8303e-05
2.8303e-05
2.8303e-05
-0.00028243
0.00033903
-2.3486e-05
-0.00028243
0.00013188
0.00013188
-0.00040053
8.0091e-05
0.00033903
-0.00028243
-7.5274e-05
0.00013188
-0.00028243
0.00023546
2.8303e-05
2.8303e-05
8.0091e-05
-0.00033422
0.00044261
-0.00038601
0.00023546
2.8303e-05
8.0091e-05
-0.00012706
2.8303e-05
-0.00028243
0.00033903
0.00013188
-0.00043779
8.0091e-05
-7.5274e-05
0.00013188
0.00023546
-0.00012706
-0.00033422
0.00044261
2.8303e-05
-0.00023064
2.8303e-05
0.00023546
-7.5274e-05
2.8303e-05
-0.00043779
0.00013188
0.00023546
-7.5274e-05
-2.3486e-05
-0.00028243
0.00023546
0.00018367
-0.00017885
-7.5274e-05
-2.3486e-05
0.00023546
-0.00023064
2.8303e-05
0.00013188
-0.00023064
0.00033903
-2.3486e-05
-0.00028243
0.00013188
8.0091e-05
-0.00038601
0.00033903
-0.00023064
0.00033903
0.00013188
-0.00028243
2.8303e-05
0.00013188
-0.00043779
0.00033903
0.00013188
-7.5274e-05
-0.00023064
0.00013188
0.00023546
-0.00017885
-0.00012227
8.0091e-05
2.8303e-05
8.0091e-05
-0.00028243
0.00023546
0.00013188
8.0091e-05
-0.00017885
-0.00028243
0.00023546
2.8303e-05
0.00018367
-0.00028243
-0.00028243
8.0091e-05
0.00028725
-0.00017885
0.00013188
-0.00023064
8.0091e-05
0.00023546
-0.00023064
8.0091e-05
0.00013188
2.8303e-05
2.8303e-05
-0.00038601
0.00013188
0.00033903
-0.000206
0.00013188
2.8303e-05
-0.00033422
0.00033903
2.8303e-05
-7.5274e-05
-0.00023064
0.00028725
-0.00023064
2.8303e-05
2.8303e-05
-0.00012706
8.0091e-05
-0.00012706
0.00018367
0.00023546
2.8303e-05
-0.00017885
-0.00017885
-7.5274e-05
0.00023546
0.00018367
2.8303e-05
-7.5274e-05
-0.00038601
0.00033903
-0.00017885
-7.5274e-05
0.00023546
2.8303e-05
-0.00028243
0.00013188
0.00023546
-0.00028243
0.00023546
-0.00028243
0.00013188
8.0091e-05
-0.00033422
0.00033903
2.8303e-05
-0.00023064
2.8303e-05
-0.00017885
0.00013188
0.00013188
-2.3486e-05
-0.00023064
0.00013188
-2.3486e-05
0.00028725
-0.00028243
0.00033903
-0.00028243
-3.7337e-06
0.000307
-0.00048958
0.00013188
0.00013188
0.00013188
-0.00023064
-0.00012706
0.00023546
2.8303e-05
-0.00028243
0.00018367
-7.5274e-05
2.8303e-05
0.00020342
-0.00023064
8.0091e-05
-0.00012706
2.8303e-05
0.00023546
0.00013188
-0.00028243
-7.5274e-05
0.00023546
-0.00028243
9.9843e-05
0.00013188
0.00013188
-0.00017885
-0.00012706
0.00023546
-0.00028243
-7.5274e-05
0.00018367
0.00013188
0.00013188
-0.00028243
-2.3486e-05
-7.5274e-05
0.00013188
2.8303e-05
0.00013188
-0.00017885
2.8303e-05
-0.00017885
0.00033903
-0.00017885
0.00013188
2.8303e-05
2.8303e-05
-0.00017885
-7.5274e-05
0.00013188
0.00013188
-0.00033422
0.00023546
-0.00017885
-7.5274e-05
0.00013188
-7.5274e-05
0.00033903
-0.00043779
8.0091e-05
0.00013188
-7.5274e-05
0.00013188
-0.00023064
0.00013188
8.0091e-05
0.00023546
-0.00038601
0.00028725
-0.00038601
0.00023546
2.8303e-05
0.00021702
-0.00028243
9.9843e-05
2.8303e-05
0.00013188
-0.00033422
0.00013188
2.8303e-05
-0.00017885
0.00013188
-0.00017885
2.8303e-05
0.00023546
-0.00023064
-3.7337e-06
0.00013188
0.00013188
8.0091e-05
-0.00017885
-0.00012706
5.5258e-05
0.00023546
2.8303e-05
-0.00028243
2.8303e-05
0.00023546
2.8303e-05
-0.00017885
-0.00054137
0.00044261
0.00023546
-0.00012706
-0.00017885
-7.5274e-05
0.00033903
0.00013188
-0.00048958
0.00013188
8.0091e-05
-0.00028243
0.00033903
2.8303e-05
-0.00017885
0.00013188
2.8303e-05
-0.00033422
0.00023546
0.00013188
8.0091e-05
-0.00017885
-0.00012706
-0.00012706
0.00023546
2.8303e-05
2.8303e-05
-0.00023064
0.00013188
0.00018367
-0.00012706
0.00013188
-0.00028243
0.00023546
-0.00017885
-7.5274e-05
0.00023546
-0.00028243
2.8303e-05
2.8303e-05
2.8303e-05
0.00018367
-7.5274e-05
2.8303e-05
-0.00017885
0.00028725
-0.00012706
0.00013188
8.0091e-05
-7.5274e-05
-0.00028243
-0.00010731
0.00013188
2.8303e-05
0.00033903
-7.5274e-05
-0.00017885
0.00013188
-0.00038601
0.00013188
0.00013188
0.00033903
-0.00017885
-0.00033422
0.00013188
-0.00017885
0.00044261
-0.00017885
2.8303e-05
-0.00023064
2.8303e-05
0.00013188
0.00023546
-7.5274e-05
-0.00038601
0.00033903
2.8303e-05
-0.00017885
-0.00012706
0.00018367
-0.00023064
0.00044261
-0.00023064
-0.00012706
0.00044261
-0.00028243
-0.00012706
0.00013188
-0.00048958
0.00033903
0.00023546
-0.00033422
0.00033903
-0.00038601
0.00028725
2.8303e-05
2.8303e-05
-0.00043779
0.00044261
2.8303e-05
-2.3486e-05
-0.00023064
-2.3486e-05
0.00023546
0.00013188
-0.00035329
2.8303e-05
-7.5274e-05
0.00013188
0.00013188
-0.00023064
-7.5274e-05
0.00050187
-0.00017885
-7.5274e-05
0.00013188
-0.00012706
-7.5274e-05
0.00013188
0.00013188
0.00013188
-0.00017885
-0.00012706
-0.00012706
0.00023546
-0.00017885
0.00013188
-0.00012706
-0.00017885
0.00044261
-0.00043779
0.00023546
0.00013188
-0.00033422
0.00013188
8.0091e-05
2.8303e-05
-7.5274e-05
0.000307
-0.00023064
0.00013188
8.0091e-05
-0.00023064
0.00013188
-0.00028243
0.00023546
2.8303e-05
-2.3486e-05
-0.00033422
0.00023546
-0.00017885
0.00023546
2.8303e-05
-0.00054137
0.0004944
0.00013188
-0.00033422
-7.5274e-05
0.00023546
-0.00012706
-7.5274e-05
0.00023546
0.00013188
-0.00010115
-0.00023064
0.00023546
-0.00033422
0.00044261
2.8303e-05
-0.00023064
-0.00017885
2.8303e-05
2.8303e-05
2.8303e-05
0.00023546
-0.00035375
0.00033903
-0.00023064
0.00018367
-0.00012706
0.00023546
-0.00017885
0.00013188
-0.00025815
-2.3486e-05
0.00023546
-2.3486e-05
-7.5274e-05
-0.00012706
2.8303e-05
8.0091e-05
-7.5274e-05
0.00044261
-0.00048958
-2.3486e-05
0.00039082
-0.00017885
-7.5274e-05
-7.5274e-05
0.00028725
-0.00038601
0.00033903
-0.00023019
0.00033903
-7.5274e-05
-0.00023064
0.00018367
-0.00033422
-2.3486e-05
0.00033903
-0.00012706
-0.00012706
2.8303e-05
-7.5274e-05
0.00044261
2.8303e-05
-0.00012706
-2.3486e-05
-0.00017885
2.8303e-05
0.00023546
-0.00023064
-7.5274e-05
-2.3486e-05
-2.3486e-05
0.00023546
-0.00038601
0.00039082
2.8303e-05
-0.00023064
0.00023546
-0.00028243
0.00028725
-7.5274e-05
-2.3486e-05
-0.00023064
0.00013188
2.8303e-05
0.00023546
2.8303e-05
-0.00054137
0.00039082
-0.00017885
2.8303e-05
0.00033903
-0.00064107
0.00023546
2.8303e-05
0.00013188
2.8303e-05
-7.5274e-05
-2.3486e-05
2.8303e-05
-0.00012706
0.00033903
-0.00033422
-0.00012706
0.00033903
-0.00017885
0.00023546
5.2913e-06
-0.00017885
-2.3486e-05
0.00013188
-0.00028243
8.0091e-05
0.00023546
-0.00012706
-7.312e-05
0.00013188
-7.5274e-05
0.00013188
-0.00012706
-0.00012706
-2.3486e-05
0.00013188
-2.3486e-05
8.0091e-05
-7.5274e-05
0.00018367
-7.5274e-05
-0.00028243
0.00044261
-0.00017885
2.8303e-05
-0.00028243
-2.3486e-05
0.00033903
-0.00017885
-0.00012706
-2.3486e-05
0.00020862
-7.9701e-05
0.00023546
-7.5274e-05
-7.5274e-05
-0.00012706
0.00033903
-0.00023064
2.8303e-05
-7.5274e-05
0.00013188
-0.00017885
0.00033903
2.8303e-05
-0.00012706
-7.5274e-05
-7.5274e-05
-0.00012706
8.0091e-05
0.00023546
-2.3486e-05
-7.5274e-05
-0.00023064
0.00023546
-2.3486e-05
-7.5274e-05
9.9843e-05
0.00018367
-0.00033422
0.00028725
2.8303e-05
-0.00017885
-7.5274e-05
0.00013188
-7.5274e-05
2.8303e-05
-7.5274e-05
-7.5274e-05
0.00023546
-0.00017885
-2.3486e-05
-0.00023064
0.0004944
-0.00012706
-7.5274e-05
0.00013188
-0.00033422
8.0091e-05
0.00023546
-7.5274e-05
0.00013188
0.00013188
-7.5274e-05
-0.00017885
8.0091e-05
-0.00017885
2.8303e-05
0.00018367
-7.5274e-05
-0.00017885
0.00028725
-2.3486e-05
-0.00023064
0.00015101
-0.00012706
8.0091e-05
8.0091e-05
2.8303e-05
0.00023546
-0.00054137
-2.3486e-05
8.0091e-05
-2.3486e-05
0.00023546
0.00018367
-0.00033422
-0.00022358
0.00028725
-7.5274e-05
-7.5274e-05
0.00023546
2.8303e-05
-0.00028243
2.8303e-05
0.00023546
-7.5274e-05
0.00013188
8.0091e-05
-0.00021616
-0.00026275
0.00039082
8.0091e-05
-0.00023064
8.0091e-05
2.8303e-05
-0.00033422
0.00039082
-0.00012706
-2.3486e-05
0.00018367
-0.00028243
-0.00012706
2.8303e-05
8.0091e-05
0.000307
-0.00017885
0.00018367
-0.00033422
0.000307
-0.00017885
-0.00012706
-0.00012706
8.0091e-05
0.00018367
-7.5274e-05
0.00033903
2.8303e-05
-0.00033422
-2.3486e-05
-7.5274e-05
-7.5274e-05
0.00039082
-0.00017885
-0.00012706
2.8303e-05
-0.0001591
0.00018367
0.00013188
8.0091e-05
-0.00023064
8.0091e-05
-0.00017885
8.0091e-05
0.00039082
-0.00043779
0.00018521
-7.5274e-05
0.00023546
-0.00012706
-0.00017885
0.00039082
-0.00033422
6.7824e-05
-0.00017885
0.00013188
0.00023546
-0.00023064
0.00033903
-0.00059316
-0.00012706
0.00033903
-0.00023064
0.00044261
-0.00033422
-2.3486e-05
0.00033903
-0.00023064
-2.3486e-05
0.00015163
-7.5274e-05
-0.00012706
0.00023546
-0.00023064
0.00023546
0.00013188
-0.00023064
0.00018367
-0.00033422
2.8303e-05
0.00019265
-2.3486e-05
8.0091e-05
-2.3486e-05
-7.5274e-05
-2.3486e-05
-0.00012706
0.00023546
-7.5274e-05
-0.00012706
0.00018367
-0.00028243
8.0091e-05
-7.5274e-05
0.00013188
-7.5274e-05
-2.3486e-05
0.00044261
-0.00043779
8.0091e-05
0.00033903
-0.00043779
2.8303e-05
0.00013188
-7.5274e-05
8.0091e-05
2.8303e-05
-0.00012706
0.00033903
-0.00043779
0.00039082
-7.5274e-05
-0.00028243
0.00033903
-0.00023064
0.00013188
0.00023546
-0.00031446
-7.5274e-05
-7.5274e-05
-7.5274e-05
0.00033903
-0.00017885
-2.3486e-05
2.8303e-05
-2.3486e-05
0.00013188
-7.5274e-05
0.00013188
-0.00033422
0.00015163
2.8303e-05
-0.00017885
0.00033903
-7.5274e-05
2.8303e-05
2.8303e-05
-0.00012706
2.8303e-05
-0.00012706
0.00033903
0.00013188
-0.00048958
0.00023546
-0.00028243
-7.5274e-05
0.00023546
-7.5274e-05
0.00023546
-0.00017885
-0.00017885
0.00013188
0.00013188
-7.5274e-05
0.00023546
-0.00028243
-0.00012706
0.00013188
-2.3486e-05
0.00013188
-0.00012706
-2.3486e-05
0.00028725
-0.00017885
-0.00012706
0.00023546
0.00018367
-0.00043779
-2.3486e-05
0.00013188
8.0091e-05
-7.5274e-05
0.00018367
-0.00012706
-0.00012706
0.00023546
-0.00023064
0.00018367
-0.00012706
0.00023546
-0.00028243
0.00013188
-0.00023064
8.0091e-05
8.0091e-05
-2.3486e-05
-7.5274e-05
0.00033903
2.8303e-05
-7.5274e-05
-0.00033422
0.00033903
-0.00043779
0.0004944
-0.00043779
0.00033903
-7.5274e-05
-0.00017885
-0.00012706
0.00028725
-2.3486e-05
-0.00017885
0.00013188
8.0091e-05
-0.00012706
-2.3486e-05
8.0091e-05
-2.3486e-05
2.8303e-05
0.00018367
-0.00028243
0.00028725
-2.3486e-05
-7.5274e-05
-0.00017885
0.00028725
-0.00033422
0.0004944
-0.00054137
0.00033903
-2.3486e-05
-0.00038601
0.00043503
-7.5274e-05
-7.5274e-05
-0.00012706
0.00018367
-0.00012706
0.00033903
-0.00054137
0.00044261
-0.00017885
-7.5274e-05
0.00025521
-0.00017885
-0.0001591
0.00013188
-2.3486e-05
0.00028725
-0.00023064
2.8303e-05
-2.3486e-05
0.00033903
-0.00023064
-0.00012706
-2.3486e-05
0.00013188
-0.00033422
0.00023546
0.00010534
-0.00017885
0.00023546
-0.00017885
0.00013188
-0.00012706
-2.3486e-05
0.00033903
-0.00033422
-0.00023064
0.00018367
0.00018367
-2.3373e-05
-0.00017885
0.00018367
-7.5274e-05
-2.3486e-05
-0.0003902
0.00054619
-0.00020766
-0.00012706
0.00033903
-0.0003014
0.00028725
-0.00018316
-7.5274e-05
0.00023546
-2.3486e-05
-0.00028243
0.00013188
-2.3486e-05
0.00032246
-7.5274e-05
-0.00030689
0.00028725
-0.00012706
0.00023546
-0.00033422
0.00033903
-7.5274e-05
-0.00028243
0.00033903
-0.00033422
0.00018367
-0.00023064
-7.5274e-05
8.0091e-05
-0.00017885
0.00018367
0.00018367
2.8303e-05
-0.00023064
0.00023546
-0.00012706
-0.00017885
8.0091e-05
0.00023546
-0.00017885
0.00044261
-0.00012706
-0.00033422
0.00013188
8.0091e-05
-2.3486e-05
0.00018367
-0.00038601
0.00023546
-0.00028243
0.00044261
-0.00031446
-0.00017885
0.00018367
-0.00012706
8.0091e-05
-2.3486e-05
-0.00023064
0.00033903
-2.3486e-05
0.00028725
-0.00043779
0.00028725
-0.00028243
-2.3486e-05
8.0091e-05
-0.00017885
0.00018367
0.00028725
-0.00028243
-7.5274e-05
8.0091e-05
2.8303e-05
0.00023546
-0.00017885
-0.00012706
8.0091e-05
2.8303e-05
0.00018367
-0.00038601
0.00028725
-0.00023064
5.4353e-05
0.00018367
-0.00023064
0.00028725
-0.00017885
-2.3486e-05
-2.3486e-05
8.0091e-05
-0.00012706
-2.3486e-05
0.00039082
-0.00043779
0.00039082
-0.00059316
0.00033903
2.8303e-05
-2.3486e-05
8.0091e-05
-0.00038601
0.00023546
-7.5274e-05
0.00018367
0.00023546
-0.00017885
-7.5274e-05
-0.00017885
0.00013188
0.00018367
-0.00028243
0.00013188
0.00028725
-0.00043779
0.00044261
-7.5274e-05
-0.00017885
-0.00012706
-0.00012706
0.00039082
-0.00028243
2.8303e-05
-7.5274e-05
0.00044261
-0.00048958
-2.3486e-05
8.0091e-05
-2.3486e-05
0.00044261
-0.00038601
0.00028725
-7.5274e-05
-2.3486e-05
2.8303e-05
-7.5274e-05
0.00018367
-0.00028243
-0.00023064
2.8303e-05
0.00023546
-2.3486e-05
2.8303e-05
-0.00012706
8.0091e-05
-0.00017885
0.00033903
-0.00017885
0.00013188
2.8303e-05
8.0091e-05
-0.00028243
8.0091e-05
-7.5274e-05
8.0091e-05
0.00023546
2.8303e-05
2.8303e-05
-0.00017885
2.8303e-05
-0.00023064
0.00018367
-2.3486e-05
8.0091e-05
8.0091e-05
-0.00023064
-0.00012706
0.00013188
-0.00012706
0.00044261
-0.00033422
8.0091e-05
-7.5274e-05
-0.00012706
0.00039082
-0.00012706
-0.00033422
0.00033903
-2.3486e-05
-0.00017885
0.00028725
-0.00017885
8.0091e-05
0.00033903
-0.00043779
0.00023546
-0.00038601
0.00039082
-0.00043779
0.00023546
0.00033903
-0.00054137
0.00039082
-0.00038601
0.00013188
0.00028725
-0.00033422
0.00039082
-0.00028243
8.0091e-05
4.8055e-05
-0.00028243
8.0091e-05
2.8303e-05
2.8303e-05
2.8303e-05
4.2822e-05
0.00018367
-0.00028243
0.00031818
-0.00023064
-2.3486e-05
2.8303e-05
-2.3486e-05
-0.00023064
2.8303e-05
0.00039082
-0.00023064
-0.00012706
0.0004693
-0.00038601
8.0091e-05
2.8303e-05
-2.3486e-05
-7.5274e-05
-0.00012706
0.00033903
-0.00023064
-7.5274e-05
2.8303e-05
0.00018367
-2.3486e-05
8.0091e-05
-0.00028243
0.00018367
0.00033903
-0.00043779
-2.3486e-05
0.00013188
-0.00033422
0.00044261
-0.00028243
0.00013188
0.00033903
-0.00033422
2.8303e-05
0.00023546
-0.00048958
0.0004944
-0.00028243
0.00025521
-7.5274e-05
-7.5274e-05
-2.3486e-05
0.00033903
-0.00038601
-0.00023064
2.8303e-05
2.8303e-05
0.00023546
-0.00023064
0.00039082
-0.00033422
-2.3486e-05
8.0091e-05
-7.5274e-05
-2.3486e-05
0.00028725
-0.00017885
-2.3486e-05
-7.5274e-05
0.00013188
-2.3486e-05
-7.5274e-05
0.00018367
-0.00033422
0.00028725
-0.00017885
0.00023546
2.8303e-05
-0.00017885
8.0091e-05
-0.00023064
0.00044261
-0.00064495
0.00039082
0.00023546
-0.00043779
0.00018367
0.00013188
-2.3486e-05
-0.00012706
-7.5274e-05
0.00028725
-0.00033422
0.00054619
-0.00048958
2.8303e-05
-2.3486e-05
-7.5274e-05
0.00039082
-0.00028243
0.00028725
-7.5274e-05
-0.00023064
-0.00017885
0.00013188
8.0091e-05
-2.3486e-05
-2.3486e-05
-0.00012706
0.00044261
-0.00017885
-7.5274e-05
0.00023546
-0.00033422
-2.3486e-05
0.00033903
-0.00038601
0.00039082
-0.00028243
-2.3486e-05
0.00013188
0.00023546
-0.00038601
0.00028725
-2.3486e-05
-0.00033422
0.00054619
-0.00059316
0.00028725
0.00023546
-0.00038601
0.00044261
-0.00023064
0.00013188
-0.00028243
-0.00017885
0.00018367
-7.5274e-05
0.00028725
-0.00028243
0.00033903
-0.00043779
2.8303e-05
0.00039082
-0.00033422
0.00018367
0.00015295
-0.00052162
0.00054619
-0.00033422
0.00039082
-0.00012706
8.0091e-05
2.8303e-05
-0.00043779
-2.3486e-05
2.8303e-05
0.00054619
-0.00059316
0.00013188
0.00023546
-2.3486e-05
-2.3486e-05
0.00028725
-0.00059316
0.00039082
-0.00017885
-7.5274e-05
0.00054619
-0.00048958
-0.00012706
0.00023546
8.0091e-05
-2.3486e-05
0.00013188
-2.3486e-05
-0.00023064
-0.00023064
0.00038707
-0.00037488
0.0005224
-0.00038601
0.00036697
-0.00033422
0.00023546
0.00015163
-0.00025515
-2.3486e-05
4.8055e-05
-0.00012706
-0.00038601
0.00044261
-0.00023064
8.0091e-05
0.00023546
-0.00038601
0.0004944
-0.00043779
-2.3486e-05
-7.5274e-05
-2.3486e-05
2.8303e-05
8.0091e-05
0.0004944
-0.00043779
0.00033903
-0.00023064
0.00023546
-0.00023064
8.0091e-05
8.0091e-05
-0.00012706
0.00018367
-0.0001591
-7.5274e-05
0.00013188
-0.00028243
0.00044261
-0.00033422
-7.5274e-05
0.00044261
-0.00017885
-0.00023064
2.8303e-05
2.8303e-05
-7.5274e-05
0.00044261
-0.00043779
0.00041057
-0.00012706
-2.3486e-05
-0.00017885
-7.5274e-05
2.8303e-05
-7.5274e-05
0.00018367
-0.00023064
8.0091e-05
-7.5274e-05
8.0091e-05
0.00039082
-0.00038601
-0.00017885
0.00018367
-0.00017885
0.00023546
-0.00012706
2.8303e-05
0.00033903
2.8303e-05
-0.00033422
8.0091e-05
0.00028725
-0.00026268
0.00028725
-0.00023064
-0.00033422
0.0004944
-0.00023064
0.00013188
-7.5274e-05
-7.5274e-05
-0.00017885
-2.3486e-05
-2.3486e-05
0.0004944
-0.00043779
-2.3486e-05
8.0091e-05
0.00023546
2.8303e-05
-0.00017885
0.00039082
-0.00043779
0.00033903
-0.00017885
-7.5274e-05
-0.00017885
0.00013188
0.00023546
-0.00033422
0.0004944
-0.00059316
8.0091e-05
0.00013188
-0.00012706
0.00033903
-0.00028243
-7.5274e-05
0.00054619
-0.00038601
0.00028725
-2.3486e-05
-0.00038601
2.8303e-05
2.8303e-05
0.00044261
-0.00048958
2.8303e-05
0.00018367
-0.00028243
0.00028725
2.8303e-05
-0.00017885
8.0091e-05
0.00033903
-0.00038601
0.00044261
-0.00054137
0.00039082
-0.00017885
-0.00017885
0.00044261
-0.00012706
-2.3486e-05
-0.00012706
-2.3486e-05
-0.00017885
0.00013188
-7.5274e-05
0.00028725
-0.00012706
-0.00017885
-7.5274e-05
2.8303e-05
0.00028725
-0.00017885
0.00033903
-0.00028243
-6.4016e-05
0.0004944
-0.00038601
-0.00033422
0.00039082
-0.00033422
0.00018367
2.8303e-05
0.00013188
-0.00033239
0.00039082
-0.00027465
-0.00012706
0.00023546
-7.5274e-05
-0.00017885
0.00023546
-0.00028243
0.00033903
-0.00019277
0.00023546
0.00023546
-0.00059316
0.00013188
-7.5274e-05
0.00018367
8.0091e-05
0.00033903
-0.00080031
0.00028725
-7.5274e-05
0.00018367
8.0091e-05
-0.00028243
8.0091e-05
2.8303e-05
-7.5274e-05
-2.3486e-05
2.8303e-05
2.8303e-05
0.00018367
-0.00023064
-2.3486e-05
0.00039082
-0.00023064
-0.00017885
0.00035879
-0.00017885
0.00023546
-0.00012706
-0.00012706
0.00044261
-0.00048958
8.0091e-05
-2.3486e-05
-2.3486e-05
8.0091e-05
0.00028725
-0.00038601
0.00018367
0.00018367
-0.00033422
2.8303e-05
2.8303e-05
2.8303e-05
-0.00017885
0.00033903
8.0091e-05
-0.00028243
-7.5274e-05
-7.5274e-05
0.00013188
0.00028725
-0.00038601
0.00023546
-0.00023064
0.00028725
-0.00033422
-2.3486e-05
0.00054619
-0.00017885
-0.00028243
-0.00012706
0.00033903
-0.00012706
2.8303e-05
8.0091e-05
-7.5274e-05
0.00018367
8.0091e-05
-0.00012706
2.8303e-05
-0.00012706
0.00023546
-0.00043779
0.00018367
-2.3486e-05
8.0091e-05
2.8303e-05
0.00028725
-0.00043779
0.00033903
-0.00023064
-0.00017885
0.00023546
-0.00023064
-2.3486e-05
8.0091e-05
-7.5274e-05
0.00013188
2.8303e-05
-0.00028243
0.00023546
-0.00012706
0.00044261
-0.00023064
0.00018367
-0.00038601
0.00039082
-0.00017885
0.00018367
-0.00017885
-7.5274e-05
8.0091e-05
8.0091e-05
-0.00038601
2.8303e-05
0.00018367
0.00028725
-0.00028243
0.00033903
-0.00012706
-2.3486e-05
-0.00012706
0.00039082
-0.00023064
-0.00017885
0.00018367
-7.5274e-05
-0.00023064
0.00033903
-0.00017885
8.0091e-05
-0.00017885
-7.5274e-05
0.00018367
0.00013188
-0.00028243
2.8303e-05
0.00033903
-0.00028243
-0.00012706
0.00033903
-2.3486e-05
-0.00033422
-7.5274e-05
0.00025521
-0.00012706
-7.5274e-05
0.00059798
-0.00048958
0.00033903
-0.00033422
0.00018367
-0.00023064
-7.5274e-05
0.00018367
0.00013188
-0.00023064
0.00018367
0.00013188
-0.00023064
-7.5274e-05
0.00044261
-0.00023064
-7.5274e-05
8.0091e-05
-2.3486e-05
-7.5274e-05
-0.00012706
0.00012821
0.00028725
-0.00012706
-0.00017885
0.00023546
-0.00012706
-2.3486e-05
-2.3486e-05
-0.00012706
0.00023546
8.0091e-05
-0.00028243
0.00033903
-0.00017885
-0.00023064
0.00013188
-2.3486e-05
0.00023546
-0.00028243
0.00023546
-0.00017885
2.8303e-05
0.00013188
-0.00017885
-2.3486e-05
0.00039082
-7.5274e-05
-7.5274e-05
2.8303e-05
-0.00017885
-2.3486e-05
8.0091e-05
-0.00012706
-7.5274e-05
8.0091e-05
-0.00012706
0.00018367
2.8303e-05
2.8303e-05
-4.6642e-05
0.00023546
-0.00023064
8.0091e-05
-0.00023064
-0.00012706
0.0004944
-0.00043779
0.00018367
-0.00017885
0.00028725
0.00018367
-0.00033422
-7.5274e-05
0.00013188
8.0091e-05
-0.00017885
2.8303e-05
-2.3486e-05
2.8303e-05
0.00023546
-0.00012706
8.0091e-05
2.8303e-05
-0.00012706
-0.00012706
8.0091e-05
0.00023546
-0.00023064
2.8303e-05
-2.3486e-05
8.0091e-05
-0.00028243
0.00039082
-0.00017885
-2.3486e-05
-2.3486e-05
0.00039082
-0.00028243
8.0091e-05
-0.00033422
0.00018367
2.8303e-05
-0.00023064
0.00039082
8.0091e-05
-0.00028243
0.00023546
-0.00028243
0.00023546
-0.00012706
-2.3486e-05
0.00023546
-0.00017885
0.00018367
-0.00038601
2.8303e-05
0.00044261
-2.3486e-05
-0.00043779
2.8303e-05
0.00028769
-2.3486e-05
-0.00023064
0.00028725
-0.00028243
0.00023546
-0.00033422
0.00023546
2.8303e-05
-0.00012706
0.00023546
-0.00038601
2.8303e-05
0.00044261
2.8303e-05
-0.00043779
0.00018367
-7.5274e-05
0.00018367
-0.00017885
2.8303e-05
8.0091e-05
-2.3486e-05
-0.00023064
8.0091e-05
0.00018367
-2.3486e-05
-0.00012706
2.8303e-05
2.8303e-05
-2.3486e-05
2.8303e-05
-0.00012706
0.00023546
-7.5274e-05
-2.3486e-05
0.00018367
-0.00023064
-7.5274e-05
0.00013188
-7.5274e-05
2.8303e-05
-2.3486e-05
-7.5274e-05
0.00018367
0.00018367
-0.00028243
2.8303e-05
0.00023546
-0.00033422
0.00033903
-0.00023064
3.9076e-05
8.0091e-05
-0.00038601
0.00039082
-0.00017885
0.00023546
-0.00038601
2.8303e-05
0.0004944
-7.5274e-05
-5.5522e-05
-2.3486e-05
8.0091e-05
-0.00028243
-2.3486e-05
-2.3486e-05
-2.3486e-05
-7.5274e-05
0.00018367
-2.3486e-05
-0.00012706
0.00028725
-2.3486e-05
-2.3486e-05
-0.00033422
-2.3486e-05
0.00054619
-0.00033422
0.00028725
-7.5274e-05
-0.00023064
0.00028725
-7.5274e-05
-0.00023064
0.00013188
8.0091e-05
-0.00023064
0.00018367
0.00013188
2.8303e-05
-7.5274e-05
-0.00038601
0.00039082
0.00013188
-0.00033422
0.00028725
-0.00043779
-7.5274e-05
0.00033903
-0.00017885
0.00013188
0.00013188
-0.00038601
0.00028725
-2.3486e-05
8.0091e-05
-0.00023064
0.00018367
-2.3486e-05
0.00013188
-7.5274e-05
-7.5274e-05
2.8303e-05
-2.3486e-05
-2.3486e-05
0.00023546
-0.00017885
0.00013188
0.00013188
-0.00038601
0.00028725
8.0091e-05
-0.00041804
0.00021464
0.00023546
-0.00043779
-2.3486e-05
0.00013188
-0.00012706
0.00023546
2.8303e-05
0.00013188
-0.00023064
-7.5274e-05
0.00023546
0.00013188
-0.00017885
-7.5274e-05
-0.00012706
0.00033903
-0.00028243
-7.5274e-05
0.00018367
2.8303e-05
-0.00033422
0.00013188
8.0091e-05
0.00013188
8.0091e-05
-2.3486e-05
0.00013188
-0.00012706
-0.00017885
0.00013188
-2.3486e-05
-0.00012706
-7.5274e-05
-2.3486e-05
0.00033903
-0.00028243
0.00013188
-7.5274e-05
0.00018367
0.00013188
-0.00023064
-2.3486e-05
-0.00012706
2.8303e-05
0.00018367
-0.00017885
8.0091e-05
0.00013188
-0.00033422
0.00028725
0.00013188
-0.00012706
2.8303e-05
-0.00017885
-0.00017885
0.00028725
0.00018367
-0.00023064
0.00023546
-0.00012706
-0.00023064
0.00023546
-0.00038601
0.00054619
-0.00017885
-0.00023064
0.00018367
0.00018367
-0.00023064
0.00013188
0.00013188
-0.00028243
0.00018367
-0.00012706
0.00013188
-7.5274e-05
8.0091e-05
-0.00023064
0.00023546
0.00013188
-0.00028243
2.8303e-05
2.8303e-05
0.00013188
-7.5274e-05
-0.00023064
0.00037293
-0.00028243
8.0091e-05
-0.00012706
0.00018367
2.8303e-05
-7.5274e-05
-0.00017885
0.00013188
0.00013188
2.8303e-05
-7.5274e-05
2.8303e-05
-0.00017885
0.00013188
-2.3486e-05
0.00018367
-0.00017885
2.8303e-05
0.00013188
-0.00012706
-0.00028243
0.00044261
2.8303e-05
-0.0001222
-0.00017885
-0.00012706
0.00033903
-0.00023064
-0.00012706
2.8303e-05
-0.00012706
0.00013188
2.8303e-05
8.0091e-05
8.0091e-05
-7.5274e-05
-7.5274e-05
0.00013188
8.0091e-05
-0.00017885
0.00013188
-0.00028243
0.00013188
0.00028725
-0.00028243
2.8303e-05
0.00013188
0.00013188
-0.00043779
2.8303e-05
0.00033903
-0.00017885
-0.00012706
0.00028725
-0.00012706
2.8303e-05
2.8303e-05
-2.3486e-05
8.0091e-05
-7.5274e-05
8.0091e-05
-0.00017885
0.00013188
0.00023546
-0.00023064
2.8303e-05
2.8303e-05
-0.00028243
0.00013188
-0.00023064
0.00038384
-7.5274e-05
0.00018367
-0.00017885
2.8303e-05
0.00023546
-0.00017885
-0.00017885
2.8303e-05
-7.5274e-05
2.8303e-05
0.00013188
-0.00012706
0.00023546
-7.5274e-05
-0.00012706
9.9843e-05
0.00013188
-0.00017885
-0.00017885
0.00013188
2.8303e-05
-7.5274e-05
2.8303e-05
0.00023546
-7.5274e-05
-0.00028243
2.8303e-05
0.00033903
-7.5274e-05
2.8303e-05
-0.00017885
0.00013188
8.0091e-05
-7.5274e-05
-0.00017885
0.00013188
-7.5274e-05
-2.3486e-05
0.00033903
-0.00017885
2.8303e-05
-0.00012706
0.00013188
-0.00028243
0.00033903
-7.5274e-05
-0.00012706
0.00013188
-7.5274e-05
2.8303e-05
-7.5274e-05
2.8303e-05
-7.5274e-05
0.00023546
-0.00017885
0.00013188
-7.5274e-05
2.8303e-05
-0.00017885
0.00013188
0.00023546
2.8303e-05
-0.00048958
0.000307
2.8303e-05
-7.5274e-05
0.00013188
-7.5274e-05
-0.00017885
0.00023546
2.8303e-05
-0.00031446
0.00023546
2.8303e-05
-0.00017885
0.00013188
-7.5274e-05
2.8303e-05
-7.5274e-05
2.8303e-05
-3.7337e-06
0.00023546
-0.00017885
-7.5274e-05
0.00013188
-7.5274e-05
0.00013188
-7.5274e-05
2.8303e-05
-7.5274e-05
-0.00017885
0.00033903
-0.00028243
0.00023546
-7.5274e-05
2.8303e-05
2.8303e-05
-7.5274e-05
-0.00017885
0.00033903
-0.00017885
2.8303e-05
-7.5274e-05
0.00013188
2.8303e-05
-7.5274e-05
2.8303e-05
-0.00017885
-7.5274e-05
2.8303e-05
0.00033903
-0.00017885
-7.5274e-05
2.8303e-05
2.8303e-05
0.00023546
-0.00038601
0.00023546
2.8303e-05
-0.00028243
0.00013188
2.8303e-05
0.00013188
-0.00028243
0.00013188
2.8303e-05
2.8303e-05
2.8303e-05
2.8303e-05
2.8303e-05
-0.00017885
-7.5274e-05
2.8303e-05
2.8303e-05
-7.5274e-05
0.00013188
2.8303e-05
-7.5274e-05
2.8303e-05
-7.5274e-05
0.00013188
-7.5274e-05
2.8303e-05
-7.5274e-05
0.00023546
-7.5274e-05
0.00013188
2.8303e-05
-0.00028243
2.8303e-05
2.8303e-05
2.8303e-05
2.8303e-05
-7.5274e-05
0.00013188
-0.00017885
0.00033903
-0.00017885
2.8303e-05
2.8303e-05
2.8303e-05
-0.00028243
0.00023546
-0.00017885
2.8303e-05
0.00013188
-7.5274e-05
-7.5274e-05
0.00013188
2.8303e-05
-7.5274e-05
-7.5274e-05
0.00013188
0.00011085
-0.00028243
0.00013188
2.8303e-05
2.8303e-05
2.8303e-05
2.8303e-05
-7.5274e-05
-0.00017885
0.00013188
0.00013188
-7.5274e-05
2.8303e-05
-7.5274e-05
2.8303e-05
-0.00017885
0.00023546
2.8303e-05
-0.0001938
0.00013188
-7.5274e-05
0.00013188
0.00013188
-0.00028243
2.8303e-05
2.8303e-05
-7.5274e-05
0.00013188
2.8303e-05
-7.5274e-05
2.8303e-05
0.00013188
-7.5274e-05
-7.5274e-05
-7.5274e-05
0.00023546
-0.00017885
2.8303e-05
-7.5274e-05
0.00013188
-0.00017885
2.8303e-05
0.00013188
2.8303e-05
-0.00028243
0.00013188
0.00013188
-7.5274e-05
2.8303e-05
-0.00017885
0.00013188
0.00023546
-0.00028243
2.8303e-05
0.00013188
-7.5274e-05
2.8303e-05
2.8303e-05
0.00013188
-0.00028243
0.00013188
-0.00017885
0.00013188
2.8303e-05
2.8303e-05
-0.00017885
2.8303e-05
0.00023546
-0.00017885
2.8303e-05
2.8303e-05
2.8303e-05
2.8303e-05
-7.5274e-05
-7.5274e-05
-7.5274e-05
2.8303e-05
0.00023546
0.00013188
-7.5274e-05
-0.00017885
2.8303e-05
2.8303e-05
0.00013188
-0.00028243
0.00033903
-0.00028243
2.8303e-05
0.00013188
-0.000127
-7.5274e-05
0.00013188
2.8303e-05
2.8303e-05
-0.00017885
2.8303e-05
0.00013188
-7.5274e-05
0.00013188
2.8303e-05
-7.5274e-05
-0.00017885
2.8303e-05
0.00013188
-7.5274e-05
2.8303e-05
-7.5274e-05
2.8303e-05
2.8303e-05
-3.7337e-06
-7.5274e-05
2.8303e-05
0.00013188
-0.00017885
0.00023546
-0.00017885
2.8303e-05
2.8303e-05
2.8303e-05
2.8303e-05
-0.00017885
2.8303e-05
0.00013188
2.8303e-05
-7.5274e-05
-7.5274e-05
0.00013188
-7.5274e-05
0.00013188
-7.5274e-05
2.8303e-05
-7.5274e-05
2.8303e-05
2.8303e-05
2.8303e-05
2.8303e-05
-0.00017885
2.8303e-05
2.8303e-05
0.00013188
0.00013188
-0.00028243
2.8303e-05
-7.5274e-05
0.00033903
-0.00017885
2.8303e-05
-7.5274e-05
2.8303e-05
0.00013188
2.8303e-05
-0.00028243
0.00023546
-0.00017885
2.8303e-05
0.00013188
-7.5274e-05
-7.5274e-05
2.8303e-05
2.8303e-05
2.8303e-05
-7.5274e-05
0.00013188
2.8303e-05
-0.00017885
2.8303e-05
-7.5274e-05
0.00023546
-7.5274e-05
2.8303e-05
-7.5274e-05
-7.5274e-05
0.00013188
2.8303e-05
2.8303e-05
-0.00017885
2.8303e-05
-7.5274e-05
0.00023546
-0.00028243
0.00013188
0.00023546
-0.00017885
-7.5274e-05
0.00013188
-7.5274e-05
2.8303e-05
2.8303e-05
2.8303e-05
2.8303e-05
-7.5274e-05
2.8303e-05
2.8303e-05
-7.5274e-05
2.8303e-05
-7.5274e-05
2.8303e-05
2.8303e-05
2.8303e-05
-7.5274e-05
2.8303e-05
-0.00017885
0.00013188
2.8303e-05
2.8303e-05
-7.5274e-05
0.00013188
-7.5274e-05
2.8303e-05
2.8303e-05
-7.5274e-05
2.8303e-05
2.8303e-05
2.8303e-05
-7.5274e-05
-0.00017885
0.00033903
-0.00017885
2.8303e-05
2.8303e-05
-4.3296e-05
0.00013188
-7.5274e-05
-7.5274e-05
-7.5274e-05
0.00013188
2.8303e-05
2.8303e-05
-7.5274e-05
-7.5274e-05
0.00023546
-7.5274e-05
-0.00017885
2.8303e-05
0.00013188
-7.5274e-05
2.8303e-05
-7.5274e-05
0.00013188
-0.00017885
2.8303e-05
0.00023546
-7.5274e-05
-7.5274e-05
2.8303e-05
2.8303e-05
2.8303e-05
-7.5274e-05
0.00013188
-7.5274e-05
2.8303e-05
-0.00017885
2.8303e-05
0.00023546
-7.5274e-05
-7.5274e-05
2.8303e-05
-0.00028243
0.00013188
0.00013188
-0.00028243
2.8303e-05
-0.00017885
-0.00012706
0.00044261
-7.5274e-05
-0.00033422
0.00013188
-0.00038601
0.00044261
0.00023546
-0.00038601
-0.00017885
0.00013188
-2.3486e-05
0.00023546
-0.00023064
0.00023546
-7.5274e-05
-0.00012706
-0.00012706
0.00044261
-0.00023064
0.00013188
0.00013188
-0.00028243
-2.3486e-05
-0.00012706
0.00044261
-0.00012706
-0.00028243
0.00013188
0.00013188
-0.00012706
-7.5274e-05
8.0091e-05
-2.3486e-05
0.00023546
-0.00017885
0.00013188
2.8303e-05
-0.00043779
0.00013188
0.00023546
-0.00038601
0.00039082
-0.00023064
0.00013188
-0.00012706
0.00033903
-7.5274e-05
-0.00033422
-2.3486e-05
0.00018367
-2.3486e-05
-0.00012706
0.00023546
-2.3486e-05
0.00013188
-0.00017885
-0.00017885
0.00023546
-7.5274e-05
0.00023546
-0.00028243
2.8303e-05
0.00018367
-0.00033422
0.00033903
-7.5274e-05
-0.00023064
0.00023546
-7.5274e-05
0.00013188
-0.00017885
2.8303e-05
0.00013188
2.8303e-05
8.0091e-05
-0.00012706
-7.5274e-05
0.00023546
-0.00043779
0.00018367
0.00023546
-0.00017885
2.8303e-05
-0.00017885
-0.00017885
0.00023546
0.00023546
-0.00017885
0.00013188
-0.00017885
-0.00012706
0.00033903
-2.3486e-05
-0.00023064
0.00023546
-0.00028243
8.0091e-05
8.0091e-05
2.8303e-05
0.00013188
-0.00033422
0.00023546
-0.00028243
0.00033903
2.8303e-05
-0.00028243
0.00023546
-0.00017885
0.00013188
2.8303e-05
-0.00028243
0.00023546
-7.5274e-05
0.00033903
-7.5274e-05
-0.00028243
0.00013188
0.00013188
-0.00059316
0.00033903
0.00033903
-0.00017885
2.8303e-05
-7.5274e-05
-0.00017885
0.00013188
0.00018367
-0.00023064
-0.00023064
0.00018367
2.8303e-05
-7.5274e-05
0.00028725
-0.00043779
0.00033903
2.8303e-05
-2.3486e-05
-7.5274e-05
0.00013188
-7.5274e-05
0.00013188
0.00013188
-0.00017885
2.8303e-05
-0.00054137
0.00018367
0.00018367
0.00013188
-7.5274e-05
2.8303e-05
-0.00017885
0.00033903
-0.00017885
2.8303e-05
-0.00017885
2.8303e-05
0.00023546
-0.00012706
-2.3486e-05
2.8303e-05
2.8303e-05
-0.00028243
-7.5274e-05
0.00039996
-7.5274e-05
-7.5274e-05
0.00023546
-0.00017885
2.8303e-05
0.00013188
0.00013188
-7.5274e-05
-0.00017885
-0.00028243
0.00044261
8.0091e-05
-0.00017885
2.8303e-05
-0.00012706
-2.3486e-05
0.00013188
-7.5274e-05
-7.5274e-05
0.00013188
-0.00012706
-0.00017885
0.00033903
-7.5274e-05
-7.5274e-05
8.0091e-05
0.00023546
-0.00033422
0.00028725
-0.00028243
-7.5274e-05
0.00023546
-0.00017885
0.00013188
0.00013188
-0.00028243
-0.00012706
0.00013188
-3.8086e-06
0.00013188
-7.5274e-05
-0.00017885
8.0091e-05
-0.00012706
0.00018367
0.00028725
-0.00028243
-0.00017885
0.00023546
-2.3486e-05
-0.00017885
0.00023546
-7.5274e-05
-7.5274e-05
-2.3486e-05
2.8303e-05
0.00013188
0.00013188
-0.00012706
0.00013188
-7.5274e-05
8.0091e-05
-0.00017885
-0.00023064
0.00023546
2.8303e-05
-7.5274e-05
0.00013188
-0.00017885
-2.3486e-05
2.8303e-05
-7.5274e-05
0.00033903
-7.5274e-05
2.8303e-05
-0.00012706
-0.00017885
0.00023546
-0.00017885
0.00033903
2.8303e-05
-0.00017885
0.00013188
-0.00028243
0.00033903
-0.00036625
-0.00028243
0.00033903
0.00023546
-0.00048958
0.00033903
2.8303e-05
-0.00012706
-2.3486e-05
0.00033903
-2.3486e-05
-0.00017885
-0.00017885
0.00023546
0.00013188
-0.00033422
0.00023546
-0.00017885
-7.5274e-05
0.00028725
-0.00038601
0.00023546
0.00013188
-0.00038601
0.00023546
-0.00012706
0.00033903
2.8303e-05
-0.00012706
0.00013188
-7.5274e-05
-0.00028243
-2.3486e-05
0.00013188
0.00013188
-0.00043779
0.00013188
0.00033903
-7.5274e-05
-0.00023064
0.00023546
-0.00017885
-7.5274e-05
0.00018367
0.00013188
-0.00028243
2.8303e-05
0.00023546
-0.00033422
0.00018367
0.00013188
-0.00017885
-2.3486e-05
0.00013188
0.00018367
-0.00028243
-0.00012706
0.00028725
-0.00043779
0.00018367
0.00023546
-0.00023064
2.8303e-05
0.00013188
-7.5274e-05
8.0091e-05
2.8303e-05
2.8303e-05
2.8303e-05
-0.00038601
0.00033903
-7.5274e-05
2.8303e-05
0.00013188
-0.00033422
0.00033903
-0.00017885
0.00013188
-2.3486e-05
-0.00028243
0.00013188
2.8303e-05
0.00013188
2.8303e-05
2.8303e-05
-0.00017885
-7.5274e-05
-0.00017885
0.00033903
-2.3486e-05
-0.00012706
0.00018367
-0.00017885
-7.5274e-05
0.00033903
-0.00017885
-7.5274e-05
8.0091e-05
-7.5274e-05
0.00044261
-0.00028243
-7.5274e-05
2.8303e-05
8.0091e-05
0.00018367
-0.00028243
0.00018367
-0.00038601
8.0091e-05
0.00023546
0.00013188
-0.00028243
-0.00017885
0.00013188
2.8303e-05
-0.00012706
0.00018367
8.0091e-05
-0.0001798
-2.3486e-05
0.00028725
-0.00023064
0.00023546
-0.00017885
0.00023546
-0.00017885
2.8303e-05
2.8303e-05
-0.00017885
0.00013188
-0.00017885
8.0091e-05
2.8303e-05
0.00033903
-0.00033422
-7.5274e-05
-7.5274e-05
0.00023546
0.00023546
-7.5274e-05
-0.00033422
8.0091e-05
0.00013188
-0.00012706
-0.00023064
0.00013188
-2.3486e-05
0.00028725
-7.5274e-05
-7.5274e-05
0.00018367
-0.00033422
-2.3486e-05
0.00033903
8.0091e-05
-0.00028243
-7.5274e-05
0.00023546
-0.00038601
0.00033903
0.00018367
-0.00028243
0.00023546
-0.00012706
-0.00033422
8.0091e-05
0.00044261
-0.00028243
0.00013188
0.00013188
-0.00048958
0.00023546
2.8303e-05
0.00013188
-7.5274e-05
-0.00028243
8.0091e-05
0.00023546
2.8303e-05
-0.00033422
0.00013188
-2.3486e-05
0.00023546
-0.00033422
0.00033903
-0.00038601
2.8303e-05
2.8303e-05
0.00013188
2.8303e-05
2.8303e-05
-7.5274e-05
2.8303e-05
8.0091e-05
-0.00017885
0.00023546
-0.00038601
0.00013188
2.8303e-05
0.00018367
-2.3486e-05
-0.00012706
0.00023546
-2.3486e-05
-0.00023064
0.00018367
0.00013188
-7.5274e-05
-0.00012706
-0.00023064
0.00028725
2.8303e-05
-0.00017885
0.00013188
-2.3486e-05
2.8303e-05
-0.00023064
0.00023546
-0.00033422
0.00039082
2.8303e-05
-0.00017885
2.8303e-05
2.8303e-05
-0.00017885
0.00023546
-2.3486e-05
-7.5274e-05
0.00013188
2.8303e-05
-0.00033422
0.00033903
-0.00017885
0.00023546
-0.00028243
-7.5274e-05
2.8303e-05
2.8303e-05
8.0091e-05
-2.3486e-05
0.00013188
-7.5274e-05
0.00023546
-0.00038601
0.00013188
-7.5274e-05
0.00023546
-0.00023064
-7.5274e-05
0.00033903
-0.00017885
8.0091e-05
-0.00012706
-0.00028243
0.00044261
-7.5274e-05
-0.00023064
0.00028725
-0.00023064
0.00033903
2.8303e-05
-0.00017885
2.8303e-05
-0.00028243
2.8303e-05
8.0091e-05
-7.5274e-05
0.00023546
-0.00012706
0.00013188
-0.00028243
0.00039082
-0.00017885
-0.00033422
0.00013188
-2.3486e-05
8.0091e-05
2.8303e-05
-2.3486e-05
0.00023546
-0.00028243
2.8303e-05
0.00023546
-2.3486e-05
-0.00017885
-2.3486e-05
8.0091e-05
0.00023546
-7.5274e-05
2.8303e-05
-0.00043779
-0.00012706
0.00061773
8.0091e-05
-0.00017885
-0.00021089
0.00013188
8.0091e-05
-0.00028243
0.00023546
-7.5274e-05
0.00023546
-0.00043779
0.00044261
-0.00017885
-0.00012706
-2.3486e-05
-2.3486e-05
-7.5274e-05
0.00018367
-0.00017885
0.00044261
-7.5274e-05
-0.00048958
0.00023546
0.00023546
-0.00012706
2.8303e-05
-0.00023064
0.00028725
-0.00023064
0.00028725
-0.00012706
0.00018367
-0.00028243
2.8303e-05
-2.3486e-05
0.00013188
-0.00023064
0.00013188
-7.5274e-05
2.8303e-05
2.8303e-05
0.00033903
-0.00038601
2.8303e-05
-7.5274e-05
8.0091e-05
2.8303e-05
-2.3486e-05
2.8303e-05
0.00013188
0.00013188
-0.00038601
-2.3486e-05
2.8303e-05
0.00028725
-0.00023064
8.0091e-05
-7.5274e-05
0.00033903
-0.00048958
0.00013188
0.00023546
-0.00033422
0.00044261
-0.00041804
0.00028725
-0.00033422
8.0091e-05
0.00054619
-0.00033422
-0.00028243
0.00023546
-0.00012706
2.8303e-05
-7.5274e-05
0.00033903
-0.00017885
-2.3486e-05
-2.3486e-05
0.00023546
-0.00028243
0.00044261
-0.00043779
-7.5274e-05
2.8303e-05
0.00033903
2.8303e-05
-0.00048958
8.0091e-05
0.00033903
-0.00028243
0.00023546
-0.00028243
-0.00012706
0.00023546
-2.3486e-05
2.8303e-05
-0.00012706
2.8303e-05
-2.3486e-05
0.00023546
0.00023546
-0.00023064
-0.00017885
-2.3486e-05
0.00023546
-0.00017885
0.00023546
-0.00023064
0.00013188
2.8303e-05
-0.00028243
0.00018367
0.00013188
-7.5274e-05
2.8303e-05
-0.00023064
8.0091e-05
2.8303e-05
0.00023546
-0.00048958
0.00013188
0.00023546
0.00013188
-0.00023064
-2.3486e-05
2.8303e-05
0.00023546
-0.00028243
0.00013188
-0.00023064
0.00044261
-0.00028243
-2.3486e-05
0.00013188
-7.5274e-05
0.00013188
8.0091e-05
-0.00043779
0.00023546
-2.3486e-05
-7.5274e-05
-2.3486e-05
2.8303e-05
0.00023546
-2.3486e-05
-0.00023064
8.0091e-05
0.00018367
2.8303e-05
-0.00028243
-0.00010731
0.00028725
-2.3486e-05
-7.5274e-05
-7.5274e-05
0.00033903
-7.5274e-05
-7.5274e-05
-0.00028243
0.00023546
-0.00017885
0.00028725
-0.00033422
0.00028725
2.8303e-05
-0.00028243
2.8303e-05
0.00023546
-0.00033422
-2.3486e-05
0.00018367
0.00013188
-0.00017885
0.00023546
-0.00038601
0.00033903
2.8303e-05
-7.5274e-05
-0.00023064
0.00013188
-0.00033422
0.00064977
-0.00038601
-2.3486e-05
2.8303e-05
-2.3486e-05
2.8303e-05
0.00028725
-0.00012706
-0.00023064
0.00018367
-2.3486e-05
8.0091e-05
-7.5274e-05
0.00013188
-0.00033422
0.00039082
-0.00033422
-2.3486e-05
0.00013188
-7.5274e-05
8.0091e-05
-0.00012706
0.00023546
-2.3486e-05
-0.00017885
2.8303e-05
0.00039082
-0.00017885
-0.00023064
8.0091e-05
0.00013188
-0.00028243
2.8303e-05
0.00023546
0.00013188
2.8303e-05
-0.00038601
0.00028725
-0.00038601
0.00018367
0.00023546
-0.00028243
2.8303e-05
-0.00017885
0.00028725
8.0091e-05
-0.00017885
8.0091e-05
-7.5274e-05
0.00023546
-0.00023064
2.8303e-05
0.00013188
-0.00017885
2.8303e-05
-7.5274e-05
0.00013188
-7.5274e-05
2.8303e-05
0.00013188
0.00018367
-0.00033422
2.8303e-05
-0.00017885
8.0091e-05
2.8303e-05
0.00023546
-0.00023064
-2.3486e-05
-2.3486e-05
0.00028725
-0.00012706
-7.5274e-05
0.00023546
-0.00028243
-7.5274e-05
-2.3486e-05
0.00033903
-0.00023064
-7.5274e-05
-7.5274e-05
0.00013188
0.00023546
-0.00017885
-0.00017885
8.0091e-05
0.00033903
-0.00012706
8.0091e-05
-0.00023064
-3.7337e-06
-0.00012706
2.8303e-05
0.00018367
-0.00012706
0.00033903
-0.00040978
-2.3486e-05
2.8303e-05
2.8303e-05
0.00039082
-0.00038601
0.00018367
-7.5274e-05
-0.00012706
0.00039082
-0.00028243
8.0091e-05
-7.5274e-05
0.00018367
-0.00017885
0.00013188
-0.00017885
2.8303e-05
-7.5274e-05
0.00018367
0.00013188
8.0091e-05
-0.00023064
-0.00017885
8.0091e-05
8.0091e-05
-2.3486e-05
0.00023546
-0.00038601
8.0091e-05
0.00039082
-0.00059316
0.0004944
-0.00038601
0.00039082
-0.00043779
0.00044261
-2.3486e-05
-0.00012706
-7.5274e-05
2.8303e-05
8.0091e-05
-7.5274e-05
-0.00023064
0.00023546
-5.6788e-05
2.8303e-05
0.00018367
-0.00023064
-7.5274e-05
-5.5522e-05
0.00039082
-0.00028243
2.8303e-05
0.00013188
-0.00028243
8.0091e-05
2.8303e-05
0.00013188
-7.5274e-05
0.00013188
-0.00017885
0.00013188
2.8303e-05
-0.00017885
8.0091e-05
-0.00028243
8.0091e-05
0.00018367
8.0091e-05
0.00018367
-0.00033422
2.8303e-05
2.8303e-05
8.0091e-05
0.00013188
-0.00012706
0.00017
2.8303e-05
-0.00054137
0.00028725
0.00018367
-0.00017885
0.00013188
-0.00033422
0.00039082
-0.00028243
-7.5274e-05
0.00018367
-0.00028243
0.00028725
-0.00012706
-2.3486e-05
0.00023546
-7.5274e-05
8.0091e-05
-0.00033422
0.00018367
-2.3486e-05
0.00028725
-0.00017885
-2.3486e-05
-0.00012706
2.8303e-05
2.8303e-05
0.00018367
2.8303e-05
-0.00033422
0.00013188
0.00013188
-0.00023064
0.00013188
8.0091e-05
2.8303e-05
-0.00023064
2.8303e-05
-0.00012706
0.00023546
-0.00017885
0.00013188
0.00023546
-0.00033422
0.00013188
2.8303e-05
-0.00012706
-2.3486e-05
8.0091e-05
0.00013188
0.00013188
-0.00048958
8.0091e-05
0.00013188
-0.00017885
2.8303e-05
0.00039082
-0.00012706
-7.5274e-05
8.0091e-05
0.00013188
-2.3486e-05
-0.00012706
8.0091e-05
-0.00012706
-0.00017885
0.00033903
-2.3486e-05
-0.00028243
0.00018367
-0.00023064
2.8303e-05
0.00028725
-0.00017885
-7.5274e-05
0.00013188
-7.5274e-05
0.00023546
2.8303e-05
-0.00038601
-0.00017885
0.00039082
2.8303e-05
0.00018367
-0.00017885
-7.5274e-05
0.00023546
-0.00017885
-0.00017885
0.00044261
-0.00054137
0.00013188
-0.00012706
0.0004944
-2.3486e-05
-2.3486e-05
-0.00043779
0.00013188
8.0091e-05
0.00018367
-0.00028243
0.00023546
-0.00017885
2.8303e-05
-0.00012706
0.00041057
-0.00028243
0.00028725
-0.00033422
0.00039082
-0.00017885
-0.00043779
-2.3486e-05
0.00033903
-7.5274e-05
0.00013188
-0.00028243
0.00044261
-0.00012706
8.0091e-05
-0.00043779
-7.5274e-05
0.00013188
8.0091e-05
0.00013188
2.8303e-05
2.8303e-05
-0.00038601
0.00023546
0.00013188
-0.00017885
-2.3486e-05
0.00028725
-0.00038601
0.00023546
0.00013188
-0.00028243
2.8303e-05
0.00033903
-7.5274e-05
8.0091e-05
-0.00043779
0.00054619
-0.00043779
0.00023546
-0.00033422
0.00033903
-0.00017885
0.00018367
-0.00033422
0.00018367
-0.00012706
2.8303e-05
-0.00017885
0.00023546
0.00023546
-7.5274e-05
-0.00028243
2.8303e-05
0.00033903
-0.00012706
0.00018367
-0.00033422
-2.3486e-05
0.00018367
2.8303e-05
8.0091e-05
-0.00017885
-0.00023064
-2.3486e-05
0.00028725
0.00023546
-0.00033422
0.00013188
-0.00023064
0.00023546
-7.5274e-05
0.00023546
-7.5274e-05
-0.00038601
0.00021369
-0.00012706
0.00028725
-0.00023064
-2.3486e-05
2.8303e-05
-2.3486e-05
8.0091e-05
8.0091e-05
-0.00023064
0.00013188
-0.00012706
0.00033903
-0.00012706
8.0091e-05
-2.3486e-05
0.00023546
-0.00023064
-0.00012706
-0.00017885
0.00033903
-0.00033422
8.0091e-05
2.8303e-05
-0.00012706
8.0091e-05
8.0091e-05
-7.5274e-05
8.0091e-05
-0.00017885
0.00033903
-0.00017885
-0.00012706
8.0091e-05
-0.00017885
0.00054619
-0.00043779
0.00033903
-0.00033422
0.00028725
-0.00017885
-0.00023064
0.00023546
0.00033903
-0.00050745
2.8303e-05
-2.3486e-05
0.00028725
2.8303e-05
-2.3486e-05
8.0091e-05
-0.00017885
-0.00012706
0.00039082
-0.00028243
0.00013188
-0.00028243
0.00013188
2.8303e-05
0.00044261
-0.00059316
0.00018367
0.00018367
2.8303e-05
-0.00028243
8.0091e-05
0.00018367
2.8303e-05
-0.00012706
-0.00023064
0.00013188
0.00023546
-0.00038601
8.0091e-05
0.00018367
-0.00023064
0.00013188
-0.00033422
0.00064977
-0.00048958
0.00044261
-2.3486e-05
-0.00012706
-0.00023064
0.00033903
-0.00012706
-2.3486e-05
-7.5274e-05
0.00018367
0.00013188
-0.00059316
0.00054619
-0.00043779
0.00018367
8.0091e-05
8.0091e-05
-7.5274e-05
2.8303e-05
0.00013188
-0.00033422
-2.3486e-05
2.8303e-05
8.0091e-05
-0.00017885
0.00039082
-0.00038601
2.8303e-05
8.0091e-05
0.00018367
0.00018367
-0.00028243
0.00013188
-0.00017885
-2.3486e-05
8.0091e-05
-0.00017885
0.00039082
-0.00023064
-0.00028243
0.0004944
-0.00038601
-7.5274e-05
0.00023546
-2.3486e-05
-2.3486e-05
-0.00017885
0.00044261
-0.00038601
0.00044261
-0.00038601
-2.3486e-05
0.00033903
8.0091e-05
-0.00043779
8.0091e-05
2.8303e-05
0.00013188
0.00033903
-0.00028243
-0.00028243
8.0091e-05
8.0091e-05
-7.5274e-05
0.00013188
0.00018367
-7.5274e-05
-0.00038601
-2.3486e-05
0.00018367
0.00028725
-0.00038601
0.00033903
-0.00043779
0.00044261
-0.00012706
0.00018367
-0.00012706
-0.00017885
0.00018367
-2.3486e-05
-7.5274e-05
-0.00028243
-2.3486e-05
0.00013188
0.00018367
-0.00023064
8.0091e-05
2.8303e-05
0.00033903
-0.00033422
0.00018367
-0.00033422
0.0004944
-0.00059316
8.0091e-05
8.0091e-05
0.00023546
0.00013188
-0.00064495
0.00023546
-2.3486e-05
0.0004944
-0.00017885
-0.00017885
0.00028725
-0.00064495
0.00033903
0.00013188
8.0091e-05
-7.5274e-05
-7.5274e-05
0.00023546
-0.00012706
-7.5274e-05
-2.3486e-05
8.0091e-05
-0.00028243
0.0004944
6.8081e-05
-0.00054137
-0.00017885
0.00039082
-0.00028243
0.00039082
-0.00012706
-0.00012706
0.00013188
-0.00017885
2.8303e-05
0.00013188
-7.5274e-05
-7.5274e-05
0.00044261
-0.00033422
2.8303e-05
-0.00023064
0.00023546
-0.00012706
-0.00012706
0.00054619
-0.00043779
8.0091e-05
0.00018367
-0.00012706
-0.00017885
0.00018367
-0.00017885
0.00023546
-0.00017885
0.00023546
-7.5274e-05
-0.00012706
2.8303e-05
0.00013188
0.00013188
-0.00033422
2.8303e-05
-0.00012706
0.00013188
8.0091e-05
0.00018367
-2.3486e-05
-0.00023064
0.00013188
0.00018367
-0.00028243
2.8303e-05
-0.00012706
0.00018367
0.00018367
-0.00023064
-0.00012706
2.8303e-05
0.00033903
-7.5274e-05
-0.00012706
0.00033903
-0.00038601
-7.5274e-05
8.0091e-05
0.00018367
0.00013188
-0.00033422
-0.00012706
0.0004944
-0.00043779
2.8303e-05
0.00028725
-0.00033422
0.00039082
-0.00012706
-0.00023064
0.00033903
-0.00038601
2.8303e-05
0.00018367
-7.5274e-05
-2.3486e-05
0.00018367
-7.5274e-05
-0.00033422
0.00028725
0.00013188
-0.00017885
8.0091e-05
-2.3486e-05
-0.00012706
-7.5274e-05
-7.5274e-05
0.00023546
-0.00012706
0.00028725
-0.00017885
0.00028725
-0.00043779
0.00033903
8.0091e-05
-0.00043779
0.00033903
8.0091e-05
-0.00012706
0.00033903
-0.00038601
-0.00012706
8.0091e-05
-2.3486e-05
-0.00012706
-0.00012706
0.00023546
8.0091e-05
-0.00012706
0.00018367
-0.00012706
2.8303e-05
-0.00028243
0.00039082
8.0091e-05
-2.3486e-05
-2.3486e-05
0.00013188
-0.00012706
-0.00012706
2.8303e-05
-7.5274e-05
2.8303e-05
0.00018367
-0.00048958
8.0091e-05
-0.00012706
0.00054619
-2.3486e-05
-0.00028243
0.00018367
0.00023546
-0.00038601
-0.00012706
0.00039082
-0.00028243
2.8303e-05
0.00033903
-0.00023064
0.00018367
-0.00017885
0.00013188
-7.5274e-05
0.00013188
-0.00028243
2.8303e-05
2.8303e-05
0.00033903
-0.00059316
0.0004944
-0.00028243
-7.5274e-05
0.00033903
-0.00059316
0.00023546
8.0091e-05
2.8303e-05
-0.00012706
0.00039082
-0.00033422
-0.00028243
0.00028725
0.00023546
-0.00017885
0.00023546
-0.00038601
0.00023546
0.00013188
-0.00054137
0.00023546
8.0091e-05
0.00033903
-0.00043779
0.00028725
8.0091e-05
-0.00033422
8.0091e-05
-0.00028243
0.00044261
0.00018367
-0.00039464
-0.00033422
0.00023546
2.8303e-05
2.8303e-05
0.00018367
-0.00028243
8.0091e-05
0.00028725
0.00018367
-0.00012706
-0.00038601
0.00044261
-0.00043779
-0.00012706
0.00033903
2.8303e-05
2.8303e-05
-0.00028243
0.00018367
-0.00017885
-0.00012706
0.0004944
-0.00054137
0.0004944
-0.00017885
8.0091e-05
0.00018367
-0.00038601
0.00039082
2.8303e-05
-0.00033422
8.0091e-05
2.8303e-05
-0.00017885
0.00033903
-2.3486e-05
-0.00023064
2.8303e-05
2.8303e-05
-7.5274e-05
0.00018367
-7.5274e-05
0.00028725
-0.00048958
0.00013188
-0.00012706
0.00028725
-0.00017885
-0.00012706
0.00018367
-0.00038601
0.00054619
-0.00023064
-7.5274e-05
0.00044261
-0.00048958
0.00044261
-0.00028243
2.8303e-05
0.00018367
-0.00033422
0.00018367
2.8303e-05
-0.00017885
0.00028725
-0.00023064
0.00018367
-0.00038601
0.00023546
-7.5274e-05
2.8303e-05
-0.00023064
-2.3486e-05
0.00018367
0.00028725
-0.00033422
8.0091e-05
2.8303e-05
2.8303e-05
0.00023546
-0.00033422
0.00023546
-0.00033422
-0.00012706
0.00054619
-2.3486e-05
8.0091e-05
-0.00023064
0.00023546
-0.00033422
-0.00023064
0.00044261
-0.00033422
-0.00023064
0.00070155
-0.00048958
0.00018367
0.00018367
-0.00043779
0.00018367
0.00033903
-0.00048958
0.00033903
-0.00028243
0.00013188
2.8303e-05
0.00013188
-0.00017885
0.00013188
0.00023546
2.8303e-05
-0.00033422
-0.00012706
-7.5274e-05
0.00023546
-0.00023064
8.0091e-05
0.00023546
-2.3486e-05
-0.00033422
0.00028725
0.00023546
-0.00023064
-0.00043779
0.00039082
2.8303e-05
0.00023546
-0.00028243
-7.5274e-05
0.00033903
-0.00048958
0.00033903
-0.00012706
2.8303e-05
-0.00023064
0.00044261
-0.00048958
0.00044261
-7.5274e-05
-0.00023064
8.0091e-05
0.00013188
-0.00023064
8.0091e-05
0.00044261
-0.00043779
-2.3486e-05
0.00044261
-0.00038601
8.0091e-05
0.00023546
-0.00054137
0.00013188
-3.7337e-06
0.00039082
-0.00033422
8.0091e-05
-2.3486e-05
0.00033903
-0.00043779
0.00023546
-0.00028243
0.00018367
0.00024832
-0.00012706
-0.00012706
-2.3486e-05
2.8303e-05
0.00023546
-0.00028243
0.00039082
-0.00017885
-0.00023064
2.8303e-05
0.00013188
2.8303e-05
-0.00012706
0.00018367
-0.00023064
-7.5274e-05
0.00039082
-0.00017885
8.0091e-05
-0.00023064
8.0091e-05
0.00018367
-0.00033422
0.00023546
0.00023546
-0.00028243
2.8303e-05
-0.00017885
0.00023546
-0.00012706
-2.3486e-05
-7.5274e-05
2.8303e-05
8.0091e-05
0.00013188
-0.00028243
0.00028725
0.00023546
-0.00043779
0.00033903
-0.00028243
0.00039082
-0.00048958
0.00023546
-0.00023064
0.0004944
-0.00028243
0.00023546
-0.00059316
2.8303e-05
0.00013188
-2.3486e-05
0.00018367
2.8303e-05
0.00013188
-0.00033422
0.00028725
-0.00017885
-2.3486e-05
8.0091e-05
0.00028725
-0.00031446
8.0091e-05
-7.5274e-05
-0.00010731
-2.3486e-05
-2.3486e-05
0.00013188
8.0091e-05
0.00018367
-0.00038601
0.00033903
-0.00028243
0.00013188
2.8303e-05
0.00013188
-0.00023064
-0.00012706
0.00023546
0.00013188
-0.00028243
-2.3486e-05
0.00033903
-0.00038601
-7.5274e-05
0.00013188
0.00013188
-0.00012706
0.00013188
-0.00033422
0.00023546
0.00028725
2.8303e-05
-0.00048958
0.00013188
2.8303e-05
0.00039082
-0.00043779
2.8303e-05
0.00039082
0.00013188
-0.00043779
2.8303e-05
0.00023546
-0.00028243
-0.00017885
0.0004944
-0.00023064
8.0091e-05
-0.00038601
0.00018367
0.00033903
2.8303e-05
-0.00028243
-0.00012706
-0.00012706
-2.3486e-05
0.00028725
2.8303e-05
8.0091e-05
-0.00028243
-2.3486e-05
0.00033903
-2.3486e-05
-0.00023064
0.00023546
2.8303e-05
-0.00012706
-0.00012706
0.00033903
-0.00033422
0.00028725
-0.00017885
-0.00012706
2.8303e-05
0.00023546
-0.00017885
-0.00017885
0.00028725
2.8303e-05
2.8303e-05
-0.00043779
0.00059798
-0.00048958
8.0091e-05
0.00053172
-0.00038601
-0.00017885
-2.3486e-05
0.00033903
-0.00043779
0.00023546
0.00028725
-0.00054137
0.00044261
-0.00028243
-7.5274e-05
0.00033903
-0.00043779
0.00039082
-0.00017885
0.0004944
-0.00023064
-0.00012706
0.00018367
-0.00033422
-2.3486e-05
0.00018367
-0.00012706
-0.00012706
0.00018367
0.00013188
-7.5274e-05
-0.00016872
0.00018367
-0.00023064
0.0004944
-0.00059316
0.00023546
-2.3486e-05
0.00023546
-0.00033422
0.00018367
-0.00012706
-0.00012706
0.00023546
2.8303e-05
-0.00017885
-2.3486e-05
0.00013188
-0.00017885
-2.3486e-05
0.00028725
-0.00023064
0.00044261
-7.5274e-05
-0.00028243
-7.5274e-05
0.00033903
-0.00033422
0.00018367
-0.00023064
8.0091e-05
-7.5274e-05
0.00028725
-7.5274e-05
-0.00012706
2.8303e-05
-0.00017885
0.00023546
-2.3486e-05
-2.3486e-05
0.00013188
-0.00017885
0.00018367
-7.5274e-05
2.8303e-05
-0.00017885
0.00028725
-2.3486e-05
-0.00033422
0.00013188
0.00018367
-0.00012706
0.00023546
-2.3486e-05
-0.00043779
0.00028725
-0.00017885
0.0004944
-0.00043779
8.0091e-05
-0.00012706
-0.00012706
0.00054619
-0.00028243
2.8303e-05
-2.3486e-05
0.00013188
-7.5274e-05
0.00033903
-0.00038601
-0.00012706
2.8303e-05
0.00018367
2.8303e-05
-0.00012706
-0.00017885
2.8303e-05
0.00013188
-7.5274e-05
0.00018367
-0.00033422
8.0091e-05
0.00033903
-0.00017885
0.00039082
-0.00017885
-0.00038601
0.00013188
0.00018367
-0.00017885
8.0091e-05
-0.00033422
0.00028725
2.8303e-05
-0.00012706
2.8303e-05
2.8303e-05
-2.3486e-05
8.0091e-05
-7.5274e-05
0.00028725
-0.00012706
-0.00012706
8.0091e-05
-0.00012706
0.00033903
-0.00033422
-7.5274e-05
0.00018367
-0.00023064
0.00044261
-2.3486e-05
-0.00023064
-0.00012706
2.8303e-05
2.8303e-05
0.00018367
0.00018367
-0.00038601
-7.5274e-05
0.00018367
0.00013188
0.00013188
-0.00043779
0.00054619
-0.00059316
0.00033903
-7.5274e-05
0.00018367
-0.00048958
0.00013188
0.00028725
-0.00012706
-0.00023064
0.00044261
0.00013188
-0.00043779
0.00018367
0.00013188
-0.00017885
0.00018367
2.8303e-05
-0.00028243
-7.5274e-05
-2.3486e-05
0.00039082
-0.00023064
2.8303e-05
2.8303e-05
0.00013188
-0.00043779
0.00013188
-0.00017885
0.00028725
0.00029507
-0.00048958
-7.5274e-05
0.00013188
0.00033903
-7.5274e-05
-0.00012706
0.00018367
-0.00038601
0.00018367
0.00039082
-0.00023064
-0.00033422
0.00023546
-0.00017885
-7.5274e-05
0.00044261
-0.00017885
0.00013188
-0.00023064
-0.00017885
2.8303e-05
0.00013188
2.8303e-05
-2.3486e-05
2.8303e-05
8.0091e-05
-0.00023064
2.8303e-05
0.00018367
-0.00028243
0.00018367
0.00033903
-0.00028243
2.8303e-05
-2.3486e-05
8.0091e-05
-0.00023064
2.8303e-05
0.00023546
0.00013188
-0.00017885
-0.00012706
-7.5274e-05
0.00013188
0.00013188
2.8303e-05
-7.5274e-05
0.00023546
-0.00031446
2.8303e-05
-0.00023064
0.00033903
-0.00033422
0.00023546
-7.5274e-05
0.00023546
-0.00012706
-0.00017885
0.00013188
2.8303e-05
2.8303e-05
8.0091e-05
-7.5274e-05
-0.00012706
-0.00012706
0.00028725
-0.00017885
-0.00012706
2.8303e-05
0.00013188
2.8303e-05
0.00023546
-7.5274e-05
-2.3486e-05
-0.00023064
0.00013188
8.0091e-05
-0.00023064
0.00039082
-0.00023064
-0.00012706
2.8303e-05
0.00013188
0.00013188
-2.3486e-05
8.0091e-05
-0.00036378
-0.00017885
0.00018367
0.00023546
-0.00023064
0.00023546
-0.00023064
2.8303e-05
-7.5274e-05
8.0091e-05
-0.00012706
0.00044261
-0.00023064
0.00017852
2.8303e-05
2.8303e-05
2.8303e-05
-0.00033422
8.0091e-05
0.00013188
2.8303e-05
2.8303e-05
-0.00017885
-0.00012706
0.00023546
-2.3486e-05
-0.00017885
0.00033903
-0.00038601
2.8303e-05
2.8303e-05
-7.5274e-05
8.0091e-05
-7.5274e-05
0.00023546
-0.00017885
-2.3486e-05
0.00013188
0.00013188
2.8303e-05
-2.3486e-05
-0.00043779
0.00033903
2.8303e-05
-0.00023064
0.00028725
-0.00017885
0.00018367
-0.00023064
0.00013188
-0.00010894
-7.5274e-05
-0.00017885
8.0091e-05
0.00013188
0.00018367
8.0091e-05
-7.5274e-05
-0.00048958
0.00018367
0.00033903
2.8303e-05
-7.5274e-05
-0.00012706
-0.00028243
0.00033903
-2.3486e-05
-0.00012706
0.00013188
2.8303e-05
-0.00017885
0.00018367
0.00018367
-9.0878e-05
-7.535e-05
-2.3486e-05
-7.5274e-05
8.0091e-05
2.8303e-05
0.00013188
-0.00017885
-0.00023064
0.00013188
0.00013188
8.0091e-05
-0.00012706
2.8303e-05
-0.00012706
-0.00010403
0.00033903
-7.5274e-05
-7.5274e-05
0.00013188
2.8303e-05
-0.00017885
-2.3486e-05
0.00023546
-7.5274e-05
-0.00012706
0.00013188
-0.00012706
8.0091e-05
2.8303e-05
0.00013188
-0.00017885
-0.00012706
8.0091e-05
0.00013188
0.00023546
-0.00028243
-0.00033422
0.00033903
8.0091e-05
-0.00017885
0.00013188
2.8303e-05
2.8303e-05
-0.00023064
0.00018367
-0.00012706
0.00013188
-0.00017885
0.00023546
-2.3486e-05
-0.00033422
0.00033903
0.00013188
2.8303e-05
-0.00028243
-7.5274e-05
0.00013188
0.00023546
-0.00023064
2.8303e-05
-0.00023064
0.00023546
-7.5274e-05
2.8303e-05
0.00013188
0.00013188
-0.00043779
0.00013188
0.00023546
-0.00038601
0.00023546
2.8303e-05
-7.5274e-05
-2.3486e-05
2.8303e-05
0.00013188
-7.5274e-05
-0.00023787
0.00023546
-0.00023064
-2.3486e-05
0.00023546
2.8303e-05
2.8303e-05
-0.00043779
8.0091e-05
0.00033903
-7.5274e-05
2.8303e-05
-0.00012706
-7.5274e-05
8.0091e-05
2.8303e-05
2.8303e-05
0.00013188
8.0091e-05
-0.00043779
0.00033903
-7.5274e-05
-0.00017885
2.8303e-05
0.00023546
-0.00038601
0.00033903
2.8303e-05
-0.00048958
0.00044261
2.8303e-05
-0.00028243
0.00013188
2.8303e-05
2.8303e-05
-7.5274e-05
2.8303e-05
-7.5274e-05
0.00013188
-2.3486e-05
0.00023546
-0.00033422
-0.00017885
0.00023546
2.8303e-05
0.00013188
-0.00017885
-7.5274e-05
2.8303e-05
-0.00013001
0.00033903
-7.5274e-05
-7.5274e-05
2.8303e-05
0.00013188
-0.00038601
0.00054619
-2.3486e-05
2.8303e-05
-0.00028243
-0.00012706
0.00013188
0.00023546
-0.00017885
-0.00017885
2.8303e-05
8.0091e-05
-7.5274e-05
-7.5274e-05
0.00023546
-0.00033422
0.00013188
-7.5274e-05
2.8303e-05
0.00044261
-0.00012706
-2.3486e-05
-0.00012706
-0.00017885
0.00018367
2.8303e-05
2.8303e-05
-0.00023064
0.00013188
-7.5274e-05
0.00013188
0.00023546
-0.00014004
0.00018367
-0.00033422
0.00013188
0.00023546
-0.00012706
-0.00038601
0.00013188
0.00023546
-0.00023064
2.8303e-05
0.00023546
-7.5274e-05
-7.5274e-05
-7.5274e-05
2.8303e-05
0.00023546
-0.00023064
2.8303e-05
-0.00023064
0.00023546
-0.00012706
0.00023546
2.8303e-05
0.00013188
-0.00054137
0.00033903
0.00013188
-0.00029828
-3.7337e-06
2.8303e-05
0.00023546
2.8303e-05
-0.00038601
0.00018367
0.00023546
-7.5274e-05
-0.00033422
0.00013188
2.8303e-05
2.8303e-05
-7.5274e-05
0.00023546
-0.00038601
2.8303e-05
-7.5274e-05
0.00033903
2.8303e-05
-0.00038601
0.00023546
-7.5274e-05
0.00013188
8.0091e-05
-0.00023064
0.00023546
-0.00017885
0.00013188
-0.00017885
0.00023546
2.8303e-05
-3.7337e-06
-0.00012706
-0.00012706
0.00023546
2.8303e-05
8.0091e-05
-0.00038601
0.00013188
-0.00012706
0.00013188
0.00023546
-7.5274e-05
-0.00012706
-0.00023064
0.00013188
-7.5274e-05
2.8303e-05
0.00023546
-0.00041804
0.00028725
2.8303e-05
-2.3486e-05
0.00013188
-0.00017885
0.00013188
-0.00043779
0.00018367
0.00023546
-0.00017885
2.8303e-05
0.00018367
-0.00033422
0.00013188
0.00033903
-0.00043779
0.00033903
-0.00017885
-7.5274e-05
0.00023546
-0.00028243
0.00023546
0.00013188
-0.00043779
0.00028725
-0.00012706
0.00023546
2.8303e-05
-0.00028243
0.00013188
-0.00028243
0.00018367
-7.5274e-05
0.00033903
-0.00028243
0.00023546
-0.00038601
0.00023546
2.8303e-05
-0.00017885
0.00033903
-0.00038601
0.00013188
0.00013188
-7.5274e-05
8.0091e-05
-0.00028243
8.0091e-05
0.00013188
2.8303e-05
-0.00023064
0.00044261
-0.00038601
2.8303e-05
0.00023546
0.00013188
-0.00017885
-2.3486e-05
2.8303e-05
-2.3486e-05
-2.3486e-05
2.8303e-05
-0.00021089
0.00013188
-2.3486e-05
-7.5274e-05
0.00013188
0.00023546
-0.00054137
0.00028725
0.00013188
-0.00033422
0.00044818
-0.00012706
-7.5274e-05
0.00013188
-2.3486e-05
-0.00012706
0.00023546
-7.5274e-05
-0.00038601
0.00013188
0.00028725
0.00018367
-7.5274e-05
-0.00038601
8.0091e-05
-7.5274e-05
-2.3486e-05
2.8303e-05
2.8303e-05
0.000307
-0.00054137
0.00028725
-7.5274e-05
0.00033903
-0.00023064
-0.00012706
0.00023546
-7.5274e-05
0.00013188
2.8303e-05
-0.00033422
-2.3486e-05
0.00023546
-0.00033422
0.00044704
-0.00023064
8.0091e-05
-0.00012706
-0.00012706
0.00018367
-7.5274e-05
0.00013188
-0.00028243
2.8303e-05
8.0091e-05
-2.3486e-05
2.8303e-05
2.8303e-05
-0.0001245
0.00020342
-3.5388e-05
-0.00012706
0.00023546
0.00013188
-0.00043779
0.00023546
-7.5274e-05
0.00023546
-0.00028243
-0.00012706
0.00013188
2.8303e-05
0.00023546
-0.00017885
0.00018367
-0.00048958
0.00028725
0.00013188
-0.00028243
0.00033903
-0.00017885
0.00013188
-0.00012706
2.8303e-05
0.00013188
-7.5274e-05
-0.00038601
0.0004944
-0.00023064
0.00023546
-0.00015514
-0.00012706
-2.3486e-05
0.00023546
-0.00043779
0.00018367
0.00033903
2.8303e-05
-0.00017885
2.8303e-05
-0.00048958
0.00033903
2.8303e-05
2.8303e-05
-7.5274e-05
8.0091e-05
-0.00012706
-0.00017885
0.00044261
-7.5274e-05
-0.00028243
8.0091e-05
0.00018367
0.00018367
-0.00012706
-7.5274e-05
-2.3486e-05
-0.00033422
0.00028725
0.00018367
0.00013188
-0.00028243
-1.2173e-05
-7.5274e-05
0.00033903
-0.00043779
0.00044261
2.8303e-05
-0.00028243
2.8303e-05
-0.00038601
0.00028725
0.00013188
0.00023546
-0.00048958
0.00033903
-0.00023064
0.00018367
-0.00012706
0.00013188
-0.00028243
0.00013188
0.00018367
-0.00017885
0.00023546
-0.00038601
0.00033903
2.8303e-05
-0.00043779
0.00028725
-7.5274e-05
0.00018367
8.0091e-05
-0.00038601
0.00033903
-0.00023064
-7.5274e-05
0.00013188
0.00013188
-0.00028243
0.00013188
8.0091e-05
-7.5274e-05
2.8303e-05
-0.00012706
0.00028725
-7.5274e-05
-0.00033422
0.00039082
2.8303e-05
-0.00028243
-7.5274e-05
2.8303e-05
0.00013188
0.00028725
-0.00024922
0.00018367
-0.00012706
0.00013188
-0.00043779
0.00023546
0.00013188
-0.00028243
0.00041057
-0.00028243
-7.5274e-05
8.0091e-05
0.00013188
-2.3486e-05
-0.00023064
2.8303e-05
-0.00017885
0.00044261
2.8303e-05
-0.00010826
-0.00010731
-0.00017885
0.00018367
-2.3486e-05
0.00023546
-0.00023064
-0.00028243
0.00033903
2.8303e-05
8.0091e-05
-2.3486e-05
-7.5274e-05
2.8303e-05
-7.5274e-05
-2.3486e-05
2.8303e-05
0.00033903
-0.00023064
2.8303e-05
-0.00023064
0.00023546
-0.00012706
0.00013188
-0.00023064
2.8303e-05
-0.00010731
0.00018367
0.00018367
-0.00012706
-0.00012706
0.00023546
-0.00023064
0.00013188
-0.00023064
8.0091e-05
8.0091e-05
0.00018367
2.8303e-05
-0.00038601
0.00023546
-7.5274e-05
0.00013188
2.8303e-05
-2.3486e-05
2.8303e-05
2.8303e-05
2.8303e-05
-0.00012706
0.00018367
-0.00023064
-5.1809e-06
8.0091e-05
-0.00012706
0.00013188
8.0091e-05
-0.00028243
-7.5274e-05
-0.00012706
0.00018367
0.00033903
-0.00033422
-2.3486e-05
0.00028725
-0.00048023
0.00020342
2.8303e-05
0.00033903
-0.00012706
-2.3486e-05
2.8303e-05
-0.00023064
0.00018367
-0.00028243
0.00018367
8.0091e-05
-0.00033422
0.00023546
8.0091e-05
0.00013188
-6.9935e-05
-0.00028243
0.00028725
-0.00012706
-2.3486e-05
0.00033903
-0.00036625
-0.00012706
0.00039082
-0.00033422
0.00033903
2.8303e-05
-0.00048958
0.00013188
0.00028725
-0.00028243
0.0003643
-0.00033422
0.00023546
2.8303e-05
-0.00033422
0.00028725
-7.5274e-05
-0.00028243
0.00039082
-0.00033422
-2.3486e-05
2.8303e-05
0.00044261
-2.3486e-05
-0.00048958
-2.3486e-05
0.00023546
0.00033903
-0.00028243
-7.5274e-05
2.8303e-05
-0.00017885
0.00013188
-0.00012706
0.00028725
8.0091e-05
-2.3486e-05
-0.00038601
8.0091e-05
8.0091e-05
2.8303e-05
8.0091e-05
-7.5274e-05
-0.00017885
0.00044261
-0.00033422
0.00039082
-0.00054137
0.00044261
-0.00028243
-7.5274e-05
0.00018367
-0.00023064
0.00013188
8.0091e-05
8.0091e-05
2.8303e-05
-0.00012706
0.00018367
-0.00028243
-2.3486e-05
0.00033903
2.8303e-05
-0.00028243
0.00013188
-0.00023064
0.00039082
-0.00017885
-0.00012706
0.00013188
-7.5274e-05
-0.00023064
0.00023546
0.00013188
-7.5274e-05
-7.5274e-05
-0.00017885
0.00013188
-7.5274e-05
8.0091e-05
2.8303e-05
0.00023546
-0.00033422
0.00033903
-0.00033422
0.00044261
-0.00033422
-0.00031446
0.00054619
-0.00028243
2.8303e-05
-0.00017885
0.00023546
8.0091e-05
-0.00043779
0.00033903
0.00028725
-0.00048958
8.0091e-05
-7.5274e-05
0.00013188
2.8303e-05
0.00013998
0.00023546
-0.00038601
0.00013188
0.00013188
-0.00028243
0.00023546
-0.00028243
0.00013465
8.0091e-05
-0.00038601
0.00023546
0.00013188
-0.00017885
-7.5274e-05
0.00013188
-7.5274e-05
0.00013188
-2.3486e-05
-0.00012706
-7.5274e-05
0.00023546
-0.00017885
-2.3486e-05
0.00023546
-7.5274e-05
-2.3486e-05
-0.00023064
0.00023546
0.00023546
-0.00043779
0.00013188
-2.3486e-05
-0.00017885
0.00046626
-2.3486e-05
-0.00028243
0.00013188
0.00023546
-0.00043779
0.00039082
-0.00033422
0.00033903
2.8303e-05
-0.00017885
-0.00038601
0.0004944
-0.00012706
0.00013188
-0.00028243
0.00023546
-0.00012706
-0.00012706
8.0091e-05
2.8303e-05
0.00018367
-0.00023064
0.00018367
2.8303e-05
-0.00038601
0.00028725
0.00013188
-0.00028243
0.00033903
-0.00054137
0.00054619
-7.5274e-05
-0.00033422
2.8303e-05
8.0091e-05
0.00028725
-0.00028243
2.8303e-05
8.0091e-05
-2.3486e-05
-0.00012706
-0.00012706
0.00028725
-0.00017885
0.00023546
-7.5274e-05
2.8303e-05
-0.00033422
0.00018367
0.00018367
-0.00012706
6.4822e-05
2.8303e-05
2.8303e-05
-0.00012706
-0.00023064
0.00018367
-0.00017885
0.00039082
-0.00017885
2.8303e-05
-2.3486e-05
0.00013188
-0.00012706
0.00013188
-2.3486e-05
-0.00017885
-7.5274e-05
0.00028725
-0.00017885
2.8303e-05
-7.5274e-05
-0.00012706
2.8303e-05
0.0004944
-0.00043779
0.00018367
8.0091e-05
-0.00033422
0.00013188
0.0001094
-0.00033422
0.00013188
0.00013188
0.00028725
-0.00023064
-7.5274e-05
8.0091e-05
-7.5274e-05
0.00032126
-0.00043779
-0.00012706
0.00054619
-0.00010731
-0.00028243
0.00023546
-0.00028243
0.00044261
-0.00038601
8.0091e-05
0.00023546
2.8303e-05
-0.00043779
0.00013188
0.00023546
-0.00012706
8.0091e-05
-0.00017885
2.8303e-05
-2.3486e-05
4.8055e-05
7.885e-05
2.8303e-05
-0.00028243
8.0091e-05
0.00033903
-0.00023064
0.00023546
-0.00033422
0.00039082
-0.00017885
-0.00017885
0.00023546
-3.7337e-06
-0.00028243
0.00018367
0.00018367
-0.00028243
0.00028725
-0.00033422
0.00023546
-0.00023064
8.0091e-05
0.00023546
-0.00017885
0.00013188
-0.00017885
8.0091e-05
-0.00017885
-0.00012706
0.00023546
2.8303e-05
2.8303e-05
-0.00017885
-0.00012706
0.0004944
-0.00023064
-2.3486e-05
-2.3486e-05
-0.00023064
2.8303e-05
8.0091e-05
0.00028725
-0.00017885
0.00023546
-7.5274e-05
2.8303e-05
-0.00028243
0.00023546
2.8303e-05
-0.00023064
-7.5274e-05
2.8303e-05
-2.3486e-05
8.0091e-05
0.00013188
-0.00012706
-7.5274e-05
0.00039082
-0.00028243
-0.00017885
0.00018367
-0.00017885
8.0091e-05
0.00015163
-2.3486e-05
0.00018367
-0.00028243
8.0091e-05
2.8303e-05
0.00023546
-0.00038601
0.00013188
-7.5274e-05
0.00023546
0.00013188
-0.00059316
0.00059798
-0.00017885
-0.00019526
0.00039082
-7.5274e-05
-0.00028243
-2.3486e-05
0.00023546
-7.5274e-05
2.8303e-05
0.00013188
-0.00033422
-3.7337e-06
0.00033903
-0.00023064
0.00018367
-0.00043779
0.00044261
-0.00028243
0.00028725
2.8303e-05
-0.00038601
0.00018367
-0.00012706
0.00039082
-0.00028243
-0.00012706
0.00039082
-0.00038601
0.00033903
-0.00023064
0.00018367
-7.5274e-05
-0.00048958
0.00018367
2.8303e-05
0.00018367
0.00018367
-0.00033422
0.00023546
-0.00028243
0.00018367
0.00013188
-7.5274e-05
0.00018367
-0.00023064
0.00023546
-0.00028243
8.0091e-05
2.8303e-05
-0.00017885
0.00013188
0.00018367
-0.00038601
0.00054619
-0.00033422
8.0091e-05
-0.00012706
2.8303e-05
0.00023546
-0.00038601
-7.5274e-05
0.00023546
2.8303e-05
8.0091e-05
-0.00012706
0.00013188
2.8303e-05
-0.00012706
8.0091e-05
-0.00012706
8.0091e-05
-2.3486e-05
2.8303e-05
8.0091e-05
-0.00017885
2.8303e-05
0.00011005
-0.00023064
-0.00028243
0.00070155
-0.00023064
-7.5274e-05
-2.3486e-05
-2.3486e-05
-2.3486e-05
-0.00010731
-2.3486e-05
0.00023546
-7.5274e-05
8.0091e-05
0.00028725
-0.00044911
-2.3486e-05
0.00023546
-7.5274e-05
-0.00017885
8.0091e-05
0.00028725
-2.3486e-05
-2.3486e-05
-0.00023064
-2.3486e-05
-7.5274e-05
0.00013188
0.00018367
-0.00023064
-7.5274e-05
0.00028725
-0.00017885
0.00018367
-0.00017885
-0.00016302
0.0004944
-0.00033422
2.8303e-05
0.00033903
-0.00028243
0.00018367
-0.00028243
0.00033903
-0.00023064
0.00018367
-0.00017885
-0.00017885
0.00044261
2.8303e-05
-0.00062618
0.00033903
0.00018367
-0.00028243
-0.00012706
0.00039082
-0.00043779
8.0091e-05
8.0091e-05
-0.00017885
0.00028725
2.8303e-05
8.0091e-05
-0.00023064
0.00013188
-0.00012706
0.00018367
-0.00012706
-0.00012706
0.00033903
-0.00040293
0.00033903
9.9843e-05
-0.00043779
0.00039082
-0.00028243
0.00033903
-0.00033422
2.8303e-05
8.0091e-05
-7.5274e-05
-7.5274e-05
0.00013188
-0.00017885
0.00028725
-0.00038601
0.00028725
-7.5274e-05
1.5612e-05
2.8303e-05
8.0091e-05
0.00033903
-0.00048958
0.00013188
-0.00023064
0.00020342
0.00013188
-0.00021089
0.00013188
-0.00017885
0.00013188
4.8055e-05
2.8303e-05
8.0091e-05
8.0091e-05
-2.3486e-05
-0.00023064
8.0091e-05
-0.00023064
0.00044261
-0.00012706
-2.3486e-05
-2.3486e-05
-7.5274e-05
0.00013188
-0.00028243
8.0091e-05
0.00023546
-0.00017885
-0.0002008
-0.00012706
0.00013188
0.00028725
2.8303e-05
2.8303e-05
-0.00012706
-0.00023064
-7.5274e-05
0.00013188
-2.3486e-05
0.00023546
-0.00043779
0.00054619
-0.00038601
2.8303e-05
0.00044261
-0.00023064
-0.00028243
0.00018367
-7.5274e-05
2.8303e-05
0.00039082
-0.00023064
-0.00017885
-2.3486e-05
0.00028725
-7.5274e-05
-2.3486e-05
0.00013188
-0.00028243
-0.00012706
-0.00012706
0.00028725
0.00028725
-0.00043779
0.00018367
2.8303e-05
2.8303e-05
-0.00023064
0.00018367
-2.3486e-05
-2.3486e-05
2.8303e-05
8.0091e-05
-0.00017885
2.8303e-05
0.00013188
-0.00012706
0.00023546
-0.00033422
-7.5274e-05
0.00044261
2.8303e-05
-0.00033422
0.00041356
-0.00023064
-2.3486e-05
0.00018367
-0.00033422
0.00039082
-0.00048958
0.0004944
-0.00023064
2.8303e-05
-0.00028243
0.00028725
0.00018367
-0.00033422
0.00039082
-0.00043779
8.0091e-05
2.8303e-05
-2.3486e-05
-0.00028243
0.00028725
0.00023546
-0.00030876
0.00028725
-0.00023064
8.0091e-05
-7.5274e-05
2.8303e-05
0.000307
-0.00017885
-2.3486e-05
-7.5274e-05
2.8303e-05
-0.00012706
2.8303e-05
0.00023546
-0.00017885
0.00028725
-7.5274e-05
-2.3486e-05
-0.00013584
-7.5274e-05
-7.5274e-05
-2.3486e-05
2.7503e-05
0.00028725
-2.3486e-05
-0.00028243
0.00028725
-0.00012706
-2.3486e-05
-7.5274e-05
8.0091e-05
0.00013188
-0.00043779
-2.3486e-05
0.00039082
2.8303e-05
-7.5274e-05
-0.00023064
0.00028725
-0.00012706
0.00023546
-0.00033422
0.00033903
-0.00033422
0.00013188
-7.5274e-05
0.00023546
-0.00028243
-7.5274e-05
-0.00012706
0.00023546
-2.3486e-05
0.00013188
-0.00017885
0.00018367
-2.3486e-05
-7.5274e-05
0.00044261
-0.00017885
-2.3486e-05
-0.00038601
0.00013188
0.00033903
-0.00023064
-0.00017885
-0.00012706
0.00059798
-0.00033422
0.00033903
-0.00033422
-0.00012706
0.00033903
-0.00017885
-0.00017885
-2.3486e-05
0.00018367
0.00028725
-7.5274e-05
-0.00038601
0.00044261
-0.00023064
0.00023546
-0.00043779
-2.3486e-05
0.00028725
2.8303e-05
-7.5274e-05
-0.00012706
-2.3486e-05
0.00035879
-0.00048958
0.00013188
-7.5274e-05
0.00028725
0.00018367
-0.00033422
-2.3486e-05
-7.5274e-05
0.00033903
-0.00038601
0.00044336
-0.00038601
0.00023546
-7.5274e-05
-0.00023064
-2.3486e-05
0.00018367
2.8303e-05
0.00023324
-0.00028243
-2.3486e-05
-2.3486e-05
-7.5274e-05
0.00025828
-7.5274e-05
2.8303e-05
-7.5274e-05
0.00028725
-7.5274e-05
-0.00033422
0.00013188
-0.00012706
-2.3486e-05
0.00044261
-0.00017885
-0.00011307
-0.00023064
0.00020725
0.00018367
8.0091e-05
-0.00023064
8.0091e-05
-0.00017885
0.00013188
-0.0001681
0.00044261
-0.00017885
-0.00012706
-2.3486e-05
3.1389e-05
-0.00012706
-0.00017885
0.00023546
0.00033903
-0.00028243
0.00023546
-0.00038601
0.00028725
-7.5274e-05
-0.00034587
0.00044261
-7.5274e-05
8.0091e-05
-7.5274e-05
-2.3486e-05
-0.00017885
8.0091e-05
-2.3486e-05
2.8303e-05
-0.00023064
-2.3486e-05
8.0091e-05
0.00033903
-0.00033422
8.0091e-05
0.00013188
-0.00017885
0.00013188
-7.5274e-05
0.00039082
-0.00033422
0.00033903
-0.00043779
0.00033903
-0.00012706
-2.3486e-05
-0.00028243
-7.5274e-05
0.00059798
-0.00023064
-0.00028243
0.00018367
0.00018367
-0.00023064
-0.00017885
0.00018367
0.00033903
-0.00033422
0.00018367
8.0091e-05
-0.00033422
0.00028725
-0.00017885
0.00013188
-0.00012706
-7.5274e-05
8.0091e-05
-0.00017885
0.00013188
-7.5274e-05
-2.3486e-05
0.00027979
-0.00023064
0.00039082
-0.00038601
0.00033903
-0.00038601
2.8303e-05
0.00023546
-7.5274e-05
0.00018367
-0.00028243
0.00033903
-0.00038601
0.00033903
-0.00054137
0.00023546
0.00013188
-0.00028243
8.0091e-05
0.00013188
0.00033903
-0.00054137
0.00054619
-0.00036625
-0.00017885
8.0091e-05
0.00028725
8.0091e-05
-7.5274e-05
-7.5274e-05
-0.00038601
0.00028725
8.0091e-05
-0.00017885
0.00018367
-2.3486e-05
2.8303e-05
-0.00023064
8.0091e-05
0.00033903
-0.00038601
0.00023546
-2.3486e-05
-0.00023064
0.00033903
-0.00012706
-0.00038601
0.00018367
-0.00017885
0.00075334
-0.00054137
-0.00017885
0.00023546
8.0091e-05
0.00018367
2.8303e-05
-0.00022623
2.8303e-05
2.8303e-05
-0.00033422
0.00039082
0.00013188
-0.00033422
0.00039082
-0.00043779
0.00028725
-7.5274e-05
-0.00028243
2.8303e-05
0.00039082
-0.00038601
0.00023546
-7.5274e-05
-7.5274e-05
0.00039082
-0.00048958
0.0004944
-0.00038601
0.0004944
-0.00043779
-2.3486e-05
-2.3486e-05
-2.3486e-05
0.00013188
0.00023546
-0.00043779
-2.3486e-05
0.00033903
-0.00038601
0.00033903
-7.5274e-05
-0.00028243
0.00018367
-0.00028243
0.00024947
0.0004944
-0.00043779
2.8303e-05
-3.7337e-06
-0.00028243
8.0091e-05
0.0004673
-0.00033422
8.7558e-05
-5.5522e-05
-0.00028243
0.00033903
-2.3486e-05
-0.00017885
0.00028725
2.8303e-05
0.00010444
-0.00012706
-0.00028243
2.8303e-05
0.00013188
-0.00012706
0.00023546
-2.3486e-05
2.8303e-05
-0.00017885
0.00018367
-0.00017885
0.00028725
-0.00017885
0.00033903
-0.00038601
0.00028725
-0.00023064
8.0091e-05
-0.00033422
0.00018367
0.00018367
-0.00023064
0.00028725
-0.00033422
-0.00028243
0.00018367
0.00013188
2.8303e-05
-0.00028243
0.00033903
-7.5274e-05
-0.00017885
0.00023546
-7.5274e-05
-7.5274e-05
0.00054619
-0.00017885
-0.00043779
0.0004944
-0.00012706
0.00022121
-0.00028243
-0.00023064
2.8303e-05
0.00039082
-0.00023064
0.00018367
-0.00043779
0.00044261
-0.00028243
-2.3486e-05
-0.00017885
0.00039082
-7.5274e-05
0.00028725
-0.00033422
-0.00017885
0.00044261
-0.00017885
0.00018367
-0.00023064
-7.5274e-05
0.00039082
-0.00048958
0.00039082
-0.00038601
0.00033903
-0.00017885
-7.5274e-05
-0.00023064
0.00054619
-0.00038601
-7.5274e-05
0.00018367
0.00033903
-0.00033422
0.00023546
-0.00033422
0.00018367
-7.5274e-05
-0.00017885
0.00039082
-0.00023064
0.00028725
-7.5274e-05
-7.5274e-05
-2.3486e-05
-0.00038601
0.00018367
0.00039082
-0.00038601
0.00033903
-0.00033858
0.00039082
-0.00033422
-7.5274e-05
2.8303e-05
2.8303e-05
-0.00012706
0.00039082
-7.5274e-05
-0.00033422
0.00059798
-0.00059316
0.00023546
0.00018367
-0.00033422
0.00041057
-0.00023064
-7.5274e-05
8.0091e-05
0.00018367
-0.00038601
2.8303e-05
0.00044261
-0.00043779
-7.5274e-05
0.00028725
-0.00028243
0.00054619
-0.00028243
-0.00028243
0.00064977
-0.00048958
-0.00017885
0.00013188
0.00044261
-0.00038601
0.00023546
-0.00054137
0.00028725
0.0004944
-0.00043779
2.8303e-05
-0.00028243
0.0004944
-0.00028243
0.00023546
-7.5274e-05
5.7565e-06
0.00013188
-7.5274e-05
-7.5274e-05
-0.00012706
0.00033903
-0.00023064
-0.00012706
2.8303e-05
-0.00012706
2.8303e-05
0.00044261
-0.00043779
0.00013188
-0.00012706
-7.5274e-05
0.00033903
0.00013188
-0.00038601
-2.3486e-05
-0.00017885
0.00070155
-0.00054137
8.0091e-05
-7.5274e-05
-7.5274e-05
0.00018367
-0.00012706
8.0091e-05
2.8303e-05
0.00028725
-0.00028243
0.00039082
-0.00054137
0.00013188
-7.5274e-05
0.00044261
-7.5274e-05
-0.00048958
0.00059798
-0.00028243
0.00023546
-0.00033422
0.00013188
0.00018367
-0.00038601
0.00044261
-0.00054137
8.0091e-05
2.8303e-05
0.00023546
-7.5274e-05
0.00028725
-0.00017885
-0.00028243
0.00044261
-0.00038601
0.00039082
-0.00023064
-0.00023064
8.0091e-05
2.8303e-05
0.00023546
-0.00012706
0.00018367
-0.00017885
-0.00033422
0.00033903
-0.00048958
0.00013188
0.00028725
-0.00012706
0.00018367
-0.00038601
2.8303e-05
0.00054619
0.00013188
-0.00059316
0.00044261
-0.00038601
8.0091e-05
2.8303e-05
-0.00023064
0.00054619
-0.00017885
-0.00012706
-0.00012706
0.00013188
8.0091e-05
-2.3486e-05
-0.00017885
0.00013188
8.0091e-05
2.8303e-05
-0.00012706
0.00023546
-0.00017885
2.8303e-05
-0.00012706
0.00044261
-0.00051364
0.00023546
0.00039082
-0.00043779
5.1947e-05
-0.00033422
0.00023546
0.00025521
-0.00043779
2.8303e-05
0.00018367
-0.00023064
0.00039082
2.8303e-05
-0.00038601
9.9843e-05
0.00039082
-0.00043779
-7.5274e-05
2.8303e-05
0.00018367
8.0091e-05
8.0091e-05
-0.00048958
0.0004944
-0.00048958
0.00013188
8.0091e-05
0.00044261
-0.00038601
2.8303e-05
-0.00023064
-7.5274e-05
0.00054619
-0.00012706
-2.3486e-05
2.8303e-05
-7.5274e-05
-0.00028243
0.00054619
-0.00023064
-7.5274e-05
8.0091e-05
-7.5274e-05
-0.00012706
0.00013188
0.00028725
-0.00012706
-0.00012841
3.1066e-05
-5.1222e-05
-7.5274e-05
0.00013188
0.00028725
-0.00028243
0.00013188
-0.00023064
-0.00012706
0.00028725
-0.00028243
0.00018367
-0.00012706
0.00018367
0.00028725
-0.00038601
0.00023546
-0.00017885
-0.00023064
2.8303e-05
0.00013188
-0.00017885
0.00039082
-0.00012706
0.00023546
-0.00028243
-0.00012706
0.00023546
-2.3486e-05
8.0091e-05
-0.00043779
0.0004944
-2.3486e-05
-2.3486e-05
-2.3486e-05
8.0091e-05
-0.00017885
0.00023546
2.8303e-05
-0.00059316
0.00023546
-7.5274e-05
0.00033903
-0.00017885
-2.3486e-05
0.00028725
-0.00033422
0.00039082
-0.00048958
0.00044261
-0.00038601
-2.3486e-05
0.00013188
-7.5274e-05
-7.5274e-05
-2.3486e-05
0.00054619
-0.00048958
-0.00017885
0.00044261
-2.3486e-05
-0.00017885
0.00028725
-0.00038601
-0.00017885
0.00023546
0.00023546
0.00023546
-0.00043779
2.8303e-05
0.00039082
-0.0001591
2.8303e-05
-0.00028243
-7.5274e-05
0.00033903
-0.00012706
-6.9812e-06
-2.3486e-05
-0.00023064
-2.3486e-05
0.00039082
-0.00054137
0.00039082
-0.00017885
2.8303e-05
2.8303e-05
0.00013188
0.00013188
-2.3486e-05
-0.00017885
-7.5274e-05
-0.00012706
0.00013188
2.8303e-05
0.00028725
-0.00033422
0.00033903
-7.5274e-05
-0.00028243
0.00039082
-7.5274e-05
-0.00033422
0.00033903
-0.00023064
-7.5274e-05
0.00018367
-0.00033422
0.00018367
0.00020342
-0.00031402
2.8303e-05
0.00018367
0.00023546
-0.00028243
0.00044261
-0.00028243
-0.00023064
2.8303e-05
-2.3486e-05
0.00013188
0.00039082
-0.00043779
0.00044261
-0.00023064
-7.5274e-05
8.0091e-05
-0.00057343
0.00018367
0.00018367
0.00023546
-0.00043779
0.00028725
-0.00028243
8.0091e-05
0.00044261
-0.00023064
-0.00028243
8.0091e-05
0.00028725
-0.00023064
-0.00012706
0.00013188
8.0091e-05
-7.5274e-05
2.8303e-05
-0.00023064
0.00013188
0.00015163
8.0091e-05
-0.00038601
0.00018367
0.00018367
-0.00017885
-7.5274e-05
0.00028725
-0.00012706
0.00018367
-0.00023064
0.00013188
-0.00017885
2.8303e-05
2.8303e-05
2.8303e-05
8.0091e-05
0.00013188
-2.3486e-05
-0.00028243
0.00028725
2.8303e-05
-0.00028243
-0.00012706
0.00018367
0.00033903
-0.00038601
0.00013188
0.00018367
-0.00043779
2.8303e-05
0.00039082
-0.00017885
-0.00023064
-0.00012706
8.0091e-05
8.0091e-05
0.00044261
-0.00038601
-2.3486e-05
0.00028725
-0.00017885
2.8303e-05
-0.00023064
0.00018367
0.00013188
2.8303e-05
-0.00023064
8.0091e-05
0.00023546
-0.00033422
0.00028725
-0.00028243
-7.5274e-05
0.00013188
0.00023546
-0.00012706
-0.00023064
-2.3486e-05
8.0091e-05
0.00013188
0.00018367
-0.00033422
8.0091e-05
-0.00012706
0.00023546
-0.00028243
2.8303e-05
0.0004944
-7.5274e-05
-0.00023064
-7.5274e-05
0.00013188
2.8303e-05
-7.5274e-05
-2.3486e-05
-2.3486e-05
-0.00023064
0.00018367
2.8303e-05
0.00028725
-7.5274e-05
-2.3486e-05
-0.00012706
-7.5274e-05
8.0091e-05
0.00018367
-0.00013543
0.00013188
-0.00023064
8.0091e-05
0.00023546
-0.00010731
0.00018367
-0.00043779
0.00033903
-0.00017885
-7.5274e-05
-2.3486e-05
-2.3486e-05
0.00013188
8.0091e-05
8.0091e-05
-0.00028243
0.00023546
0.00018367
-0.00012706
-0.00017885
0.00023546
-0.00033422
0.00039082
-0.00038601
0.00033903
-0.00028243
0.00023546
-0.00043779
0.0004944
-0.00023064
2.8303e-05
0.00023546
-0.00038601
0.00018367
8.0091e-05
-0.00017885
-2.3486e-05
-7.5274e-05
0.00013188
-2.3486e-05
-7.5274e-05
0.00018367
-2.3486e-05
-0.00017885
8.0091e-05
0.00023546
-0.00017885
0.00013188
-0.00017885
0.00013188
-7.5274e-05
-0.00012706
-2.3486e-05
0.00023546
-7.5274e-05
0.00013188
-0.00023064
-7.5274e-05
-2.3486e-05
0.00033903
-0.00028243
2.8303e-05
8.0091e-05
-0.00017885
0.00018367
-2.3486e-05
0.00018367
2.8303e-05
2.8303e-05
-0.00028243
-2.3486e-05
0.00028725
-0.00028243
2.8303e-05
-0.00017885
8.0091e-05
0.00023546
0.00013188
2.8303e-05
-0.00033422
0.00016998
-2.3486e-05
0.00018367
-0.00038601
8.0091e-05
0.00013188
0.00013188
-0.00028243
0.00023546
2.8303e-05
-0.00012706
2.8303e-05
-7.5274e-05
2.8303e-05
-0.00012706
0.00018367
2.8303e-05
0.00013188
-0.00028243
-2.3486e-05
-2.3486e-05
0.00018367
-0.00017885
0.00023546
-7.5274e-05
-7.5274e-05
0.00023546
-0.00028243
-0.00017885
0.00023546
-0.00012706
2.8303e-05
8.0091e-05
2.8303e-05
-7.5274e-05
0.00013188
-0.0001155
0.00028725
-0.00054137
0.00013188
0.00028725
8.0091e-05
-7.5274e-05
-7.5274e-05
8.0091e-05
-0.00017885
0.00013188
8.0091e-05
2.8303e-05
-0.00017885
-0.00012706
0.00023546
8.0091e-05
-7.5274e-05
-0.00033422
0.00018367
0.00013188
2.8303e-05
-0.00028243
2.8303e-05
0.00023546
-0.00012706
0.00013188
-0.00017885
-7.5274e-05
-0.00017885
0.00028725
-0.00023064
0.00054619
-0.00043779
0.00023546
-0.00021089
0.00013188
-7.5274e-05
0.00023546
-0.00033422
0.00018367
-0.00017885
0.00013188
-2.3486e-05
0.00013188
2.8303e-05
0.00013188
8.0091e-05
-0.00048958
0.00013188
-7.5274e-05
0.00033903
-0.00017885
-0.00012706
0.00023546
0.00013188
-0.00048958
0.00033903
-0.00017885
0.00013188
-0.00017885
0.00013188
-0.00017885
2.8303e-05
0.00013188
-7.5274e-05
0.00033903
-0.00028243
-7.5274e-05
0.00023546
-7.5274e-05
0.00013188
-0.00028243
0.00033903
-0.00017885
8.0091e-05
-0.00033422
0.00018367
-7.5274e-05
0.00013188
2.8303e-05
0.00013188
-0.00017885
0.00013188
-0.00028243
2.8303e-05
0.00013188
2.8303e-05
0.00013188
-0.00017885
0.00013188
-2.3486e-05
-0.00012706
-0.00017885
0.00023546
-7.5274e-05
-0.00017885
8.0091e-05
8.0091e-05
0.00013188
-0.00026268
0.00033903
-0.00023064
0.00013188
0.00013188
-0.00023064
2.8303e-05
0.00013188
-0.00028243
0.00033903
-7.5274e-05
-0.00017885
0.00023546
-7.5274e-05
8.0091e-05
-0.00033422
0.00013188
-0.00017885
0.00033903
-0.00017885
0.00013188
-7.5274e-05
-7.5274e-05
0.00023546
-7.5274e-05
-7.5274e-05
-7.5274e-05
0.00023546
-7.5274e-05
-5.9504e-05
-0.00012706
0.00023546
-0.00017885
2.8303e-05
0.00013188
-0.00017885
0.00023546
-0.00028243
0.00013188
-7.5274e-05
0.00013188
-0.00028243
0.00033903
-0.00028243
0.00033903
-0.00033422
0.00013188
0.00013188
-7.5274e-05
-0.00017885
0.00013188
-7.5274e-05
0.00023546
-0.00028243
0.00013188
-7.5274e-05
0.00013188
-7.5274e-05
8.0091e-05
-7.5274e-05
2.8303e-05
-7.5274e-05
-0.00017885
0.00023546
2.8303e-05
-0.00017885
2.8303e-05
2.8303e-05
0.00033903
-0.00028243
-7.5274e-05
0.00013188
2.8303e-05
-0.00017885
0.00023546
-7.5274e-05
-7.5274e-05
7.7296e-05
0.00013188
-0.00028243
2.8303e-05
0.00023546
0.00013188
-0.00017885
-7.5274e-05
0.00013188
-0.00017885
0.00023546
-0.00021089
2.8303e-05
-0.00017885
0.00013188
0.00018367
-0.00017885
-7.5274e-05
-7.5274e-05
0.00033903
-0.00028243
0.00023546
2.8303e-05
-7.5274e-05
-0.00017885
0.00013188
0.00013188
-0.00017885
-7.5274e-05
0.00023546
-7.5274e-05
2.8303e-05
2.8303e-05
-0.00017885
2.8303e-05
0.00013188
-7.5274e-05
-7.5274e-05
0.00013188
-7.5274e-05
-7.5274e-05
0.00023546
-0.00017885
0.00023546
-7.5274e-05
-0.00028243
0.00023546
-0.00017885
0.00023546
-7.5274e-05
2.8303e-05
-7.5274e-05
9.9843e-05
-7.5274e-05
-7.5274e-05
0.00013188
0.00013188
2.8303e-05
-0.00021556
-7.5274e-05
-7.5274e-05
0.00033903
2.8303e-05
-0.00028243
-7.5274e-05
0.00013188
0.00020342
-0.00028243
2.8303e-05
0.00023546
-0.00028243
0.00013188
-0.00017885
0.00023546
2.8303e-05
-0.00017885
0.00033903
-7.5274e-05
-7.5274e-05
-7.5274e-05
0.00013188
-0.00017885
2.8303e-05
2.8303e-05
2.8303e-05
-7.5274e-05
-0.00017885
0.00023546
2.8303e-05
0.00013188
-0.00028243
2.8303e-05
0.00023546
-0.00017885
-7.5274e-05
0.00013188
-7.5274e-05
-0.00017885
0.00023546
-7.5274e-05
2.8303e-05
2.8303e-05
0.00013188
-0.00028243
0.00013188
2.8303e-05
2.8303e-05
-7.5274e-05
0.00013188
2.8303e-05
-0.00017885
-2.4411e-05
2.8303e-05
-0.00017885
0.00033903
2.8303e-05
0.00013188
-0.00038601
2.8303e-05
2.8303e-05
2.8303e-05
2.8303e-05
0.00013188
-0.00017885
2.8303e-05
-7.5274e-05
0.00013188
2.8303e-05
-7.5274e-05
-7.5274e-05
0.00023546
-0.00017885
0.00013188
-7.5274e-05
2.8303e-05
-0.00017885
2.8303e-05
0.00013188
2.8303e-05
-7.5274e-05
0.00013188
2.8303e-05
-0.00017885
2.8303e-05
-7.5274e-05
2.8303e-05
-7.5274e-05
0.00013188
0.00023546
-0.00017885
2.8303e-05
2.8303e-05
2.8303e-05
-7.5274e-05
2.8303e-05
2.8303e-05
-7.5274e-05
-0.00017885
0.00023546
-0.00017885
0.00013188
2.8303e-05
-7.5274e-05
0.00013188
-7.5274e-05
-7.5274e-05
-7.5274e-05
2.8303e-05
2.8303e-05
0.00013188
0.00013188
-0.00021089
2.8303e-05
-0.00017885
0.00013188
2.8303e-05
4.5142e-05
-7.5274e-05
0.00013188
2.8303e-05
-0.00028243
0.00013188
0.00013188
-7.5274e-05
-0.00017885
0.00023546
-7.5274e-05
2.8303e-05
2.8303e-05
-0.00017885
0.00013188
-7.5274e-05
0.00013188
0.00013188
-0.00028243
2.8303e-05
0.00013188
-7.5274e-05
-0.00017885
0.00023546
-7.5274e-05
2.8303e-05
-7.5274e-05
0.00013188
-7.5274e-05
-7.5274e-05
0.00023546
-7.5274e-05
2.8303e-05
-0.00017885
0.00013188
0.00013188
-0.00038601
0.00023546
-7.5274e-05
0.00013188
-7.5274e-05
2.8303e-05
2.8303e-05
-7.5274e-05
2.8303e-05
-0.00017885
2.8303e-05
2.8303e-05
0.00013188
-7.5274e-05
0.00013188
-7.5274e-05
2.8303e-05
-7.5274e-05
2.8303e-05
2.8303e-05
-0.00017885
0.00013188
-7.5274e-05
2.8303e-05
0.00013188
-7.5274e-05
0.00013188
-0.00017885
0.00013188
0.00013188
-0.00017885
8.865e-05
-7.5274e-05
-7.5274e-05
0.00013188
2.8303e-05
-7.5274e-05
2.8303e-05
2.8303e-05
-0.00017885
2.8303e-05
2.8303e-05
0.00013188
-0.00012937
2.8303e-05
-7.5274e-05
2.8303e-05
2.8303e-05
0.00013188
-7.5274e-05
2.8303e-05
-7.5274e-05
-3.7337e-06
0.00013188
-7.5274e-05
-0.00017885
0.00033903
-0.00028243
0.00013188
-7.5274e-05
0.00023546
-0.00017885
2.8303e-05
2.8303e-05
-0.00017885
2.8303e-05
0.00023546
-0.00017885
2.8303e-05
0.00013188
2.8303e-05
-0.00017885
-7.5274e-05
2.8303e-05
0.00013188
2.8303e-05
-7.5274e-05
-7.5274e-05
0.00013188
-0.00017885
2.8303e-05
0.00013188
-7.5274e-05
9.3604e-05
2.8303e-05
-7.5274e-05
2.8303e-05
2.8303e-05
2.8303e-05
2.8303e-05
-7.5274e-05
-7.5274e-05
-0.00017885
0.00023546
-7.5274e-05
2.8303e-05
2.8303e-05
-7.5274e-05
0.00013188
-7.5274e-05
-7.5274e-05
2.8303e-05
2.8303e-05
-7.5274e-05
0.00023546
-0.00028243
-0.00017885
2.8303e-05
0.00013188
-0.00033422
0.00013188
2.8303e-05
-0.00017885
-0.00023064
0.00023546
0.00013188
-0.00017885
-7.5274e-05
9.9843e-05
0.00023546
-0.00012706
-2.3486e-05
-0.00017885
0.00044261
2.8303e-05
2.8303e-05
-0.00059316
0.00023546
0.00033903
-7.5274e-05
2.8303e-05
-0.00033422
2.8303e-05
8.0091e-05
0.00013188
-0.0002047
0.00013188
2.8303e-05
-7.5274e-05
-2.3486e-05
-2.3486e-05
0.00013188
0.00013188
-0.00048958
0.00033903
-0.00023064
8.0091e-05
0.00018367
-0.00017885
0.00013188
-7.5274e-05
0.00013188
-0.00017885
-7.5274e-05
-0.00012706
0.00023546
2.8303e-05
0.00013188
-0.00043779
0.00033903
-7.5274e-05
2.8303e-05
-0.00012706
0.00013188
-7.5274e-05
0.00023546
-7.5274e-05
-0.00017885
-7.5274e-05
0.00033903
-0.00028243
0.00013188
0.00013188
-7.5274e-05
2.8303e-05
-7.5274e-05
-7.5274e-05
2.8303e-05
-0.00017885
0.00033903
-7.5274e-05
-0.00017885
0.00013188
-7.5274e-05
-0.00012706
0.00033903
-2.3486e-05
-0.00023064
0.00018367
-7.5274e-05
2.8303e-05
-7.5274e-05
2.8303e-05
-0.00017885
0.00023546
0.00023546
-0.00017885
-2.3486e-05
2.8303e-05
-2.3486e-05
-7.5274e-05
0.00013188
-0.00012706
0.00013188
8.0091e-05
-0.00038601
0.00044261
-7.5274e-05
-7.5274e-05
8.0091e-05
-0.00033422
0.00044261
-0.00028243
8.0091e-05
-7.5274e-05
-7.5274e-05
-2.3486e-05
-0.00012706
0.00023546
-7.5274e-05
0.00018367
-0.00028243
-0.00017885
0.00018367
8.0091e-05
0.00013188
2.8303e-05
-7.5274e-05
-2.3486e-05
0.00023546
2.8303e-05
-0.00017885
-0.00012706
-0.00017885
0.000307
2.8303e-05
2.8303e-05
-0.00033422
0.00033903
-0.00017885
-2.3486e-05
0.00013188
0.00013188
-0.00017885
0.00013188
-0.00017885
8.0091e-05
9.9843e-05
2.8303e-05
8.0091e-05
-7.5274e-05
-0.00012706
2.8303e-05
4.8055e-05
0.00013188
-0.00028243
0.00013188
0.00013188
-0.00038601
0.00023546
-7.5274e-05
0.00013188
-0.00017885
-7.5274e-05
0.00013188
2.8303e-05
-0.00012706
-0.00012706
0.00023546
2.8303e-05
0.00023546
-0.00033422
-2.3486e-05
0.00013188
-0.00017885
0.00033903
-7.5274e-05
-0.00017885
0.00023546
-0.00023064
2.8303e-05
0.00013188
-7.5274e-05
2.8303e-05
-0.00028243
0.00023546
2.8303e-05
-0.00012706
-2.3486e-05
0.00023546
-0.00028243
8.0091e-05
2.8303e-05
2.8303e-05
0.00013188
-0.00012706
-2.3486e-05
0.00013188
-0.00038601
2.8303e-05
8.0091e-05
8.0091e-05
-0.00012706
0.00023546
8.0091e-05
0.00013188
-7.5274e-05
-0.00028243
-7.5274e-05
0.00044261
2.8303e-05
-0.00023064
-0.00023064
0.00031549
-0.00017885
0.00013188
2.8303e-05
2.8303e-05
-0.00038601
2.8303e-05
0.00033903
2.8303e-05
-0.00012706
-7.5274e-05
2.8303e-05
-0.00017885
0.00033903
-0.00012706
-0.00017885
0.00033903
-0.00048958
0.00044261
-2.3486e-05
-7.5274e-05
2.8303e-05
0.00023546
-0.00038601
-2.3486e-05
0.00023546
-0.00028243
8.0091e-05
0.00028725
-0.00054137
0.00044261
-0.00017885
0.00033903
-0.00028243
0.00023546
-0.00028243
-7.5274e-05
0.00033903
-0.00033422
0.00013188
-7.5274e-05
8.0091e-05
8.0091e-05
0.00013188
-0.00028243
0.00033903
-0.00043779
0.00013188
0.000307
-7.5274e-05
-0.00033422
0.00033903
8.0091e-05
-0.00017885
8.0091e-05
-0.00038601
0.00018367
-2.3486e-05
0.00013188
-2.3486e-05
-0.00023064
0.00044261
-0.00038601
-7.5274e-05
0.00033903
-0.00017885
0.00023546
-0.00028243
-2.3486e-05
0.00023546
2.8303e-05
2.8303e-05
-7.5274e-05
-0.00033422
0.00013188
-7.5274e-05
0.00054619
-0.00043779
-2.3486e-05
0.00018367
-7.5274e-05
-0.00010731
2.8303e-05
0.00023546
-0.00017885
-0.00012706
2.8303e-05
-2.3486e-05
0.00023546
8.0091e-05
-0.00028243
0.00013188
2.8303e-05
-0.00017885
0.00033903
-0.00023064
-7.5274e-05
2.8303e-05
0.00013188
-0.00017885
-0.00017885
0.00033903
-0.00017885
2.8303e-05
-2.3486e-05
-7.5274e-05
0.00023546
0.00023546
-0.00028243
-2.3486e-05
2.8303e-05
-7.5274e-05
0.00033903
-7.5274e-05
-0.00017885
-0.00012706
2.8303e-05
-0.00012706
0.00023546
-0.00023064
0.00020342
-0.00012706
0.00023546
2.8303e-05
-0.00017885
0.00013188
-0.00038601
0.00018367
0.00023546
-0.00023064
-2.3486e-05
2.8303e-05
0.00023546
0.00013188
-7.5274e-05
-7.5274e-05
-7.5274e-05
0.00013188
2.8303e-05
-7.5274e-05
0.00013188
-7.5274e-05
2.8303e-05
-0.00017885
-7.5274e-05
0.00023546
2.8303e-05
-0.00028243
2.8303e-05
-0.00012706
0.00044261
-0.00023064
-0.00023064
8.0091e-05
0.00033903
-7.5274e-05
-7.5274e-05
-0.00028243
0.00039082
-7.5274e-05
-2.3486e-05
-0.00038601
0.00023546
0.00023546
-7.5274e-05
-0.00017885
-2.3486e-05
-2.3486e-05
2.8303e-05
2.8303e-05
2.8303e-05
0.00018367
-7.5274e-05
-7.5274e-05
0.00023546
-0.00036625
0.00023546
-0.00017885
-7.5274e-05
8.0091e-05
0.00033903
-0.00017885
8.0091e-05
-0.00017885
-0.00012706
0.00013188
0.00023546
-0.00028243
-2.3486e-05
0.00013188
0.00013188
-0.00043779
0.00033903
-2.3486e-05
-2.3486e-05
2.8303e-05
-0.00012706
2.8303e-05
0.00023546
2.8303e-05
-0.00012706
-0.00017885
0.00013188
8.0091e-05
-0.00038601
0.00033903
0.00013188
-0.00043779
0.00033903
8.0091e-05
2.8303e-05
-0.00023064
-7.5274e-05
-2.3486e-05
0.00033903
-0.00048958
0.00013188
-0.00012706
0.00023546
-7.5274e-05
2.8303e-05
-0.00017885
2.8303e-05
0.00033903
-7.5274e-05
-0.00023064
0.00033903
-0.00028243
0.00028725
-0.00033422
0.00033903
-0.00017885
-0.00028243
0.00044261
-0.00033422
8.0091e-05
0.00013188
-7.5274e-05
8.0091e-05
-0.00017885
0.00023546
-7.5274e-05
-7.5274e-05
0.00013188
-2.3486e-05
2.8303e-05
-7.5274e-05
2.8303e-05
-7.5274e-05
2.8303e-05
0.00013188
0.00013188
-0.000402
8.0091e-05
0.00033903
-0.00033422
2.8303e-05
-7.5274e-05
0.00021372
-0.00023064
8.0091e-05
0.00013188
-7.5274e-05
-8.9458e-05
2.8303e-05
-7.5274e-05
-7.5274e-05
8.0091e-05
0.00033903
2.8303e-05
-0.00028243
0.00013188
-7.5274e-05
-0.00012706
2.8303e-05
2.8303e-05
-0.00017885
0.00023546
0.00013188
-0.00017885
0.00020342
-0.00033422
0.00033903
-0.00017885
0.00028725
-0.00043779
-2.3486e-05
0.00013188
-7.5274e-05
2.8303e-05
0.00013188
-0.00023064
0.00023546
0.00018367
-0.00017885
8.0091e-05
8.0091e-05
-0.00033422
0.00013188
0.00018367
4.7166e-05
-0.00023064
0.00023546
-0.00033422
8.0091e-05
0.00028725
2.8303e-05
-0.00012706
-7.5274e-05
-0.00023064
0.00023546
-2.3486e-05
-0.00012706
-0.00012706
0.00028725
0.00018367
-0.00028243
0.00016141
-0.00028469
0.00023546
-0.00017885
-7.5274e-05
0.00013188
-7.5274e-05
-2.3486e-05
0.00013188
-2.3486e-05
-7.5274e-05
0.00013188
-0.00017885
0.00023546
-0.00017885
-2.3486e-05
0.00018367
-0.00017885
0.00033903
-2.3486e-05
-0.00043779
0.00018367
2.8303e-05
-0.00038488
0.0004944
-0.00028243
-2.3486e-05
-7.5274e-05
8.0091e-05
8.0091e-05
0.00039082
-0.00012706
-0.00023064
0.00023546
-0.00023064
-0.00028243
0.00013188
0.00013188
0.00020342
-0.00038601
0.00013188
0.00013188
0.00028725
-0.00028243
-0.00012706
2.8303e-05
2.8303e-05
0.00013188
-0.00012706
0.00023546
-0.00038601
0.00013188
0.00023546
8.0091e-05
-0.00043779
0.00033903
-0.00012706
-0.00012706
0.00033903
-0.00023064
-0.00012706
0.00028725
-7.5274e-05
-0.00023064
-7.5274e-05
8.0091e-05
0.00023546
-0.00023064
-0.00012706
2.8303e-05
8.0091e-05
2.8303e-05
0.00013188
-0.00017885
-0.00012706
0.00023546
2.8303e-05
2.8303e-05
8.0091e-05
-0.00023064
0.00023546
-0.00017885
0.00018367
8.0091e-05
-0.00028243
8.0091e-05
0.00023546
-0.00012706
-0.00033422
-0.00012706
0.00028725
8.0091e-05
-0.00012706
2.8303e-05
8.0091e-05
2.8303e-05
8.0091e-05
-2.3486e-05
0.00013188
-0.00038601
2.8303e-05
-5.5522e-05
0.00033903
-0.00023064
0.00028725
-0.00033422
8.0091e-05
0.00023546
-0.00023064
-2.3486e-05
0.00018367
0.00018367
-0.00048958
0.00023546
-7.5274e-05
0.00018367
-0.00012706
-0.00017885
0.00023546
0.00013188
-0.00023064
0.00013188
-0.00017885
-7.5274e-05
-0.00012706
0.00033903
8.0091e-05
-0.00028243
8.0091e-05
0.00023546
-7.5274e-05
-0.00023064
0.00033903
-0.00028243
-7.5274e-05
8.0091e-05
2.8303e-05
-0.00012706
0.00013188
8.0091e-05
8.0091e-05
-7.5274e-05
-0.00023064
0.00013188
0.00028725
-0.00048958
0.00023546
2.8303e-05
-7.5274e-05
0.00039082
-0.00028243
-2.3486e-05
-7.5274e-05
0.00018367
2.8303e-05
-0.00023064
-2.3486e-05
0.00033903
-0.00033422
-7.5274e-05
0.00033903
-7.5274e-05
-7.5274e-05
-0.00012706
0.00039082
-0.00033422
0.00023546
2.8303e-05
0.00013188
-0.00038601
-2.3486e-05
0.00013188
0.00025068
-0.00038601
0.00039082
-7.5274e-05
-0.00028243
0.00023546
-0.00017885
2.8303e-05
-7.5274e-05
2.8303e-05
2.8303e-05
2.8303e-05
-0.00012706
2.8303e-05
0.00023546
-7.5274e-05
-0.00023064
0.00013188
8.0091e-05
-0.00012706
0.00023546
-2.3486e-05
-0.00043779
0.00033903
-0.00017885
0.00023546
-0.00023064
0.00018367
-7.5274e-05
-0.00023064
0.00044261
-0.00023064
2.8303e-05
-7.5274e-05
0.00033903
9.9843e-05
-0.00012706
-0.00038601
0.00018367
0.00023546
-0.00043779
0.00018367
0.00013188
8.0091e-05
-0.00043779
0.00013188
0.00023546
2.8303e-05
-2.3486e-05
-0.00028243
0.00028725
-7.5274e-05
-0.00017885
-0.00010731
0.00023546
-7.5274e-05
0.00023546
-0.00017885
2.8303e-05
-0.00028243
0.00033903
-0.00012706
8.0091e-05
-2.3486e-05
-2.3486e-05
-0.00017885
0.00013188
-2.3486e-05
8.0091e-05
2.8303e-05
-0.00012706
2.8303e-05
-2.3486e-05
0.00013188
-3.7337e-06
2.8303e-05
0.00013188
2.8303e-05
-0.00017885
-2.3486e-05
-0.00017885
-2.3486e-05
0.00013188
0.00023546
-0.00033422
-0.00017885
0.00033903
-2.3486e-05
-7.5274e-05
0.00013188
8.0091e-05
-2.3486e-05
-0.00017885
-7.5274e-05
0.00023546
2.8303e-05
2.8303e-05
-0.00033422
-7.1416e-05
0.00013188
0.00018367
-0.00020017
0.00013188
-2.3486e-05
0.00013188
-0.00012706
-2.3486e-05
0.00023546
-0.00033422
0.00039082
-0.00012706
-0.00017885
0.00023546
-2.3486e-05
-0.00011363
-0.00012706
0.00013188
-0.00033422
0.00023546
0.00013188
-8.4222e-06
-7.5274e-05
0.00013188
2.8303e-05
0.00013188
-0.00017885
-0.00012706
-7.5274e-05
0.00023546
0.00013188
2.8303e-05
-0.00023064
2.8303e-05
8.0091e-05
-7.5274e-05
0.00013188
-2.3486e-05
-0.00033422
0.00023546
-0.00012706
-2.3486e-05
0.00013188
0.00013188
-0.00017885
2.8303e-05
-2.3486e-05
0.00013188
8.0091e-05
-0.00023064
-7.5274e-05
-2.3486e-05
0.00023546
2.8303e-05
-0.00023064
0.00013188
8.0091e-05
2.8303e-05
-0.00043779
0.00033903
-7.5274e-05
0.00023546
-0.00017885
-0.00033422
0.00023546
0.00023546
-7.5274e-05
2.8303e-05
-0.00028243
0.00013188
2.8303e-05
2.8303e-05
-7.5274e-05
2.8303e-05
-0.00028243
0.00033903
0.00023546
-0.00028243
0.00018367
-1.0127e-05
-0.00017885
8.0091e-05
2.8303e-05
-0.00012706
0.00023546
-7.5274e-05
-0.00033422
0.00044261
-7.5274e-05
-0.00023064
0.00023546
0.00013188
-7.5274e-05
-0.00033422
2.8303e-05
0.00023546
0.00013188
-7.5274e-05
-0.00012706
-0.00012706
0.00023546
2.8303e-05
-0.00017885
-0.00020258
2.8881e-05
0.00013188
0.00013188
0.00013188
-0.00012706
-0.00023064
0.00033903
-0.00017885
-0.00012706
2.8303e-05
2.8303e-05
2.8303e-05
-0.00023064
0.00013188
0.00033903
-7.5274e-05
-0.00021135
2.8303e-05
2.8303e-05
-0.00028243
0.00033903
-0.00028243
0.00023546
2.8303e-05
-0.00028243
0.00013188
-7.5274e-05
-2.3486e-05
2.8303e-05
0.00023546
-0.00012706
0.00013188
-0.00028243
0.00013188
-7.5274e-05
0.00023546
-7.5274e-05
2.8303e-05
-0.00017885
2.8303e-05
0.00013188
2.8303e-05
-0.00017885
0.00013188
-0.00012706
-2.3486e-05
0.00018367
-2.8512e-05
2.8303e-05
0.00013188
-0.00028243
-7.5274e-05
0.00023546
0.00018367
-0.00023064
-7.5274e-05
2.8303e-05
-7.5274e-05
0.00023546
-0.00017885
0.00028725
8.0091e-05
-0.00033422
0.00013188
0.00013188
-7.5274e-05
-0.00028243
0.00013188
-0.00017885
0.00016986
-2.3486e-05
0.00023546
-0.00012706
0.00013188
-0.00017885
-0.00017885
0.00023546
0.00023546
-7.5274e-05
-0.00028243
-0.00012706
0.00033903
-7.5274e-05
0.00013188
-7.5274e-05
-2.3486e-05
-0.00023064
2.8303e-05
0.00013188
-7.5274e-05
0.00023546
-0.00033422
-0.00012706
0.00033903
2.8303e-05
-7.5274e-05
-0.00028243
0.00044261
-0.00033422
0.00023546
2.8303e-05
-0.00012706
9.9843e-05
0.00012632
-0.00023064
2.8303e-05
-7.5274e-05
0.00023546
2.8303e-05
-0.00023064
0.00013188
2.8303e-05
-0.00017885
0.00018367
-0.00023064
0.00033903
-0.00017885
2.8303e-05
2.8303e-05
-7.5274e-05
2.8303e-05
-0.00012706
0.00013188
2.8303e-05
-0.00017885
2.8303e-05
0.00013188
0.00023546
-0.00012706
-0.0002237
0.00013188
-0.00028243
0.00023546
2.8303e-05
-7.5274e-05
2.8303e-05
2.8303e-05
2.8303e-05
8.0091e-05
-0.00017885
2.8303e-05
-0.00023064
0.00033903
-7.5274e-05
-7.5274e-05
0.00023546
2.8303e-05
-0.00028243
-7.5274e-05
0.00023546
-7.5274e-05
0.00023546
-0.00028243
-7.5274e-05
2.8303e-05
-0.00012706
0.00013188
0.00013188
-0.00023064
8.0091e-05
0.00013188
-7.5274e-05
-7.5274e-05
0.00033903
-7.5274e-05
-0.00023064
-7.5274e-05
0.00013188
-0.00017885
0.00033903
-0.00017885
-2.3486e-05
2.8303e-05
2.8303e-05
2.8303e-05
-0.00012603
2.8303e-05
0.00023546
-0.00017885
-2.3486e-05
2.8303e-05
-0.00023064
0.00016686
0.00013188
2.8303e-05
-7.5274e-05
2.8303e-05
2.8303e-05
-0.00017885
2.8303e-05
-2.3486e-05
0.00037579
-0.00028243
0.00023546
-0.00017885
-0.00017885
0.00013188
2.8303e-05
2.8303e-05
0.00013188
-0.00033422
2.8303e-05
2.8303e-05
0.00023546
-7.5274e-05
-7.5274e-05
0.00013188
-0.00017885
8.0091e-05
0.00013188
-0.00017885
-7.5274e-05
-7.5274e-05
0.00013188
2.8303e-05
0.00013188
-0.00023064
0.00013188
2.8303e-05
0.00013188
-0.00017885
-7.5274e-05
0.00023546
-2.3486e-05
-0.00017885
2.8303e-05
0.00023546
-0.00017885
2.8303e-05
-7.5274e-05
0.00013188
-0.00028243
0.00023546
0.00013188
-0.00033422
0.00023546
-7.5274e-05
-7.5274e-05
9.9843e-05
-0.00028243
0.00044261
-0.00028243
-7.5274e-05
0.00033903
-0.00028243
0.00018367
2.8303e-05
-7.5274e-05
-7.5274e-05
0.00013188
-0.00017885
0.00013188
2.8303e-05
-7.5274e-05
-0.00017885
0.00033903
-0.00033422
2.8303e-05
2.8303e-05
-7.5274e-05
0.00013188
-2.3486e-05
0.00013188
0.00013188
-0.00028243
-0.00012706
0.00013188
0.00018367
-7.5274e-05
2.8303e-05
-7.5274e-05
0.00013188
-2.3486e-05
-7.5274e-05
0.00020342
-0.00027363
0.00013188
-0.00028243
0.00018367
2.8303e-05
-7.5274e-05
0.00013188
-7.5274e-05
0.00013188
2.8303e-05
-0.00017885
0.00018367
-7.5274e-05
-0.00012706
8.0091e-05
0.00023546
-0.00038601
0.00013188
-7.5274e-05
0.00013188
8.0091e-05
-0.00023064
-0.00012706
0.00033903
-2.3486e-05
-0.00012706
-0.00017885
0.00033903
2.8303e-05
-2.3486e-05
-0.00023064
-0.00022357
0.00044261
-7.5274e-05
8.0091e-05
-0.00017885
-2.3486e-05
2.8303e-05
0.00013188
-0.00012706
-7.5274e-05
0.00013188
-0.00028243
0.00013188
2.8303e-05
2.8303e-05
0.00023546
-0.00028243
0.00023546
-0.00017885
2.985e-05
0.00033903
-0.00038601
0.00013188
-7.5274e-05
0.00023546
2.8303e-05
-0.00033422
2.8303e-05
-2.3486e-05
0.00013188
0.00013188
2.8303e-05
-0.00038601
0.00023546
-7.5274e-05
-7.5274e-05
-7.5274e-05
0.00033903
-0.00038601
0.00023546
2.8303e-05
0.00023546
-7.5274e-05
-0.00028243
2.8303e-05
0.00013188
0.00013188
-0.00017885
-0.00017885
0.00013188
-0.00017885
2.8303e-05
0.00033903
2.8303e-05
2.8303e-05
-0.00017885
-0.00028243
0.00033903
2.8303e-05
-0.00017885
0.00013188
-0.00010731
-0.00017885
0.00028725
2.8303e-05
-0.00017885
1.6734e-05
-0.00012706
0.00013188
8.0091e-05
0.00013188
-7.5274e-05
-0.00023064
0.00028725
-2.3486e-05
-0.00033422
0.00023546
-0.00017885
0.00028725
-0.00028243
0.00018367
-0.00012706
0.00010324
2.8303e-05
2.8303e-05
-0.00033422
0.00039082
8.0091e-05
-0.00023064
-0.00012706
0.00013188
8.0091e-05
-0.00017885
8.0091e-05
0.00013188
-0.00017885
-0.00017885
8.0091e-05
2.8303e-05
0.00013188
2.8303e-05
-0.00017885
0.00023546
-7.5274e-05
-0.00012706
0.00013188
-7.5274e-05
0.00013188
-0.00012706
-0.00012706
-0.00012706
0.00023546
-7.5274e-05
0.00028725
-0.00038601
0.00013188
0.00018367
-0.00028243
0.00013188
-7.5274e-05
0.00023546
8.0091e-05
-0.00038601
0.00013188
-7.5274e-05
2.8303e-05
0.00023546
-7.5274e-05
-0.00023064
0.00023546
0.00018367
-0.00033422
-2.3486e-05
-0.00012706
0.00033903
-0.00028243
0.00033903
-0.00017885
-7.5274e-05
-0.00017885
0.00023546
0.00013188
2.8303e-05
-7.5274e-05
6.834e-06
-0.00017885
-0.00012706
0.00054619
-0.00033422
-7.5274e-05
0.00023546
-7.5274e-05
2.8303e-05
0.00013188
-0.00041804
8.0091e-05
0.00023546
-0.00012706
0.00033903
-0.00033422
-7.5274e-05
0.00033903
-0.00048958
0.00033903
2.8303e-05
-7.5274e-05
-7.5274e-05
-0.00012706
0.00018367
2.8303e-05
2.8303e-05
-0.00017885
0.00023546
-0.00038601
0.00023546
-7.5274e-05
0.00023546
-0.00012706
8.0091e-05
-0.00017885
0.00013188
8.0091e-05
0.00023546
-0.00038601
0.00018367
-0.00023064
-0.00017885
0.00013188
0.00044261
-0.00038601
-7.5274e-05
2.8303e-05
0.00033903
-7.5274e-05
-0.00028243
2.8303e-05
0.00028725
-0.00017885
-7.5274e-05
2.8303e-05
0.00023546
-7.5274e-05
2.8303e-05
-0.00028243
8.0091e-05
-2.3486e-05
8.0091e-05
2.8303e-05
-0.00028243
0.00013188
0.00033903
-0.00017885
-7.5274e-05
0.00013188
-0.00038601
0.00023546
2.8303e-05
8.0091e-05
-7.5274e-05
-0.00023064
0.00039082
2.8303e-05
-0.00028243
0.00013188
8.0091e-05
-7.5274e-05
2.8303e-05
2.8303e-05
-7.5274e-05
2.8303e-05
-7.5274e-05
-0.00017885
-7.5274e-05
0.00023546
0.00013188
-0.00012706
-0.00012706
3.5991e-06
0.00013188
0.00013188
-7.5274e-05
-0.00017885
2.8303e-05
8.0091e-05
0.00018367
8.0091e-05
-7.5274e-05
2.8303e-05
-0.00012706
-2.3486e-05
-0.00012706
0.00013188
0.00013188
2.8303e-05
-0.00028243
0.00013188
0.00028725
-0.00043779
0.00018367
8.0091e-05
-0.00026577
2.8303e-05
0.00018367
8.0091e-05
-7.5274e-05
-0.00012706
0.00018367
-7.5274e-05
-2.3486e-05
-0.00017885
0.00028725
-0.00033422
0.00018367
-0.00038601
0.00033903
2.8303e-05
-0.00017885
8.0091e-05
8.0091e-05
-2.3486e-05
2.8303e-05
-0.00012706
0.00020342
-2.3486e-05
-2.3486e-05
8.0091e-05
-0.00012706
0.00023546
-0.00038601
0.00013188
-6.0666e-05
0.00028725
-0.00012706
9.9843e-05
-0.00017885
2.8303e-05
0.00013188
-0.00043779
0.00023546
2.8303e-05
-0.00012706
0.00013188
0.00013188
2.8303e-05
-0.00023064
-2.3486e-05
0.00023546
-0.00017885
-0.0001591
0.00044261
-7.5274e-05
-2.3486e-05
-0.00043779
0.0004944
0.00013188
-0.00038601
-0.00017885
0.00039082
-0.00028243
0.00028725
-0.00028243
0.00023546
0.00013188
-0.00038601
0.00013188
0.00013188
1.7489e-05
2.8303e-05
2.8303e-05
-0.00038601
0.00013188
-7.5274e-05
2.8303e-05
0.00023546
-0.00033422
0.00028725
2.8303e-05
-0.00023064
0.00028725
2.8303e-05
-0.00037147
0.00023546
-0.00012706
-7.5274e-05
2.8303e-05
8.0091e-05
0.00033903
-0.00038601
0.00013188
0.00013188
-0.00033422
-2.3486e-05
-7.5274e-05
0.00013188
0.00044261
-0.00048958
0.00013188
-7.5274e-05
2.8303e-05
0.00033903
-0.00038601
2.8303e-05
-7.5274e-05
0.00023546
-7.5274e-05
0.00013188
0.00010489
-0.00028243
-0.00023064
0.00044261
-0.00023064
0.000307
2.8303e-05
-0.00043779
8.0091e-05
0.00033903
-0.00038601
0.00044261
-2.3486e-05
-0.00012706
-0.00023064
0.00018367
-2.3486e-05
-2.3486e-05
-0.00017885
0.00026111
-0.00043779
0.00033903
-0.00023064
0.00013188
2.8303e-05
0.00013188
-0.00012706
-0.00012706
8.6342e-05
0.00023546
8.0091e-05
-0.00033422
-2.3486e-05
-7.5274e-05
-2.3486e-05
0.00033903
-2.3486e-05
-0.00023064
0.00028725
-0.00033422
0.00044261
-0.00023064
0.00013188
-0.00028243
0.00023546
-0.00023064
2.8303e-05
2.8303e-05
0.00018367
-0.00023064
-7.5274e-05
0.00028725
-0.00043779
0.00064977
-0.00017885
-0.00028243
2.8303e-05
-0.00023064
0.00033903
0.00013188
-2.3486e-05
-0.00017885
-7.5274e-05
-2.3486e-05
2.8303e-05
0.00018367
8.0091e-05
-2.3486e-05
-0.00023064
8.0091e-05
0.00028725
2.8303e-05
-0.00023064
8.0091e-05
-0.00023064
2.8303e-05
-2.3486e-05
8.0091e-05
0.00013188
2.8303e-05
-2.3486e-05
-0.00012706
-2.3486e-05
-2.3486e-05
2.8303e-05
-7.5274e-05
-2.3486e-05
0.00033903
-0.00023064
-0.00012706
0.00013188
-0.00023064
0.00033903
-5.0881e-05
-2.3486e-05
-2.3486e-05
-2.3486e-05
-0.00017885
0.00018367
0.00013188
-7.5274e-05
0.00013188
-0.00033422
0.00013188
-2.3486e-05
-7.5274e-05
8.0091e-05
0.00015471
0.00013188
-2.3486e-05
-7.5274e-05
-0.00023064
0.00018367
-0.00012706
0.00013188
-0.00012706
0.00013188
2.8303e-05
-7.5274e-05
0.00023546
-0.00033422
-2.3486e-05
5.3634e-05
-0.00012706
-7.5274e-05
0.00035965
-7.5274e-05
-0.00034975
8.0091e-05
0.00028725
-6.4889e-05
-0.00017885
0.00020342
-0.00033422
0.00054619
-0.00059316
2.8303e-05
0.00044261
-7.5274e-05
-0.00017885
-2.3486e-05
0.00039082
-0.00017885
-7.5274e-05
-7.5274e-05
-2.3486e-05
0.00011472
8.1035e-05
0.00013188
-0.00028243
-0.00012706
-7.5274e-05
0.00018367
0.00023546
-7.5274e-05
-7.5274e-05
-0.00023064
0.00033903
-0.00028243
8.0091e-05
0.00013188
-7.5274e-05
-7.5274e-05
-7.5274e-05
8.0091e-05
-0.00023064
0.00044261
-0.00023064
0.00028725
8.0091e-05
-0.00043779
8.0091e-05
0.00018367
-2.3486e-05
-7.5274e-05
-0.00023064
0.00018367
0.00013188
2.8303e-05
-7.5274e-05
-0.00012706
-0.00017885
0.00023546
-0.00023064
0.00020974
0.000307
-0.00033422
0.00023546
-7.5274e-05
-0.00017885
0.00013188
8.0091e-05
-0.00023064
0.00023546
-7.5274e-05
-7.5274e-05
-0.00023064
0.00044261
-0.00012706
-7.5274e-05
0.00018367
-0.00033422
0.00023546
-0.00028243
0.00054619
-0.00038601
8.0091e-05
-7.5274e-05
0.00013188
-0.00023064
-2.3486e-05
9.9843e-05
8.0091e-05
-7.5274e-05
-0.00017885
0.00039082
-0.00017885
2.8303e-05
-0.00017885
0.00028725
-0.00048958
0.000307
2.8303e-05
-0.00017885
0.00039082
-7.5274e-05
-0.00012706
-2.3486e-05
-0.00012706
0.00028725
8.0091e-05
-0.00023064
-7.5274e-05
0.00028725
-0.00033422
0.00039082
-0.00017628
8.0091e-05
-0.00038601
0.00018367
0.00023546
-0.00012706
-7.5274e-05
-0.00028243
0.0004944
-0.00012706
-0.00043779
0.00033903
0.00028725
-0.00033422
0.00028725
-0.00043779
0.0004944
-2.3486e-05
-0.00028243
0.00013188
0.00013188
2.8303e-05
-0.00059316
0.00033903
8.0091e-05
2.8303e-05
-0.00017885
-2.3486e-05
0.00023546
-7.5274e-05
2.8303e-05
2.8303e-05
-0.00012706
-0.00028243
0.00039082
-7.5274e-05
2.8303e-05
0.00018367
-0.00033422
-0.00017885
0.00033903
-0.00023064
0.00013188
8.0091e-05
-2.3486e-05
-0.00017885
0.00023546
-2.3486e-05
8.0091e-05
0.00013188
-0.00038601
-7.5274e-05
0.00028725
8.0091e-05
-0.00023064
-7.5274e-05
0.00013188
-2.3486e-05
0.00023546
-7.5274e-05
0.00018367
-0.00033422
-0.00017885
-0.00017885
0.00039082
-7.5274e-05
-7.5274e-05
0.00013188
-0.00032342
0.00028725
-0.00012706
8.0091e-05
4.8055e-05
-0.00028243
0.00018367
0.00018367
0.00013188
-7.5274e-05
2.8303e-05
-0.00023064
0.00033903
-0.00038601
0.00013188
0.00023546
0.00013188
-0.00033422
-2.3486e-05
2.8303e-05
0.00033903
-0.00038601
-0.00023064
0.00033903
-0.00017885
0.00023546
-0.00012706
-0.00012706
-0.00012706
0.00033903
-0.00017885
0.00023546
-0.00023064
-7.5274e-05
0.00044261
-0.00033422
0.00018367
-2.3486e-05
-2.3486e-05
2.8303e-05
-0.00028243
0.00013188
2.8303e-05
0.00033903
-0.00038601
0.00018367
-0.00023064
-7.5274e-05
0.0004944
-0.00043779
0.00013188
0.00023546
-0.00043779
8.0091e-05
-7.5274e-05
0.00033903
-0.00017885
0.00013188
-2.3486e-05
-0.00023064
-7.5274e-05
0.00013188
0.00033903
2.8303e-05
-0.00010731
-3.7337e-06
-0.00017885
-7.5274e-05
0.00039082
-0.00028243
-0.00033422
0.00033903
-0.00028243
0.00018367
0.00018367
-1.8278e-05
-0.00012706
-2.3486e-05
-0.00033422
0.0004944
-0.00012706
0.00033903
-0.00043779
-0.00012706
0.00033903
-0.00017885
-2.3486e-05
0.00020342
-3.3638e-05
-0.00028243
0.00018367
8.0091e-05
-0.00012706
0.00013188
0.00018367
-0.00038601
-2.3486e-05
0.00018367
0.00028725
8.0091e-05
-0.00059316
0.00035879
-0.00012706
-0.00012706
0.00018367
-0.00033422
0.00021843
0.00025487
-0.00021529
-0.00012706
0.00018367
0.00013188
-7.5274e-05
-0.00012706
8.0091e-05
8.0091e-05
8.0091e-05
-0.00023064
-7.5274e-05
0.00033903
-7.5274e-05
-0.00023064
8.0091e-05
0.00018367
-2.3486e-05
8.0091e-05
-0.00038601
8.0091e-05
0.00033903
-0.00057579
0.00018367
-7.5274e-05
0.00023546
-0.00017885
8.0091e-05
0.00013188
-0.00012706
0.00013188
-0.00012706
-8.3735e-05
0.00033903
-0.00017885
-0.00038601
0.00028725
-7.5274e-05
-0.00012706
0.00033903
0.00013188
-0.00017885
-0.00012706
0.0001414
-0.00028243
0.00013188
0.00039082
-0.00023064
0.00013188
-0.00043779
0.00044261
-0.00012706
-7.5274e-05
-0.00023064
0.00028725
0.00013188
-0.00043779
0.00025521
-0.00017885
0.00023546
2.8303e-05
-0.00028243
2.8303e-05
-2.3486e-05
0.00013188
0.00028725
-0.00033422
0.00013188
-0.00028243
2.8303e-05
0.00028725
0.00013188
-0.00048958
2.8303e-05
0.0001716
-7.5274e-05
0.00028725
-0.00023064
0.00018367
-0.00017885
2.8303e-05
-0.00012706
0.00013188
8.7981e-05
-0.00033422
0.0004944
-7.5274e-05
-2.3486e-05
-0.00023064
0.00033903
-0.00028243
0.00028725
-0.00012706
0.00013188
-0.00028243
0.00023546
-7.5274e-05
0.00013188
-0.00028243
4.8055e-05
0.00023546
-0.00038601
-0.00012706
0.00018367
-2.3486e-05
0.00023546
-2.3486e-05
-0.00028243
8.0091e-05
2.8303e-05
0.00013188
0.00018367
-0.00038601
2.8303e-05
0.00033903
-0.00036625
0.00033903
-0.00023064
-0.00023064
0.00033903
2.8303e-05
-0.00017885
-0.00028243
0.00013188
0.00033903
-7.5274e-05
-0.00028243
0.0004944
-2.3486e-05
-0.00012706
-0.00038601
0.00013188
0.00039082
-0.00028243
0.00028725
-0.00028243
-7.5274e-05
2.8303e-05
0.00028725
-0.00028243
-7.5274e-05
0.00018367
0.00018367
-0.00023064
0.00013188
-2.3486e-05
0.00013188
-0.00017885
-0.00017885
0.00023546
-0.00017885
8.0091e-05
-0.00012706
-2.3486e-05
0.00039082
-0.00028243
0.00013188
-7.5274e-05
-0.00012706
8.0091e-05
0.00023546
-7.5274e-05
-0.00023064
-0.00028243
0.00013188
0.0004944
-0.00043779
0.00018367
-0.00012706
8.0091e-05
-2.3486e-05
0.00028725
-0.00014716
2.8303e-05
-0.00038601
0.00028725
-2.3486e-05
0.00023546
-0.00017885
-7.5274e-05
-2.3486e-05
0.00018367
-7.5274e-05
-0.00012706
0.00023546
-0.00017885
0.00023546
-7.5274e-05
-0.00043779
0.00039082
8.0091e-05
0.00013188
-0.00012706
-0.00043779
2.8303e-05
0.00033903
-7.5274e-05
2.8303e-05
8.0091e-05
-0.00012706
-0.00017885
-6.7997e-05
0.00023546
2.8303e-05
0.00033903
-0.00038601
-7.5274e-05
0.00013188
8.0091e-05
-0.00017885
0.00033903
-0.00048958
0.0004944
-0.00038601
0.00023546
-0.00023064
0.00018367
0.00018367
-0.00014456
-5.5522e-05
-3.7337e-06
2.8303e-05
0.00013188
-7.5274e-05
0.00013188
2.8303e-05
-0.00038601
0.00023546
2.8303e-05
0.00023546
-0.00052162
0.00013188
4.8055e-05
-0.00023064
0.00028725
-2.3486e-05
2.8303e-05
-0.00012706
0.00018367
2.8303e-05
-0.00033422
0.00023546
-0.00028243
0.0004944
-0.00028243
0.00013188
-0.00028243
0.00018367
-7.5274e-05
-7.5274e-05
0.00018367
-0.00028243
0.00028725
-7.5274e-05
-2.3486e-05
0.00039082
-0.00028243
0.00018367
-0.00028243
-7.5274e-05
0.00028725
-0.00023064
-5.5522e-05
2.8303e-05
0.00044261
-0.00043779
2.8303e-05
0.00020342
-0.00017885
-0.00012706
0.00039082
-0.00023064
-0.00033422
0.00033903
-7.5274e-05
0.00033903
-0.00017885
-0.00028243
-0.00012706
0.00039082
-0.00012706
0.00023546
-7.5274e-05
-0.00012706
-0.00033422
0.0004944
7.2255e-05
-7.5274e-05
-0.00023064
-0.00012706
0.00013188
0.00018367
-0.00012706
-7.5274e-05
0.00013188
-7.5274e-05
-0.00023064
0.00018367
0.00013188
-0.00017885
0.00033903
-0.00038601
-0.00012706
0.00033903
-0.00028243
0.00033903
-7.5274e-05
-0.00023064
8.0091e-05
-0.00012706
-2.3486e-05
0.00033903
-0.00012706
-7.5274e-05
0.00033903
8.0091e-05
-0.00012706
-0.00033422
-7.5274e-05
0.00023546
2.8303e-05
2.8303e-05
-0.00031446
0.00033903
-2.3486e-05
-0.00012706
-2.3486e-05
0.00023546
-7.5274e-05
8.0091e-05
-0.00017885
-2.3486e-05
2.8303e-05
-0.00023064
8.0091e-05
0.00013188
-7.5274e-05
0.00013188
0.00018367
-0.00012706
8.0091e-05
-0.00028243
-2.3486e-05
-2.3486e-05
8.0091e-05
0.00033903
8.0091e-05
-0.00033422
0.00018367
-0.00033422
0.00018367
0.00020342
-0.00012706
-0.00033422
0.00039082
-0.00017885
-2.3486e-05
2.8303e-05
0.00013188
-0.00023064
-2.3486e-05
2.8303e-05
0.00044261
-0.00043779
-0.00023064
0.00023546
-2.3486e-05
-2.3486e-05
0.00039082
-0.00023064
0.00018367
-0.00038601
-7.5274e-05
0.00033903
0.00023546
-0.00033422
0.00015368
-0.00012706
0.00013188
-0.00012706
0.00018367
-0.00028243
-7.5274e-05
0.00044261
-0.00023064
0.00018367
-0.00059316
0.00033903
2.8303e-05
0.00013188
-0.00013365
2.8303e-05
-7.5274e-05
-7.6219e-05
-2.3486e-05
0.00039082
-0.00033422
-2.3486e-05
-0.00012706
0.00039082
-0.00012706
8.0091e-05
-7.5274e-05
0.00013188
-0.00038601
8.0091e-05
0.00013188
0.00023546
-0.00038601
0.00013188
-0.00017885
8.0091e-05
-0.00017885
-2.3486e-05
0.00028725
2.8303e-05
0.00013188
-0.00017885
0.00013188
-2.3486e-05
-0.00012706
-2.3486e-05
0.00033903
-0.00038601
8.0091e-05
-2.3486e-05
0.00033903
-0.00026557
-7.5274e-05
8.0091e-05
-5.5522e-05
0.00011653
8.0091e-05
0.00013188
-0.00012706
8.0091e-05
-0.00023064
8.0091e-05
-0.00012706
0.00018367
2.8303e-05
-2.3486e-05
-0.00023064
0.00013188
0.00023546
-0.00017885
8.0091e-05
-0.00033422
2.8303e-05
0.00044261
-0.00033422
0.00023546
-0.00012706
0.00023546
-0.00023064
-7.5274e-05
0.00013188
-0.00012706
8.0091e-05
-0.00028243
0.00028725
8.0091e-05
2.8303e-05
-0.00023064
0.00044261
-0.00043779
0.00023546
-0.00023064
0.00023546
-0.00033422
-0.00012706
0.00018367
-2.3486e-05
-2.3486e-05
0.00018367
-8.5158e-05
-7.5274e-05
-2.3486e-05
-7.5274e-05
0.00018367
0.00018367
-7.5274e-05
-0.00012706
0.00023546
-0.00038601
0.00023546
-2.3486e-05
-0.00017885
0.00018367
-0.00017885
0.00018367
-0.00017885
0.00013188
0.00023546
-0.00012706
0.00013188
-0.00017885
-2.3486e-05
0.00013188
-7.5274e-05
-2.3486e-05
-2.3486e-05
2.8303e-05
-7.5274e-05
0.00018367
-0.00017885
0.00023546
-7.5274e-05
-0.00017885
0.00023546
-0.00028243
0.00013188
-7.5274e-05
0.00013188
-0.00028243
8.0091e-05
0.00028725
-0.00017885
8.0091e-05
-0.00023064
-0.00012706
0.00028725
2.8303e-05
-2.3486e-05
0.000307
-0.00012706
-0.00038601
-0.00012706
0.00028725
-0.00017885
0.00023546
2.8303e-05
-7.5274e-05
-7.5274e-05
8.0091e-05
-7.5274e-05
0.00013188
-0.00028243
0.00033903
8.0091e-05
-0.00017885
-7.5274e-05
-7.5274e-05
0.00033903
2.8303e-05
-0.00038601
2.8303e-05
0.00033903
-7.5274e-05
2.8303e-05
-0.00023064
8.0091e-05
2.8303e-05
-7.5274e-05
-2.3486e-05
-7.5274e-05
0.00023546
-2.3486e-05
8.0091e-05
-7.5274e-05
8.0091e-05
-0.00017885
0.00023546
-0.00028243
-7.5274e-05
0.00013188
-7.5274e-05
-2.3486e-05
0.00018367
-0.00012706
0.00023546
-0.00028243
-2.3486e-05
0.00033903
-0.00017885
8.0091e-05
0.00018367
-0.00017885
-2.3486e-05
0.00018367
-0.00012706
-7.5274e-05
-7.5274e-05
-0.00028243
0.00033903
0.00013188
-0.00023064
8.0091e-05
-0.00017885
2.8303e-05
0.00033903
-0.00017885
0.00018367
-7.5274e-05
-0.00018231
0.00010612
-7.5274e-05
-0.00012706
0.00039082
6.3134e-05
-0.00068364
0.000455
0.00013188
8.0091e-05
-0.00043779
0.00018367
2.8303e-05
-2.3486e-05
-1.4896e-05
0.00013188
2.8303e-05
-0.00017885
8.0091e-05
-0.00048958
0.0004944
-0.00023064
-2.3486e-05
2.8303e-05
2.8303e-05
0.00018367
-2.3486e-05
-7.5274e-05
-0.00023064
0.00028725
-7.5274e-05
-7.5274e-05
0.00018367
-0.00012706
-2.3486e-05
0.00023546
-0.00012706
0.00013188
-0.00023064
0.00013188
8.0091e-05
-7.5274e-05
-0.00028243
0.00033903
-0.00028243
0.00028725
-0.00017885
8.0091e-05
8.0091e-05
-0.00023064
0.00018367
-0.00023064
0.00013188
-2.3486e-05
-0.00012706
0.00018367
0.00013188
-2.3486e-05
2.8303e-05
2.8303e-05
-0.00012706
0.00018367
-7.5274e-05
2.8303e-05
-0.00025646
0.00013188
0.00013188
-0.00017885
2.8303e-05
0.00013188
-2.3486e-05
2.8303e-05
8.0091e-05
0.00013188
-0.00028243
0.00013188
-0.00028243
2.8303e-05
0.00023546
-0.00017885
0.00023546
-0.00028243
8.0091e-05
0.00028725
2.8303e-05
-0.00028243
2.8303e-05
-0.00012706
0.00028725
2.8303e-05
-0.00017885
-7.5274e-05
0.00025259
-0.00038601
8.0091e-05
8.0091e-05
0.00023546
-0.00023064
-0.00012706
0.00028725
-0.00012706
2.8303e-05
-0.00017885
-7.5274e-05
0.00023546
-0.00023064
0.00033903
-0.00028243
8.0091e-05
8.0091e-05
-0.00017885
0.00033903
2.8303e-05
-2.3486e-05
-0.00038601
0.00018367
8.0091e-05
-0.00017885
-2.3486e-05
8.0091e-05
9.9843e-05
2.8303e-05
0.00013188
-0.00033422
8.0091e-05
-2.3486e-05
-7.5274e-05
2.8303e-05
-2.3486e-05
-2.3486e-05
2.8303e-05
-7.5274e-05
0.00041057
2.8303e-05
-0.00017885
2.8303e-05
8.0091e-05
-0.00028243
0.00023546
-0.00023064
0.00023546
-2.3486e-05
-0.00028243
0.00013188
-0.00012706
0.00023546
2.8303e-05
-0.00033422
2.8303e-05
0.00018367
-0.00012706
0.00013188
8.0091e-05
-0.00017885
0.00013188
-0.00012706
0.00013188
0.00023546
-0.00028243
0.00018367
2.8303e-05
-0.00023064
0.00018367
-2.3486e-05
-0.00028243
0.00018367
-0.00012706
0.00023546
-0.00012706
-0.00033422
0.00013188
0.00013188
8.0091e-05
-0.00016022
0.00018367
2.8303e-05
0.00013188
-0.00012706
-0.00012706
0.00018367
-2.3486e-05
-0.00017885
2.8303e-05
0.00023546
-7.5274e-05
-0.00028243
0.00018367
-2.3486e-05
0.00023546
-0.00028243
0.00023546
-0.00033422
8.0091e-05
0.00013188
0.00013188
-0.00028243
0.00013188
-0.00017885
0.00033903
2.8303e-05
-0.00033422
-2.3486e-05
0.00013188
-2.3486e-05
0.00023546
-0.00023064
-0.00012706
0.00039082
-0.00038601
0.00033903
-0.00017885
0.00018367
-2.3486e-05
-0.00012706
-0.00017885
0.00018367
2.8303e-05
-7.5274e-05
8.0091e-05
8.0091e-05
-0.00017885
-2.3486e-05
0.00018367
2.8303e-05
2.8303e-05
-7.5274e-05
-0.00017885
0.00023546
2.8303e-05
-7.5274e-05
2.8303e-05
2.8303e-05
-0.00028243
0.00023546
2.8303e-05
-0.00028243
0.00018367
8.0091e-05
2.8303e-05
2.8303e-05
-7.5274e-05
2.8303e-05
-0.00017885
-7.5274e-05
8.0091e-05
8.0091e-05
-7.5274e-05
0.00013188
-0.00017885
0.00013188
-7.5274e-05
0.00018367
2.8303e-05
-0.00033422
0.00023546
-7.5274e-05
2.8303e-05
-2.3486e-05
-0.00012706
0.00023546
-7.5274e-05
0.00013188
-7.5274e-05
-2.3486e-05
-2.3486e-05
-7.5274e-05
-0.00028243
0.00044261
-7.5274e-05
2.8303e-05
2.8303e-05
-0.00028243
8.0091e-05
0.00013188
0.00013188
-0.00028243
-2.3486e-05
2.8303e-05
-0.00010731
0.00023546
-7.5274e-05
-7.5274e-05
-7.5274e-05
0.00020268
-7.5274e-05
0.00018367
-0.00012706
2.8303e-05
2.8303e-05
-0.00017885
0.00023546
-0.00012706
0.00023546
-0.00017885
-0.00017885
0.00013188
0.00018367
-0.00017885
0.00020284
2.8303e-05
-0.00017885
0.00013188
-0.00017885
0.00013188
-0.00017885
0.00013188
0.00013188
-0.00028243
0.000307
-7.5274e-05
-0.00033422
0.00023546
8.0091e-05
-0.00017885
2.8303e-05
0.00013188
-0.00028243
0.00033903
-0.00017885
0.00023546
-0.00038601
0.00033903
-0.00028243
0.00018367
0.00023546
-0.00038601
2.8303e-05
2.8303e-05
0.00013188
-7.5274e-05
0.00013188
-0.00028243
0.00013188
-7.5274e-05
0.00023546
2.8303e-05
-0.00039834
0.00013188
0.00013188
-7.5274e-05
0.00013188
-0.00028243
8.0091e-05
0.00023546
-0.00038601
0.00013188
0.00023546
-0.00017885
0.00013188
-0.00017885
0.00023546
0.00013188
-0.00048958
2.8303e-05
0.00023546
-0.00017885
-7.5274e-05
0.00033903
2.8303e-05
-0.00028243
0.00013188
2.8303e-05
0.00013188
-0.00038601
0.00033903
2.8303e-05
-7.5274e-05
2.8303e-05
-0.00017885
2.8303e-05
0.00013188
-7.5274e-05
2.8303e-05
-7.5274e-05
-7.5274e-05
2.8303e-05
0.00013188
-0.00017885
2.8303e-05
0.00013188
2.8303e-05
2.8303e-05
-0.00017885
0.00023546
-0.00028243
2.8303e-05
0.00023546
-0.00017885
0.00013188
-7.5274e-05
2.8303e-05
2.8303e-05
-7.5274e-05
0.00013188
2.8303e-05
-0.00017885
2.8303e-05
0.00013188
-0.00017885
-7.5274e-05
0.00013188
-7.5274e-05
0.00033903
-0.00028243
2.8303e-05
-0.00010731
0.00023546
-7.5274e-05
-7.5274e-05
-7.5274e-05
0.00033903
-0.00017885
-7.5274e-05
0.00013188
-7.5274e-05
2.8303e-05
-7.5274e-05
2.8303e-05
0.00023546
-0.00028243
0.00013188
-7.5274e-05
0.00013188
-7.5274e-05
-0.00017885
2.8303e-05
0.00013188
-7.5274e-05
0.00013188
-7.5274e-05
-0.00017885
0.00033903
-0.00017885
2.8303e-05
-0.00017885
0.00033903
-0.00028243
-7.5274e-05
0.00033903
-0.00038601
0.00013188
2.8303e-05
0.00023546
-0.00017885
-7.5274e-05
-7.5274e-05
0.00033903
-7.5274e-05
-0.00028243
0.00033903
-0.00017885
2.8303e-05
2.8303e-05
2.8303e-05
2.8303e-05
-7.5274e-05
-7.5274e-05
2.8303e-05
2.8303e-05
-7.5274e-05
0.00023546
-0.00017885
-7.5274e-05
2.8303e-05
0.00013188
-7.5274e-05
0.00013188
-7.5274e-05
-0.00017885
0.00033903
-3.7337e-06
-0.00017885
0.00013188
2.8303e-05
-0.00017885
2.8303e-05
-7.5274e-05
2.8303e-05
0.00013188
-0.00017885
2.8303e-05
0.00013188
-7.5274e-05
2.8303e-05
-7.5274e-05
0.00013188
-7.5274e-05
2.8303e-05
-0.00017885
-7.5274e-05
0.00023546
2.8303e-05
0.00013188
-7.5274e-05
-0.00017885
2.8303e-05
7.418e-07
0.00013188
2.8303e-05
-7.5274e-05
-0.00017885
0.00023546
2.8303e-05
-0.00015976
2.8303e-05
9.9843e-05
-0.00017885
2.8303e-05
-7.5274e-05
0.00023546
-0.00017885
0.00013188
2.8303e-05
2.8303e-05
-7.5274e-05
2.8303e-05
-2.325e-05
0.00013188
-0.00028243
0.00023546
-7.5274e-05
2.8303e-05
2.8303e-05
-7.5274e-05
0.00013188
-7.5274e-05
2.8303e-05
-7.5274e-05
2.8303e-05
2.8303e-05
2.8303e-05
-0.00017885
2.8303e-05
2.8303e-05
-7.5274e-05
2.8303e-05
0.00023546
0.00013188
-0.00028243
-7.5274e-05
-7.5274e-05
0.00013188
-7.5274e-05
0.00013188
-7.5274e-05
-7.5274e-05
0.00013188
0.00023546
-0.00017885
2.8303e-05
2.8303e-05
2.8303e-05
2.8303e-05
-0.00017885
1.3596e-05
2.8303e-05
-7.5274e-05
0.00013188
2.8303e-05
-0.00028243
0.00013188
2.8303e-05
2.8303e-05
-0.00017885
0.00013188
2.8303e-05
-0.00017885
-7.5274e-05
0.00044261
-0.00017885
-0.00017885
0.00023546
-7.5274e-05
2.8303e-05
2.8303e-05
2.8303e-05
-7.5274e-05
-7.5274e-05
2.8303e-05
-7.5274e-05
0.00033903
-0.00038601
0.00013188
0.00013188
2.8303e-05
-0.00028243
0.00013188
0.00013188
-0.00017885
2.8303e-05
0.00013188
2.8303e-05
-7.5274e-05
2.8303e-05
-7.5274e-05
-7.5274e-05
2.8303e-05
0.00023546
-7.5274e-05
-0.00017885
2.8303e-05
0.00013188
-7.5274e-05
-7.5274e-05
0.00023546
-0.00017885
-7.5274e-05
0.00013188
2.8303e-05
2.8303e-05
2.8303e-05
-7.5274e-05
-7.5274e-05
2.8303e-05
0.00013188
2.8303e-05
-7.5274e-05
-0.00017885
2.8303e-05
2.8303e-05
0.00013188
-0.00017885
-7.5274e-05
0.00013188
0.00013188
2.8303e-05
-0.00017885
2.8303e-05
-2.3866e-05
0.00013188
2.8303e-05
-0.00017885
2.8303e-05
2.8303e-05
-7.5274e-05
0.00013188
-7.5274e-05
0.00013188
2.8303e-05
-7.5274e-05
-7.5274e-05
0.00013188
-0.00017885
2.8303e-05
-3.7337e-06
2.8303e-05
5.1334e-05
-7.5274e-05
-7.5274e-05
0.00013188
2.8303e-05
2.8303e-05
-7.5274e-05
0.00023546
-0.00017885
-7.5274e-05
0.00013188
2.8303e-05
-7.5274e-05
2.8303e-05
-0.00017885
2.8303e-05
2.8303e-05
2.8303e-05
0.00013188
-0.00017885
2.8303e-05
2.8303e-05
0.00013188
2.8303e-05
-7.5274e-05
-7.5274e-05
-7.5274e-05
0.00013188
-7.5274e-05
2.8303e-05
-7.5274e-05
2.8303e-05
0.00013188
-7.5274e-05
-7.5274e-05
2.8303e-05
0.00023546
-0.00017885
2.8303e-05
2.8303e-05
2.8303e-05
2.8303e-05
-0.00017885
2.8303e-05
2.8303e-05
-7.5274e-05
-7.5274e-05
0.00023546
-0.00017885
2.8303e-05
0.00013188
2.8303e-05
-7.5274e-05
2.8303e-05
2.8303e-05
-7.5274e-05
2.8303e-05
2.8303e-05
2.8303e-05
-0.00017885
0.00013188
2.8303e-05
-0.00017885
0.00013188
2.8303e-05
2.8303e-05
2.8303e-05
-0.00017885
0.00013188
2.8303e-05
-7.5274e-05
-7.5274e-05
0.00023546
-0.00017885
-7.0327e-05
0.00013188
-7.5274e-05
2.8303e-05
2.8303e-05
2.8303e-05
-7.5274e-05
-0.00028243
0.00013188
-7.5274e-05
-7.5274e-05
0.00013188
-0.00023064
-0.00017885
-0.00012706
0.00044261
-0.00023064
-0.00028243
0.00028725
0.00013188
0.00023546
-0.00069674
0.00039082
8.0091e-05
8.0091e-05
8.0091e-05
-0.00023064
0.00013188
2.8303e-05
-0.00017885
0.00023546
-0.00038601
0.00018367
0.00013188
-7.5274e-05
-7.5274e-05
0.00013188
-7.5274e-05
0.00023546
-7.5274e-05
-0.00017885
0.00013188
0.00013188
-0.00028243
8.0091e-05
0.00018367
-0.00028243
0.00013188
2.8303e-05
-0.00012706
-2.3486e-05
0.00023546
-7.5274e-05
-7.5274e-05
0.00023546
2.8303e-05
-0.00064495
0.00033903
0.000307
-0.00017885
-7.5274e-05
-2.3486e-05
2.8303e-05
0.00023546
-0.00028243
2.8303e-05
-0.00017885
-7.5274e-05
0.00044261
-0.00012706
-0.00017885
8.0091e-05
8.0091e-05
2.8303e-05
-0.00012706
0.00023546
-0.00012706
0.00013188
-0.00023769
2.8303e-05
2.8303e-05
-0.00017885
0.00044261
-0.00012706
-0.00023064
2.8303e-05
0.00013188
0.00023546
-0.00023064
0.00023546
-0.00038601
2.8303e-05
0.00023546
0.00013188
-0.00017885
2.8303e-05
-0.00017885
0.00013188
-0.00012706
0.00016594
2.8303e-05
0.00013188
-0.00033422
0.00013188
-7.5274e-05
8.0091e-05
-0.00017885
2.8303e-05
0.00044261
-0.00054137
0.00023546
-2.3486e-05
2.8303e-05
0.00018367
-0.00017885
0.00013188
-7.5274e-05
2.8303e-05
-7.5274e-05
-0.00012706
0.00033903
-0.00028243
0.00023546
-7.5274e-05
-0.00012706
2.8303e-05
-7.5274e-05
0.00023546
-0.00033422
0.00023546
2.8303e-05
-0.00033422
0.00033903
-0.00017885
0.00023546
-0.00017885
-7.5274e-05
-0.00017885
0.00033903
-0.00023064
8.0091e-05
2.8303e-05
0.00013188
-7.5274e-05
2.8303e-05
-0.00017885
0.00023546
-0.00017885
2.8303e-05
2.8303e-05
-0.00017885
0.00044261
-0.00017885
-0.00017885
0.00013188
-7.5274e-05
0.00033903
-0.00017885
2.8303e-05
2.8303e-05
-7.5274e-05
2.8303e-05
2.8303e-05
-7.5274e-05
0.00013188
0.00013188
-0.00033422
0.00013188
-0.00033422
0.00023546
2.8303e-05
2.8303e-05
-7.5274e-05
0.00013188
-7.5274e-05
2.8303e-05
-7.5274e-05
2.8303e-05
0.00023546
-0.00028243
-7.5274e-05
-7.5274e-05
0.00033903
-0.00028243
0.00023546
2.8303e-05
-0.00017885
8.0091e-05
2.8303e-05
-0.00017885
-2.3486e-05
0.00013188
2.8303e-05
0.00013188
-0.00017885
0.00023546
-0.00028243
0.00013188
-7.5274e-05
8.0091e-05
-0.00017885
0.00023546
2.8303e-05
-7.5274e-05
-7.5274e-05
0.00018367
0.00013188
-0.00028243
2.8303e-05
2.8303e-05
-0.00017885
0.00023546
-7.5274e-05
-7.5274e-05
-7.5274e-05
0.00013188
0.00013188
-7.5274e-05
-0.00017885
-7.5274e-05
0.00033903
-0.00017885
-7.5274e-05
2.8303e-05
0.00013188
-7.5274e-05
-0.00017885
0.00033903
-7.5274e-05
-7.5274e-05
-7.5274e-05
-7.5274e-05
8.0091e-05
2.8303e-05
2.8303e-05
0.00013188
-0.00048958
0.00028725
0.00033903
-7.5274e-05
-0.00031446
-7.5274e-05
1.9335e-05
0.00013188
0.00013188
0.00023546
-0.00028243
-7.5274e-05
1.0342e-05
2.8303e-05
0.00023546
-0.00028243
-7.5274e-05
0.00033903
-0.00017885
-0.00012706
0.00023546
-7.5274e-05
-0.00017885
0.00013188
0.00013188
-0.00017885
2.8303e-05
2.8303e-05
-0.00033422
0.00033903
2.8303e-05
-7.5274e-05
-0.00012706
0.00023546
-7.5274e-05
2.8303e-05
-0.00017885
0.00013188
0.00013188
-7.5274e-05
2.8303e-05
2.8303e-05
-0.00012706
8.0091e-05
8.0091e-05
-7.5274e-05
-7.5274e-05
-7.5274e-05
-2.3486e-05
-7.5274e-05
0.00023546
-0.00028243
0.00013188
-7.5274e-05
0.00033903
-7.5274e-05
2.8303e-05
2.8303e-05
-0.00017885
-7.5274e-05
0.00023546
2.8303e-05
-2.3486e-05
2.8303e-05
-0.00017885
-0.00017885
0.00044261
-0.00038601
0.00033903
-7.5274e-05
-7.5274e-05
-7.5274e-05
2.8303e-05
0.00013188
-7.5274e-05
2.8303e-05
-0.00017885
0.00013188
0.00013188
-0.00028243
0.00033903
-0.00028243
9.9843e-05
-7.5274e-05
2.8303e-05
0.00023546
-0.00017885
2.8303e-05
-0.00017885
0.00023546
-0.00017885
-7.5274e-05
0.00023546
-0.00028243
0.00013188
2.8303e-05
-7.5274e-05
0.00013188
0.00013188
-0.00023064
2.8303e-05
0.00023546
-0.00017885
-0.00023064
0.00013188
-0.00017885
2.8303e-05
0.00023546
0.00013188
-0.00017885
2.8303e-05
2.8303e-05
0.00013188
-7.5274e-05
-0.00017885
-0.00017885
2.8303e-05
0.00013188
0.00023546
-7.5274e-05
2.8303e-05
-7.5274e-05
-7.5274e-05
2.8303e-05
-0.00017885
0.00033903
-0.00017885
-7.5274e-05
-0.0001591
0.00023546
-0.00017885
0.00013188
0.00023546
-7.5274e-05
-7.5274e-05
0.00013188
-0.00017885
0.00023546
-0.00017885
0.00013188
-7.5274e-05
-0.00017885
0.00013188
0.00013188
-0.00023064
0.00023546
-0.00012706
-7.5274e-05
0.00013188
-0.00028243
0.00013188
2.8303e-05
-0.00017885
0.00023546
-0.00017885
0.00044261
-0.00028243
2.8303e-05
-0.00012706
0.00028725
2.8303e-05
2.8303e-05
-0.00038601
0.00023546
-7.5274e-05
0.00013188
2.8303e-05
-0.00017885
-2.3486e-05
-0.00012706
-7.5274e-05
0.00023546
0.00023546
-7.5274e-05
-2.3486e-05
-0.00017885
2.8303e-05
2.8303e-05
0.00023546
-0.00028767
9.9843e-05
-7.5274e-05
-7.5274e-05
0.00015625
0.00013188
-0.00010731
-0.00012706
0.00023546
2.8303e-05
-7.5274e-05
-2.3486e-05
-0.00033422
8.0091e-05
0.00013188
0.00018367
-7.5274e-05
-0.00028243
0.00013188
0.00013188
8.0091e-05
-0.00017885
0.00013188
-7.5274e-05
0.00013188
-7.5274e-05
-7.5274e-05
2.8303e-05
-7.5274e-05
-0.00012706
8.0091e-05
0.00013188
2.8303e-05
-0.00043779
0.00023546
-7.5274e-05
0.00023546
0.00023546
-0.00017885
-7.5274e-05
-0.00023064
0.00028725
-7.5274e-05
-7.5274e-05
0.00023546
-0.00017856
8.0091e-05
2.8303e-05
-0.00017885
8.0091e-05
-7.5274e-05
0.00013188
-0.00017885
0.00013188
-0.00023064
0.00044261
-0.00038601
-2.3486e-05
-7.5274e-05
0.00023546
2.8303e-05
2.8303e-05
2.8303e-05
-0.00043779
0.00033903
-7.5274e-05
-2.3486e-05
0.00013188
2.8303e-05
-0.00017885
0.00013188
0.00013188
-7.5274e-05
-7.5274e-05
2.8303e-05
-0.00017885
2.8303e-05
0.00013188
-0.00017885
0.00023546
-0.00012706
0.00013188
0.00013188
-0.00017885
-0.00012706
-7.5274e-05
0.00033903
-7.5274e-05
-0.00017885
0.00013188
-7.5274e-05
2.8303e-05
0.00013188
-0.00017885
-0.00033422
0.00054619
-0.00017885
-7.5274e-05
-2.3486e-05
8.0091e-05
2.8303e-05
-2.3486e-05
0.00020342
-0.00033422
0.00028725
-0.00028243
0.00013188
8.0091e-05
-7.5274e-05
2.8303e-05
2.8303e-05
-0.00023064
0.00013188
0.00033903
-0.00023064
-0.00012706
8.0091e-05
2.8303e-05
0.00013188
-0.00028243
-2.3486e-05
2.8303e-05
0.00023546
-2.3486e-05
-0.00028243
0.00033903
-2.3486e-05
2.8303e-05
-0.00028243
8.0091e-05
-2.3486e-05
0.00023546
-7.5274e-05
-0.00012706
8.0091e-05
-7.5274e-05
2.8303e-05
2.8303e-05
-7.5274e-05
-7.5274e-05
-7.5274e-05
0.00023546
-7.5274e-05
-0.00028243
0.00054619
-0.00010731
0.00013188
-0.00012706
-0.00017885
2.8303e-05
2.8303e-05
0.00013188
-2.3486e-05
-0.00021089
2.8303e-05
-0.00012706
0.00013188
2.8303e-05
2.8303e-05
2.8303e-05
8.0091e-05
-7.5274e-05
2.8303e-05
-2.3486e-05
-0.00023064
2.8303e-05
0.00023546
8.0091e-05
-0.00017885
-2.3486e-05
0.00023546
-0.00048958
0.0004944
-0.00017885
2.8303e-05
-7.5274e-05
-2.3486e-05
0.00023546
-0.00028243
2.8303e-05
-7.5274e-05
0.00013188
-7.5274e-05
-0.00017885
0.00023546
-7.5274e-05
2.8303e-05
8.7696e-05
-0.00017885
0.00023546
-0.00012706
0.00013188
-2.3486e-05
-7.5274e-05
0.00023546
-0.00028243
0.00028725
-0.00012706
2.8303e-05
-0.00012706
-2.3486e-05
0.00013188
-0.00023064
2.8303e-05
0.00013188
-2.3486e-05
0.00013188
-0.00017885
0.00013188
2.8303e-05
-0.00017885
0.00023546
-0.00017885
2.8303e-05
-0.00023064
0.00023546
-2.3486e-05
-7.5274e-05
0.00018367
-0.00028243
0.00023546
-7.5274e-05
0.00013188
-0.00012706
0.00013188
8.0091e-05
-0.00017885
2.8303e-05
-0.00012706
0.00033903
-0.00048958
0.00033903
-0.00048958
0.00039082
2.8303e-05
-7.5274e-05
0.00023546
-0.00012706
2.8303e-05
-0.00023064
2.8303e-05
0.00013188
8.0091e-05
-0.00017885
8.0091e-05
-0.00012706
0.00023546
2.8303e-05
-2.3486e-05
8.0091e-05
-2.3486e-05
-0.00028243
-0.00012706
0.00033903
-0.00012706
2.8303e-05
-7.5274e-05
0.00033903
-0.00035642
0.00013188
-2.3486e-05
2.8303e-05
-0.00017885
2.8303e-05
0.00033903
-0.00017885
2.8303e-05
-0.00012706
2.8303e-05
-7.5274e-05
0.00023546
-0.00023064
-7.5274e-05
0.00023546
-0.00023064
-7.5274e-05
0.00033903
-2.3486e-05
-2.3486e-05
-0.00012706
2.8303e-05
2.8303e-05
2.8303e-05
0.00013188
-0.00010731
-0.00023064
0.00033903
-0.00012706
0.00010632
-0.00028243
0.00013188
2.8303e-05
-2.3486e-05
-0.00017885
0.00023546
-7.5274e-05
0.00023546
-0.00028243
0.00023546
-0.00012706
0.00013188
-0.00012706
-7.5274e-05
0.00023546
0.00013188
-0.00038601
0.00023546
-7.5274e-05
-0.00017885
-7.5274e-05
-7.5274e-05
0.00044261
2.8303e-05
-0.00028243
0.00018367
2.8303e-05
-0.00017885
-0.00028243
0.00013188
8.0091e-05
0.00013188
-0.00028243
0.00013188
0.00023546
-0.00028243
0.00013188
0.00021277
-0.00033422
0.00023546
-0.00017885
8.0091e-05
2.8303e-05
8.0091e-05
-0.00012706
2.8303e-05
2.8303e-05
0.00018367
2.8303e-05
-0.00033422
8.0091e-05
-0.00017885
2.8303e-05
0.00013188
-0.00017885
2.8303e-05
2.8303e-05
0.00044261
-0.00038601
0.00018367
2.8303e-05
-0.00023064
0.00028725
0.00013188
-7.5274e-05
-0.00033422
-0.00012706
0.00023546
2.8303e-05
-7.5274e-05
-2.3486e-05
-0.00023064
0.00044261
-0.00017885
0.00023546
-0.00059316
0.00039082
2.8303e-05
-0.00017885
0.00033903
-0.00012706
-0.00017885
-7.5274e-05
0.00023546
-7.5274e-05
-0.00017885
0.00044261
-0.00012706
-0.00017885
-0.00012706
0.00023546
2.8303e-05
0.00013188
-0.00017885
-7.5274e-05
2.8303e-05
-7.5274e-05
0.00028725
2.8303e-05
2.8303e-05
-0.00028243
-2.3486e-05
0.00023546
-0.00012706
-2.3486e-05
0.00013188
-0.00021089
-7.5274e-05
-7.5274e-05
-2.3486e-05
0.00013188
0.00028725
-0.00033422
8.0091e-05
-0.00019111
8.0091e-05
0.00023546
-6.0689e-05
-0.00028243
0.00044261
-0.00012706
-0.00012706
0.00028725
-0.00017885
-0.00017885
-0.00017885
0.00044261
-0.00017885
8.0091e-05
-0.00023064
2.8303e-05
2.8303e-05
2.8303e-05
0.00033903
-0.00012706
8.0091e-05
-7.5274e-05
-2.3486e-05
-0.00012706
8.0091e-05
0.00018367
-0.00017885
-7.5274e-05
0.00018367
-2.3486e-05
-0.00017885
2.8303e-05
-7.5274e-05
-0.00012706
0.00018367
-0.00023064
0.00028725
0.00018367
-0.00043779
-7.5274e-05
0.00033903
8.0091e-05
-7.5274e-05
-0.00033422
0.00028725
-2.3486e-05
-2.3486e-05
-2.3486e-05
8.0091e-05
-0.00023064
0.00023546
0.00013188
-0.00033422
0.00028725
-0.00023064
-2.3486e-05
0.00023546
-0.00012706
0.00018367
-0.00033422
0.00044261
-0.00043779
0.00044261
-0.00022571
2.8303e-05
-2.3486e-05
0.00023546
-0.00038601
0.00033903
-0.00012706
-0.00033422
0.00033903
-0.00023064
0.00023546
-2.3486e-05
2.8303e-05
-0.00017885
-2.3486e-05
2.8303e-05
0.00023546
-0.00023064
0.00018367
-0.00023064
8.0091e-05
2.8303e-05
-0.00023064
0.00028725
-7.5274e-05
2.8303e-05
0.00013188
-0.00023064
0.00013188
-0.00012706
-2.3486e-05
0.00018367
0.00013188
-0.00012706
0.00018367
-0.00028243
2.8303e-05
-0.00023064
0.00023546
0.00018367
-7.5274e-05
-7.5274e-05
0.00013188
-0.00017885
-0.00017885
0.00044261
-0.00028243
-0.00028243
0.00039082
8.0091e-05
-2.3486e-05
-0.00017885
8.0091e-05
-0.00012706
0.00018367
8.0091e-05
-7.5274e-05
-7.5274e-05
-2.3486e-05
0.00018367
-0.00023064
-2.3486e-05
8.0091e-05
-7.5274e-05
-2.3486e-05
0.00033903
-2.3486e-05
-7.5274e-05
-7.5274e-05
-0.00023064
0.00044261
-0.00023064
2.8303e-05
-0.00023064
0.00013188
-2.3486e-05
-2.3486e-05
-2.3486e-05
0.00023546
-7.5274e-05
-7.5274e-05
0.00013188
0.00013188
-0.00021089
-7.5274e-05
-0.00028243
0.00044261
-7.5274e-05
-7.5274e-05
-1.9496e-05
2.8303e-05
-0.00017885
0.00028725
-2.3486e-05
8.0091e-05
-7.5274e-05
-0.00012706
0.00023546
-7.5274e-05
-7.5274e-05
0.00013188
2.8303e-05
-0.00017885
2.8303e-05
-2.3486e-05
8.0091e-05
2.8303e-05
0.00013188
-0.00017885
2.8303e-05
-7.5274e-05
-3.7337e-06
-0.00017885
-0.00017885
2.8303e-05
0.00023546
-0.00012706
-2.3486e-05
0.00013188
-0.00028243
0.00028725
-0.00023064
0.00033903
-0.00017885
-7.5274e-05
-0.00017885
-0.00023064
0.00054619
-0.00012706
-7.5274e-05
8.0091e-05
-0.00043779
0.00033903
8.0091e-05
0.00013188
8.0091e-05
-0.00043779
8.0091e-05
8.0091e-05
0.00023546
8.0091e-05
-7.5274e-05
-2.3486e-05
-7.5274e-05
-2.3486e-05
8.0091e-05
-0.00023064
0.00023546
-0.00017885
0.00023546
-0.00012706
-7.5274e-05
0.00033903
-0.00038601
2.8303e-05
0.00013188
2.8303e-05
-7.5274e-05
0.00018367
-7.5274e-05
2.8303e-05
-0.00048958
0.00039082
-0.00033422
0.00044261
-7.5274e-05
0.00013188
-0.00028243
2.8303e-05
8.0091e-05
2.8303e-05
-0.00012706
0.00023546
8.0091e-05
-0.00043779
0.00023546
2.8303e-05
-7.5274e-05
0.00013188
8.0091e-05
-0.00038601
0.00028725
2.8303e-05
-2.3486e-05
-0.00012706
-2.3486e-05
-0.00012706
0.00033903
-0.00043779
0.00033903
0.00013188
-0.00043779
0.00028725
2.8303e-05
-2.3486e-05
8.0091e-05
-7.5274e-05
-7.5274e-05
8.0091e-05
-7.5274e-05
0.00013188
0.00013188
-0.00017885
-0.00033422
0.00028725
0.00013188
-0.00028243
0.00033903
-2.3486e-05
-0.00012706
0.00013188
-0.00048958
0.00033903
-2.3486e-05
0.00013188
0.00013188
-0.00023064
2.8303e-05
-0.00028243
0.00044261
-0.00012706
8.0091e-05
-0.00012706
-2.3486e-05
2.8303e-05
0.00013188
-2.3486e-05
-2.3486e-05
-7.5274e-05
-0.00028243
0.00044261
-0.00027053
0.00023546
-2.3486e-05
-0.00028243
0.00023546
-0.00038601
0.00023546
0.00028725
-0.00048958
0.00044261
-0.00023064
-7.5274e-05
0.00023546
0.00013188
-0.00028243
2.8303e-05
0.00013188
-0.00012706
8.0091e-05
-0.00012706
-0.00023064
0.00039082
-0.00028243
0.00013188
0.00018367
-0.00017885
0.00023546
2.8303e-05
-0.00054137
0.00039082
-2.3486e-05
-0.00012706
0.00023546
-2.3486e-05
-0.0002015
8.0091e-05
-2.3486e-05
-7.5274e-05
0.00023546
-0.00017885
-2.3486e-05
-2.3486e-05
0.00023546
-2.3486e-05
0.00023546
-0.00028243
-0.00023064
0.00023546
-0.00043779
0.00044261
-0.00017885
0.00023546
-2.3486e-05
-0.00054137
0.00039082
0.00033903
-2.3486e-05
-0.00017885
-0.00043779
0.00039082
8.0091e-05
-0.00012706
0.00023546
-0.00017885
0.00013188
-0.00012706
-7.5274e-05
2.8303e-05
8.0091e-05
2.8303e-05
-2.3486e-05
-0.00028243
0.00028725
2.8303e-05
2.8303e-05
2.8303e-05
-0.00023064
-0.00012706
-2.3486e-05
0.00023546
0.00013188
-0.00012706
2.8303e-05
-0.00012706
-0.00012706
0.00033903
-0.00016915
-7.5274e-05
0.00013188
-2.3486e-05
-2.3486e-05
2.8303e-05
-2.3486e-05
0.00023546
-0.00028243
0.00013188
-0.00012706
0.00023546
2.8303e-05
-0.00012706
-7.5274e-05
8.0091e-05
-7.5274e-05
2.8303e-05
-2.3486e-05
0.00013188
-0.00025036
-0.00028243
0.00044261
2.8303e-05
-7.5274e-05
-7.5274e-05
0.00013188
0.00013188
-0.00033422
2.8303e-05
0.00033903
-0.00028243
-0.00033422
0.00044261
8.0091e-05
-2.3486e-05
-0.00012706
-7.5274e-05
0.00018367
-2.3486e-05
2.8303e-05
-7.5274e-05
-7.5274e-05
-7.5274e-05
0.00027044
-7.5274e-05
-0.00048958
0.00054619
0.00013188
-0.00023064
-0.00023064
0.00013188
8.0091e-05
2.8303e-05
-7.5274e-05
-7.5274e-05
0.00023546
-0.00017885
-7.5274e-05
0.00023546
-7.5274e-05
-2.3486e-05
-7.5274e-05
0.00013188
2.8303e-05
2.8303e-05
0.00013188
-2.3486e-05
-0.00064495
0.0004944
8.0091e-05
-0.00012706
-0.00012706
0.00013188
-0.00017885
2.8303e-05
2.8303e-05
0.00013188
0.00023546
-0.00038601
-0.00028243
0.00044261
2.8303e-05
-0.00023064
0.00023546
-0.00038601
0.00044261
-7.5274e-05
-0.00017885
0.00023546
-7.5274e-05
-2.3486e-05
2.8303e-05
-0.00017885
0.00013188
2.8303e-05
2.8303e-05
-0.00028243
0.00033903
-7.5274e-05
-7.5274e-05
-0.00012706
8.0091e-05
2.8303e-05
-0.00028243
0.00023546
8.0091e-05
-0.00012706
0.00033903
-0.00028243
-0.00017885
8.0091e-05
0.00013188
-0.00017885
0.00033903
0.00013188
-0.00033422
0.00023127
-0.00017885
0.00013188
-2.3486e-05
2.8303e-05
-0.00023064
0.00013188
2.8303e-05
8.0091e-05
2.8303e-05
2.8303e-05
-0.00017885
-0.00012706
0.00023546
2.8303e-05
0.00013188
-0.00012706
-7.5274e-05
-0.00038601
0.00039082
0.00013188
-0.00043779
0.00033903
-0.00012706
-2.3486e-05
8.0091e-05
-0.00012706
0.00033903
-0.00023064
-0.00017885
0.00023546
8.0091e-05
-0.00033422
0.00044261
-0.00012706
-0.00012706
-0.00012706
0.00023546
8.0091e-05
-7.5274e-05
-0.00017885
0.00013188
-7.5274e-05
2.8303e-05
8.0091e-05
-0.00028243
0.00044261
-0.00017885
-7.5274e-05
0.00021882
-0.00017885
0.00018367
-2.3486e-05
-0.00033422
0.00023546
8.0091e-05
-2.3486e-05
-2.3486e-05
-0.00028243
0.00013188
0.00018367
-0.00017885
0.00023546
-2.0367e-05
-0.00028243
-7.5274e-05
0.00013188
0.00017783
-0.00017885
0.00013188
-2.3486e-05
-2.3486e-05
2.8303e-05
-0.00028243
0.00044261
-2.3486e-05
-0.00033422
0.00013188
2.8303e-05
-0.00028243
0.00044261
0.00013188
-0.00028243
-7.5274e-05
0.00013188
2.8303e-05
-0.00012706
0.00023546
-0.00059316
0.00033903
-0.00012706
0.00013188
2.8303e-05
-0.00017885
0.00028725
-0.00017885
-7.5274e-05
0.00028725
0.00023546
-0.00028243
-0.00017885
-2.3486e-05
-0.00017885
0.00039082
-0.00017885
0.00023546
-7.5274e-05
-7.5274e-05
-7.5274e-05
2.8303e-05
0.00026534
-0.00033422
2.8303e-05
-2.3486e-05
0.00013188
-7.5274e-05
0.00015163
-0.00023064
0.00044261
-0.00069674
0.00028725
-7.5274e-05
0.00023546
0.00023546
-0.00069674
0.00033903
0.00013188
-7.5274e-05
-0.00012706
0.00033903
-0.00059316
0.00044261
2.8303e-05
-0.00038601
0.00033903
0.00023546
-0.00069674
0.00054619
-7.5274e-05
-0.00023064
0.00033903
-0.00012706
2.8303e-05
2.8303e-05
-0.00028243
0.00023546
-7.5274e-05
-0.00012706
-0.00023064
0.00054619
-0.00017885
-0.00012706
8.0091e-05
8.0091e-05
-7.5274e-05
0.00018367
-0.00017885
-0.00012706
0.00033903
-0.00012706
-7.5274e-05
-2.3486e-05
0.00018367
-0.00012706
0.00012016
-7.5274e-05
-7.5274e-05
-0.00023064
0.00023546
-2.3486e-05
-0.00012706
9.9843e-05
0.00013188
-0.00012706
2.8303e-05
8.0091e-05
-0.00028243
0.00033903
0.00013188
-0.00064495
0.00044261
0.00018367
-0.00017885
-2.3486e-05
-2.3486e-05
-0.00033422
0.00033903
0.00033903
-0.00023064
2.8303e-05
-0.00023064
0.00013188
-0.00012706
2.8303e-05
2.8303e-05
-7.5274e-05
0.00023546
-2.3486e-05
-2.3486e-05
-0.00017885
-2.3486e-05
0.00033903
-0.00012706
-0.00028243
0.00023546
0.00028725
-0.00048958
0.00018367
8.0091e-05
-0.00012706
-0.00028243
0.00044261
-0.00017885
-7.5274e-05
2.8303e-05
-0.00017885
0.00023546
0.00023546
-0.00054137
0.00044261
2.8303e-05
-0.00023064
0.00028725
-0.00028243
0.00018367
-0.00048958
0.00033903
0.00013188
-0.00012706
2.8303e-05
-5.5522e-05
0.00021827
-0.00033422
0.00033903
-7.5274e-05
-2.3486e-05
2.8303e-05
0.00018367
-0.00054137
0.00039082
-0.00026268
0.0003563
-0.00028243
0.00033903
-0.00033422
8.0091e-05
8.0091e-05
-0.00012706
0.00023546
-2.3486e-05
-0.00012706
-0.00017885
8.0091e-05
-7.5274e-05
-2.3486e-05
8.0091e-05
8.0091e-05
0.00023546
-0.00059316
0.00044261
-2.3486e-05
-0.00017885
0.00023546
-0.00017885
-0.00028243
0.00039082
-7.5274e-05
2.8303e-05
0.00018367
-0.00033422
-7.5274e-05
0.00023546
0.00013188
-7.5274e-05
-0.00033422
0.00028725
-0.00028243
0.00039082
-0.00017885
-0.00023064
0.00023546
0.00023546
-0.00036239
0.00023546
-3.7337e-06
-0.00017885
0.00033903
-2.3486e-05
-0.00023064
0.00013188
-0.00033422
0.00023546
-7.5274e-05
2.8303e-05
0.00013188
-0.00017885
0.00023546
-0.00017885
0.00023546
-0.00064495
0.00039082
0.00013188
-0.00038601
0.00059798
-0.00033422
8.0091e-05
-7.5274e-05
-2.3486e-05
-2.3486e-05
0.00018367
2.8303e-05
-0.00043779
0.00033903
-0.00021089
0.00023546
-2.3486e-05
0.00013188
-2.3486e-05
-0.00033422
4.8055e-05
2.8303e-05
0.00013188
-7.5274e-05
0.00013188
-0.00017885
-2.3486e-05
0.00033903
-0.00023064
0.00020342
-2.3486e-05
-0.00028243
0.00023546
-7.5274e-05
-0.00028243
0.00033903
-0.00017885
2.8303e-05
0.00013188
-0.00017885
-0.00012706
0.00018367
-0.00023064
0.00044261
-0.00012706
-0.00023064
0.00018367
-0.00012706
0.00013188
2.8303e-05
-2.3486e-05
2.8303e-05
-2.3486e-05
-7.5274e-05
2.8303e-05
0.00013188
-0.00023064
-2.3486e-05
-7.5274e-05
0.00013188
8.0091e-05
-0.00033422
0.00039082
2.8303e-05
-0.00023064
-0.00023064
0.00044261
-0.00023064
2.8303e-05
0.00018367
-0.00017885
-7.5274e-05
-0.00012706
0.00054619
-0.00043779
0.00013188
-7.5274e-05
0.00018367
0.00018367
2.8303e-05
-0.00048958
0.00023546
0.00013188
-0.00028243
0.00013188
0.00018367
-2.3486e-05
-7.5274e-05
-2.3486e-05
-7.5274e-05
0.00028725
-0.00033422
8.0091e-05
2.6566e-05
8.0091e-05
-0.00028243
0.00018367
2.8303e-05
0.00013188
-0.00038601
0.00023546
0.00013188
8.0091e-05
-7.5274e-05
-0.00023064
-2.3486e-05
9.9843e-05
-0.00017885
8.0091e-05
0.00013188
8.0091e-05
-0.00028243
0.00028725
-0.00023064
0.00023546
-0.00021089
2.8303e-05
0.00018367
-0.00043779
0.00039082
8.0091e-05
-0.00023064
0.00033903
-0.00023064
-7.5274e-05
8.0091e-05
0.00013188
-0.00038601
0.00023546
-0.00012706
0.00018367
2.8303e-05
2.8303e-05
-7.5274e-05
0.00033903
-0.00028243
-0.00017885
2.8303e-05
-0.00023064
0.0004944
-0.00023064
2.8303e-05
8.0091e-05
-0.00023064
0.00018367
-2.3486e-05
0.00013188
-7.5274e-05
-0.00023064
0.00028725
-0.00033422
0.00023546
2.8303e-05
-0.00017885
0.00028725
-0.00012706
0.00013188
-0.00017885
-0.00012706
0.00013188
-0.00023064
0.00013188
0.00033903
-0.00023064
-2.3486e-05
-2.3486e-05
-0.00012706
0.00023546
2.8303e-05
-0.00012706
8.0091e-05
0.00018367
-0.00038601
8.0091e-05
2.8303e-05
-2.3486e-05
0.00013188
0.00018367
-0.00036625
0.00023546
-0.00033422
0.00023546
-0.00017885
0.00033903
-0.00043779
0.00033903
8.615e-05
-0.00033422
0.00025521
0.00013188
-0.00012706
-2.3486e-05
-0.00023064
0.00028725
-0.00043779
0.00044261
0.00013188
-0.00048958
0.0004944
-0.00048958
0.00033903
-0.00033422
0.0004944
-0.00043779
0.00013188
-0.00033422
0.00059798
-0.00043779
0.00039082
-3.7337e-06
-0.00017885
2.8303e-05
-3.7337e-06
8.0091e-05
-0.00038601
0.00018367
0.00023546
-0.00043779
0.00028725
-2.3486e-05
-2.3486e-05
0.000307
-0.00023064
-0.00028243
0.00023546
-7.5274e-05
0.00028725
-7.5274e-05
-2.3486e-05
2.8303e-05
-2.3486e-05
-0.00017885
0.00013188
-2.3486e-05
8.0091e-05
-0.00043779
0.00018367
0.00028725
0.00013188
-0.00043779
0.00023546
-0.00017885
8.0091e-05
0.00018367
-7.5274e-05
0.00018367
-0.00054137
0.00028725
-7.5274e-05
0.00028725
-0.00043779
8.0091e-05
8.0091e-05
0.00013188
8.0091e-05
2.8303e-05
2.8303e-05
-0.00043779
0.00018367
-0.00012706
0.00013188
9.9843e-05
-2.3486e-05
-2.3486e-05
0.00018367
-0.00017885
-7.5274e-05
-0.00023064
0.00044261
-0.00028243
0.00039082
-0.00069674
0.00059798
8.0091e-05
-0.00023064
8.0091e-05
-0.00017885
0.00023546
2.8303e-05
-0.00054137
0.00054619
-7.5274e-05
-0.00048958
0.00059798
-0.00033422
0.00013188
-0.00012706
-7.5274e-05
0.00039082
-0.00043779
0.00023546
0.00028725
-0.00033422
0.00028725
-0.00028243
-7.5274e-05
0.00028725
-0.00036334
8.0091e-05
0.00033903
-0.00064495
0.00028725
-0.00028243
0.00054619
-0.00012706
-0.00033422
0.00054619
-0.00064495
0.00028725
0.00028725
-0.00028243
0.00023546
-7.5274e-05
-0.00048958
0.0004944
-0.00017885
0.00013188
-0.00011186
0.00023546
-0.00028243
0.00028725
-2.3486e-05
2.8303e-05
-0.00028243
0.00023546
-0.00028243
-0.00033422
0.0004944
-0.00012706
0.00018367
0.00023546
-0.00033422
0.00018367
-0.00038601
0.00054619
-0.00017885
-0.00017885
0.00018367
-0.00038601
0.00039082
-0.00038601
0.00033903
-0.00028243
0.00028725
0.00013188
-0.00043779
0.00033903
-0.00017885
0.00033903
-0.00048958
0.00028725
-0.00038601
0.00041057
-7.5274e-05
0.00018367
-0.00033422
0.00039082
-0.00043779
0.00023546
-0.00033422
0.00033903
-0.00017885
0.00023546
-0.00041804
0.00018367
-2.3486e-05
-0.00017885
0.00044261
8.0091e-05
-0.00033422
0.00044261
-0.00043779
0.00018367
-7.5274e-05
2.8303e-05
-7.5274e-05
0.000307
-0.00048958
0.00033674
-0.00012706
2.8303e-05
-0.00023064
0.00054619
-0.00054137
0.00032524
-0.00023064
2.8303e-05
-0.0001591
0.00015163
0.00028725
-0.00064495
0.00070155
-0.00043779
8.0091e-05
-0.00033422
0.00059798
-0.00025367
0.00013188
-0.00023064
0.0004944
-0.00043779
0.00023546
2.8303e-05
-0.00028243
0.00013188
8.0091e-05
0.00013188
-0.00012706
2.8303e-05
-0.00012706
0.00018367
-7.5274e-05
8.0091e-05
6.6042e-06
8.0091e-05
-0.00023064
-2.3486e-05
8.0091e-05
-7.5274e-05
2.8303e-05
-0.00017885
0.00028725
0.00013188
8.0091e-05
-0.00033422
-2.3486e-05
-0.00023064
0.00039082
-7.5274e-05
2.8303e-05
0.00023546
-0.00054137
0.00035879
8.0091e-05
-0.00033422
0.00023546
-0.00017885
0.00013188
-0.00012706
0.00023546
-0.00012706
0.00018367
-0.00028243
0.00030332
-0.00038601
-0.00028243
0.00054619
-0.00017885
-0.00012706
0.00013188
2.8303e-05
2.8303e-05
2.8303e-05
0.00023546
-0.00048958
0.00023546
-0.00038601
0.00033903
4.7965e-05
-3.7337e-06
2.8303e-05
8.0091e-05
-0.00012706
0.00013188
-0.00038601
0.00033903
-0.00012706
-2.3486e-05
-0.00017885
0.00044261
-7.5274e-05
-0.00028243
0.00023546
-0.00012706
0.00028725
-0.00038601
0.00018367
8.0091e-05
-0.00023064
0.00028725
-0.00028243
0.00039082
-0.00059316
0.00044261
-0.00023064
0.00013188
2.8303e-05
2.8303e-05
-0.00033422
-0.00023064
0.00070155
-0.00054137
0.00039082
8.0091e-05
-0.00023064
0.00023546
-0.00033422
0.00018367
-0.00012706
0.00013188
-7.5274e-05
-7.5274e-05
-0.00023064
0.00054619
-0.00017885
-0.00012706
-0.00023064
0.00059798
-0.00054137
0.00039082
0.00013188
-0.00028243
0.00023546
-7.5274e-05
-7.5274e-05
-0.00023064
0.00023546
-7.5274e-05
0.00013188
-0.00012706
-2.3486e-05
0.00013188
-0.00012706
0.00018367
-0.00023064
0.00018367
-0.00036625
0.00013188
0.00018367
0.000307
-0.00033422
8.0091e-05
-0.00033422
0.00020342
-2.3486e-05
0.00023546
-0.00028243
0.00028725
-2.3486e-05
-0.00043779
0.00054619
-0.00017885
2.8303e-05
-0.00048958
0.00059798
-0.00054137
0.00018367
-2.3486e-05
0.00018367
-0.00028243
8.0091e-05
8.0091e-05
0.00028725
-0.00028243
0.00019921
-7.5274e-05
-0.00028243
2.8303e-05
0.00033903
-0.00017885
-0.00012706
0.00028725
8.0091e-05
-0.00023064
0.00013188
-0.00012706
0.00018367
-0.00012706
-0.00012706
-0.00028243
0.00023546
-7.5274e-05
0.00028725
8.0091e-05
-0.00017885
2.8303e-05
8.0091e-05
0.00013188
-0.00033422
0.00041057
-0.00033422
8.0091e-05
0.00013188
-0.00038601
0.00033903
2.8303e-05
-0.00017885
0.00013188
-0.00033422
0.00018367
-7.5274e-05
0.00028725
-7.5274e-05
-0.00012706
0.00013188
-2.3486e-05
0.00013188
8.0091e-05
-0.00028243
0.00018367
-0.00028243
8.0091e-05
-2.3486e-05
-2.3486e-05
0.00033903
-0.00074852
0.00028725
0.00044261
-0.00028243
-0.00012706
-0.00017885
0.00044261
-7.5274e-05
0.00018367
-0.00043779
0.00039082
-7.5274e-05
-0.00028243
0.00033903
-2.3486e-05
8.0091e-05
-6.8996e-05
-2.3486e-05
-2.3486e-05
0.00018367
-0.00038601
0.00039082
-0.00023064
0.00018367
-0.00048958
0.00023546
-0.00028243
0.00023546
0.00023546
-7.5274e-05
-2.3486e-05
-0.00043779
0.00070155
-0.00048958
0.00039082
8.0091e-05
-0.00059316
0.0004944
-0.00033422
0.00033903
-0.00038601
0.00039082
-0.00023064
0.00039082
-0.00059316
8.0091e-05
0.00033903
-0.00023064
0.00033903
-0.00043779
0.00028725
-0.00028243
2.8303e-05
2.8303e-05
-0.00012706
0.00044261
-0.00023064
0.00023546
-0.00028243
8.0091e-05
0.00018367
-0.00023064
-0.00017885
0.00033903
-2.3486e-05
-0.00023064
9.9843e-05
-2.3486e-05
-7.5274e-05
-0.00012706
0.00018367
0.00013188
-0.00012706
0.00023546
-0.00028243
8.0091e-05
-0.00012706
0.00028725
0.00018367
-0.00054137
0.00044261
-0.00012706
-2.3486e-05
-7.5274e-05
-0.00023064
0.00023546
-0.00033422
0.00054619
2.685e-05
-0.00043779
0.00013188
8.0091e-05
-0.00017885
8.0091e-05
-0.00023064
0.00058692
-7.5274e-05
-0.00048958
0.00044261
-0.00017885
0.00020342
2.8303e-05
-0.00017885
-0.00017885
0.00033903
-0.00054137
0.00033903
0.00033903
-0.00028243
2.8303e-05
-0.00028243
0.00039082
4.3481e-05
-0.00041804
0.00018367
0.000307
-0.00026268
-2.3486e-05
-0.00012706
-0.00023064
0.00044261
-0.00012706
0.00018367
-0.00043779
0.0004944
-0.00054137
0.00054619
-0.00038601
-2.3486e-05
8.0091e-05
0.00028725
-0.00023064
-2.3486e-05
2.8303e-05
-0.00028243
0.00039082
0.00013188
-0.00069674
0.00044261
8.0091e-05
-0.00017885
8.0091e-05
2.8303e-05
8.0091e-05
-0.00033422
0.00018367
-7.5274e-05
0.00051415
-0.00028243
-0.00033422
0.00023546
-0.00012706
0.00028725
-0.00017885
-2.3486e-05
2.8303e-05
0.00013188
-7.5274e-05
8.0091e-05
0.00023546
-0.00023064
-0.00028243
0.0004944
-0.00059316
0.00056594
-0.00038601
0.00028725
-0.00038601
0.00039082
-0.00028243
-7.5274e-05
0.00039082
-0.00038601
0.00033903
-0.00028243
0.00028725
-0.00038601
0.00063333
-0.00054137
0.00039082
-0.00023064
0.00023546
-0.00023064
2.8303e-05
-0.00017885
0.00044261
-0.00048958
0.00023546
-7.5274e-05
0.00033903
-0.00028243
0.00023546
-0.00038601
-2.3486e-05
-2.3486e-05
0.00033903
-0.00028243
0.00033903
-0.00043779
0.00043031
-0.00017885
0.00018367
-0.00048958
0.00033903
0.00028725
-0.00028243
-0.0004217
0.00018367
-0.00023064
0.00028725
0.00039082
-0.00048958
-0.00023064
0.00033903
0.00023546
-0.00043779
8.0091e-05
0.00013188
0.00013188
0.00013188
-0.00054137
0.00054619
-0.00059316
0.00054619
-0.00054137
-0.00017885
0.00054619
-2.3486e-05
0.00033903
-0.00048958
-0.00033422
0.00070155
-0.00028243
0.00028725
-0.00017885
8.0091e-05
-0.00043779
2.8303e-05
0.00013188
0.00023546
2.8303e-05
-0.00023064
0.00028725
-0.00028243
-0.00023064
0.00064977
-0.00059316
0.00013188
-0.00023064
0.00018367
0.00044261
-0.00054137
0.00028725
2.8303e-05
8.0091e-05
-0.00038601
8.0091e-05
2.8303e-05
0.00033903
-0.00033422
0.00039082
-0.00054137
0.00028725
-7.5274e-05
0.00018367
2.8303e-05
-0.00012706
8.0091e-05
-0.00028243
0.0004944
-0.00028243
0.00033903
-0.00012706
-2.3486e-05
-0.00043779
0.00059798
-0.00043779
0.00018367
8.0091e-05
-2.3486e-05
-0.00017885
0.00018367
-7.5274e-05
-0.00023064
0.00033903
-0.00033422
-2.3486e-05
-7.5274e-05
0.00033903
0.00013188
-0.00017885
2.8303e-05
-0.00054137
0.00044261
-2.3486e-05
-0.00017885
0.00062453
-0.00064495
0.00054619
-0.00033422
-7.5274e-05
0.00033903
2.6762e-06
8.0091e-05
-0.00043779
0.00044261
-0.00048958
0.00033903
-0.00017885
2.8303e-05
2.8303e-05
-0.00017885
0.0004944
-0.00048958
0.00023546
-0.00028243
0.00039082
-2.3486e-05
-0.00023064
0.00023546
-0.00012706
0.00018367
-0.00017885
-7.5274e-05
8.0091e-05
8.0091e-05
-0.00023064
0.00033903
-0.00017885
-0.00012706
0.00028725
-0.00012706
0.00023546
-0.00038601
0.00033903
-0.00028243
-0.00023064
8.0091e-05
0.00028725
0.00018748
-2.3486e-05
-0.00069674
0.00075334
-0.00048958
0.00054619
-0.00074852
0.0004944
-0.00059316
0.0004944
-2.3486e-05
0.00023546
2.8303e-05
-0.00028243
0.00028725
-0.00033422
-7.5274e-05
0.00033903
-0.00023064
-0.00017885
8.0091e-05
0.00033903
-7.5274e-05
2.8303e-05
-2.3486e-05
-0.00022415
0.00023546
-7.8096e-05
-2.3486e-05
-0.00033422
0.00064977
-0.00048958
0.00033903
-0.00017885
8.0091e-05
-0.00043779
0.00038764
0.00013188
-0.00054137
0.0004944
-0.00038601
-2.2019e-05
0.00054619
-0.00038601
0.00018367
-2.3486e-05
-3.7337e-06
-7.5274e-05
0.00013188
-0.00017681
0.00035879
-0.00054137
-2.3486e-05
0.0004901
-0.00017885
-0.00017885
0.00028725
-0.00033422
-0.0001017
0.00029698
0.00013188
-0.00028243
0.00039082
-0.00048958
0.00023546
-0.00012706
-2.3486e-05
0.00013188
0.00028725
-0.00043779
2.8303e-05
-0.00048958
0.00039082
8.0091e-05
0.00013188
-0.00028243
0.00018367
0.00013188
-0.00038601
0.00059798
-0.00017885
0.00013188
-0.00017885
0.00018367
-0.00021089
-7.5274e-05
0.00028725
-0.00038601
0.00044261
-0.00048958
0.00023546
8.5765e-05
-0.00038601
0.00054619
-0.00028243
-0.00012706
0.00018367
0.00028725
-0.00023064
2.8303e-05
0.00013188
-0.00028243
-7.5274e-05
-0.00028243
0.00075334
4.8055e-05
-0.00038601
-0.00028243
0.00018367
0.00033903
-0.00012706
8.0091e-05
-0.00033422
0.00018367
-2.3486e-05
-0.00048958
0.0004944
-0.00012706
0.00018367
-2.3486e-05
-7.5274e-05
0.00013188
0.00023546
-0.00017885
2.8303e-05
8.0091e-05
-0.00017885
-2.3486e-05
-0.00017885
0.00024802
-0.00048958
0.00028725
0.00028725
-0.00059316
0.00033903
0.00018367
-0.00038601
-2.3486e-05
0.00039082
-0.00023064
2.8303e-05
-2.3486e-05
0.00033903
-0.00012706
-0.00043779
0.00054619
-0.00059316
0.00033903
0.00023546
-0.00038601
0.00028725
-0.00033422
-0.00012706
0.000307
-0.00017885
2.8303e-05
0.00044261
-0.00069674
0.00028725
0.0004944
-0.00038601
2.8303e-05
-0.00017885
0.00044261
-0.00038601
-7.5274e-05
0.00023546
-2.3486e-05
0.00018367
-7.5274e-05
0.00015163
-0.00017885
8.0091e-05
-0.00033422
0.00044261
-0.00033422
-2.3486e-05
-0.00023064
-2.3486e-05
0.00039082
-0.00023064
-0.00028243
0.00023546
-0.00023064
0.00075334
-0.00054137
0.00059798
-0.00012706
-0.00028243
0.00033903
-0.00043779
-0.00023064
0.00059798
-0.00028243
2.8303e-05
-7.5274e-05
2.8303e-05
8.0091e-05
0.00033903
-0.00033422
0.00023546
-0.00054137
0.00018367
0.0004944
-0.00033422
8.0091e-05
-0.00054137
0.00033903
0.00018367
2.8303e-05
-0.00048958
0.00061665
-0.00038601
0.00039082
-0.00043779
0.00028725
0.00013188
-0.00028243
-0.00043779
0.00039082
-0.00017885
0.00033903
0.00025305
-0.00033422
-0.00038601
0.00033903
-0.00023064
0.00051282
-0.00023064
0.00033903
-0.00033422
0.00018367
-2.3486e-05
-0.00028243
0.0004944
-0.00059316
0.0004944
-0.00023064
-0.00012706
8.0091e-05
-0.00012706
8.0091e-05
8.0091e-05
-2.3486e-05
0.00013188
0.00018367
-0.00043779
-2.3486e-05
0.00044261
-0.00054137
0.0004944
2.8303e-05
-0.00033422
0.00028725
-0.00033422
0.00044261
-0.00038601
-0.00017885
8.0091e-05
0.00039082
-0.00028243
0.00044261
-0.00017885
-0.00054137
0.00039082
-0.00028243
2.8303e-05
0.00013188
-2.3486e-05
-0.00017885
0.00028725
-0.00023064
8.0091e-05
0.00028725
-0.00017885
0.00013188
0.00013188
-0.00033422
8.0091e-05
0.00028725
-7.5274e-05
4.8055e-05
-0.00033422
0.00013188
-0.00010731
0.00028725
-0.00017885
-0.00038601
-2.3486e-05
0.00018367
0.0004944
8.0091e-05
-0.00038601
0.00039082
-0.00033422
0.00023546
-0.00038601
0.00028725
-0.00012706
-0.00028243
-0.00017885
0.00059798
-0.00043779
0.00044261
-0.00033422
0.00028725
-0.00017885
-2.3486e-05
0.00023546
-0.00012706
8.0091e-05
8.0091e-05
-0.00038601
0.00023546
-2.3486e-05
8.0091e-05
8.0091e-05
-0.00017885
8.0091e-05
-0.00012706
0.00033903
-0.00028243
0.00033903
-2.3486e-05
-0.00038601
0.00013188
-0.00023064
0.0004944
-0.00043779
0.00013188
0.00023546
-0.00064495
0.00018367
0.00034557
-0.00043779
-0.00012706
-0.00012706
0.00044261
0.00023546
-0.00033422
0.00033903
-0.00033422
0.00013188
0.00018367
-0.00023064
8.0091e-05
2.8303e-05
-2.3486e-05
-0.00028243
0.00039082
-0.00017885
0.00012189
0.00023546
-0.00023064
0.00013188
-0.00038601
-0.00012706
0.00054619
-0.00023064
0.00018367
-0.00033422
-7.5274e-05
8.0091e-05
0.00018367
8.0091e-05
-0.00043779
0.00018367
2.8303e-05
0.00013188
8.0091e-05
-0.00023064
0.00013188
-0.00043779
0.00070155
-2.3486e-05
-0.00023064
0.00023546
-0.00023064
0.00018367
-0.00023064
0.00028725
-7.5274e-05
-0.00043779
0.00018367
8.0091e-05
0.00023546
-0.00048958
0.0004944
-0.00043779
0.00023546
8.0091e-05
-0.00023064
-2.3486e-05
0.00023546
-0.00028243
0.00018367
-2.3486e-05
-2.3486e-05
-0.00017885
0.00054619
-0.00048958
0.00039082
-0.00036625
-7.5274e-05
0.00044261
-0.00028243
0.00023546
-0.00012706
0.00028725
-0.00038601
0.00028725
-0.00054137
0.00064977
-0.00048958
0.00028725
-7.5274e-05
0.00013188
-0.00017885
-0.00012706
2.8303e-05
0.00023546
2.8303e-05
-0.00033422
0.00013188
8.0091e-05
0.00023546
-0.00028243
0.00023546
-0.00028243
0.00023546
-0.00034791
-7.5274e-05
0.00044261
-0.00048958
0.00054619
-0.00059316
0.00028725
-0.00014066
0.0004944
-0.00059316
9.9843e-05
2.8303e-05
0.00033903
-0.00033422
0.00033903
-0.00059316
0.00028725
-0.00017885
0.00023546
-0.00023064
0.00028725
2.8303e-05
-0.00038601
0.00018367
0.00039082
-0.00023064
0.00013188
-7.5274e-05
-0.00033422
0.00013188
0.00042606
-0.00043779
-0.00012706
0.00018367
-0.00012706
2.8303e-05
0.00033903
-0.00023064
-0.00012706
-2.3486e-05
8.0091e-05
-7.5274e-05
-7.5274e-05
0.0004944
-0.00028243
0.00023546
-0.00033422
0.00039082
-7.5274e-05
-0.00028243
-2.3486e-05
8.0091e-05
-0.00038601
0.00070155
-0.00038601
0.00013188
-2.3486e-05
2.0631e-05
0.00023546
-0.00028243
0.00039082
-2.3486e-05
-0.00028243
0.00028725
-0.00028243
0.00018367
-0.00017885
-7.5274e-05
-0.00012706
0.00013188
-0.00017885
-2.3486e-05
0.00028725
0.00018367
-0.00033422
0.00023546
-0.00043779
0.00033903
-3.8186e-05
0.00013188
-0.00012706
0.00018367
-0.00048958
0.0004944
-0.00033422
8.0091e-05
-0.00017885
0.00013188
0.00033903
-0.00028243
0.00022428
-0.00028243
0.00033903
-0.00038601
2.8303e-05
8.0091e-05
0.00040585
-0.00043779
0.00044261
-0.00028243
-0.00012706
-7.5274e-05
0.00033903
-0.00017885
-0.00012706
0.00018367
-0.00026132
0.00039082
-0.00043779
0.00033903
-0.00028243
8.0091e-05
-0.00017885
0.00054619
-0.00043779
0.00013188
-7.5274e-05
0.00039082
-0.00023064
-2.3486e-05
0.00027402
-0.00017885
-0.00012706
-0.00023064
0.00023546
-0.00017885
0.00039082
2.8303e-05
-0.00048958
0.00039082
0.00018367
-0.00033422
0.00013188
0.00013188
-0.00023064
0.00013188
-0.00033422
0.00028725
0.00019181
-0.00028243
0.00028725
-0.00038601
0.00039082
-7.5274e-05
-0.00038601
0.00018367
0.00023546
-0.00033422
0.00028725
-0.00038601
0.00013188
0.00028725
2.8303e-05
-0.00028243
0.00018367
-0.00023064
8.0091e-05
2.8303e-05
2.8303e-05
0.00018367
-0.00023064
0.00023546
-0.00054137
0.00023546
0.00033903
-0.00038601
0.00028725
-0.00017885
-2.3486e-05
0.00018367
-0.00033422
2.8303e-05
0.00028725
9.5707e-05
-0.00023064
0.00023546
-0.00017885
0.00018367
-0.00054137
0.00033903
0.00023546
-0.00033422
-0.00023064
0.00054619
-2.3486e-05
-0.00048958
0.00018367
2.8303e-05
-2.3486e-05
0.00028725
-0.00033422
-2.3486e-05
-7.5274e-05
2.8303e-05
-0.00028243
0.00033903
-2.3486e-05
0.00033903
-0.00017885
0.00023546
-0.00028243
0.00028725
-0.00028243
-0.00017885
0.00044261
-0.00028243
0.00013188
0.00018367
-0.00028243
-0.00023064
0.00018367
8.0091e-05
-0.00017885
0.00023546
8.0091e-05
-0.00048958
0.00028725
0.00023546
-0.00028243
0.00013188
-0.00017885
-0.00012706
8.0091e-05
0.00039082
-0.00033422
-2.3486e-05
0.00028725
-0.00038601
0.00013188
0.00033903
-0.00012706
-0.00017885
-7.5274e-05
0.00023546
-0.00038601
0.0004944
-0.00038601
-2.3486e-05
0.00028725
8.0091e-05
-0.00033422
-2.3486e-05
0.00044261
-0.00010731
-0.00023064
0.00013188
-0.00017885
0.00044261
-0.00033422
-0.00017885
2.8303e-05
2.8303e-05
0.00023546
-0.00023064
0.00018367
-8.2785e-05
8.0091e-05
0.00018367
-0.00028243
0.00013188
0.00018367
-0.00048958
0.00033903
-0.00038601
0.00039082
0.00018367
-0.00043779
0.00028725
-0.00012706
8.0091e-05
-7.5274e-05
-7.5274e-05
8.0091e-05
2.8303e-05
0.00023546
-0.00013501
-0.00017885
0.00033903
-0.00023064
2.8303e-05
8.0091e-05
-0.00012706
-0.00017885
0.00023546
-2.3486e-05
2.8303e-05
0.00023546
-7.5274e-05
-0.00012706
8.0091e-05
-7.5274e-05
0.00013188
-0.00043779
0.00023546
-0.00012706
0.00018367
0.00013188
-0.00017885
0.00018367
-0.00023064
-7.5274e-05
-0.00012706
0.00033903
-0.00033422
-2.3486e-05
0.00018367
2.8303e-05
0.00013188
-0.00033422
8.0091e-05
-2.3486e-05
0.00033903
8.0091e-05
-0.00017885
-2.3486e-05
0.00023546
-2.3486e-05
-0.00023064
2.8303e-05
0.00013188
-0.00023064
0.00023546
-0.00033422
-2.3486e-05
0.00018367
0.00028725
-0.00023064
-0.00012706
0.00033903
-7.5274e-05
-0.00023064
-2.3486e-05
8.0091e-05
0.00013188
-7.5274e-05
0.00018367
-0.00023064
-7.5274e-05
8.0091e-05
2.8303e-05
0.00013188
-2.3486e-05
-0.00033422
0.00023546
0.00013188
-0.00017885
-3.7337e-06
0.00023546
-0.00017885
-0.00012706
2.8303e-05
8.0091e-05
0.00023546
-0.00038601
0.00013188
-0.00017885
0.00013188
-2.3486e-05
0.00013188
-0.00012706
8.0091e-05
-0.00012706
2.8303e-05
0.00054619
-0.00048958
-0.00017885
0.00039082
-0.00028243
0.00039082
-0.00043779
0.00018367
-7.5274e-05
-7.5274e-05
2.8303e-05
2.8303e-05
-2.3486e-05
2.8303e-05
2.8303e-05
0.00018367
-0.00038601
0.00033903
-0.00017885
-0.00012706
0.00028725
8.0091e-05
0.00018367
-0.00023064
0.00013188
-0.00048958
0.00013188
0.00033903
-0.00028243
-2.3486e-05
0.00023546
-0.00017885
2.8303e-05
0.00023546
-0.00038601
0.00033903
2.8303e-05
-7.5274e-05
-0.00033422
0.00018367
0.00028725
-0.00028243
-2.3486e-05
0.00023546
-0.00023064
-0.00012706
0.00028725
-0.00012706
-0.00017885
0.00028725
-0.0001591
0.00028725
-0.00023064
-2.3486e-05
-2.3486e-05
-7.5274e-05
0.00013188
-0.00017885
0.00028725
8.0091e-05
-0.00028243
-7.5274e-05
0.00013188
-2.3486e-05
0.00018367
-0.00012706
-0.00012706
0.00023546
-0.00017885
-7.5274e-05
2.8303e-05
-2.3486e-05
0.00018367
0.00013188
2.8303e-05
-0.00038601
0.00028725
2.8303e-05
0.00018367
-0.00031446
-0.00012706
-7.5274e-05
0.00023546
-0.00017885
0.00033903
-0.00038601
0.00023546
-0.00012706
0.00013188
-0.00023064
0.00028725
-0.00023064
0.00013188
-2.3486e-05
0.00013188
2.8303e-05
2.8303e-05
-0.00028243
8.0091e-05
-0.00023064
0.00033903
0.00023546
-7.5274e-05
-7.5274e-05
-0.00017885
-0.00017885
0.00013188
8.0091e-05
-0.00012706
0.00013188
-0.00012706
0.00018367
0.00023546
-0.00017885
-0.00017885
0.00013188
-0.00012706
2.8303e-05
0.00023546
-0.00017885
-0.00012706
8.0091e-05
-0.00012706
0.00039082
-2.3486e-05
-0.00038601
0.00023546
2.8303e-05
2.8303e-05
-7.5274e-05
0.00018367
-0.00023064
-0.00017885
0.00033903
2.8303e-05
8.0091e-05
-0.00028243
2.8303e-05
0.00018367
0.00018367
-0.00017885
-0.00023064
2.8303e-05
-0.00017885
0.00013188
0.00023546
-0.00038601
0.00018367
-2.3486e-05
0.00028725
-0.00021089
-2.3486e-05
-0.00017885
0.00013188
0.00013188
0.00018367
-0.00028243
-2.3486e-05
-7.5274e-05
0.00033903
2.8303e-05
-0.00038601
0.00013188
-2.3486e-05
0.00018367
-0.00033422
8.9527e-05
-7.5274e-05
0.00013188
-0.00023064
0.00013188
-7.5274e-05
0.00013188
0.00018367
-2.3486e-05
-0.00023064
0.00013188
0.00013188
-0.00010731
2.8303e-05
-7.5274e-05
-2.3486e-05
0.00013188
-7.5274e-05
0.00013188
2.8303e-05
-0.00017885
0.00018367
-7.5274e-05
8.0091e-05
-7.5274e-05
-7.5274e-05
-0.00012706
0.00023546
-2.3486e-05
-0.00017885
-0.00023064
8.0091e-05
0.00023546
-7.5274e-05
0.00033903
-0.00048958
2.8303e-05
0.00023546
-2.3486e-05
-0.00023064
0.00033903
-0.00038601
0.00013188
0.00023546
-7.5274e-05
-0.00017885
2.8303e-05
8.0091e-05
8.0091e-05
-7.5274e-05
0.00013188
-7.5274e-05
2.8303e-05
-0.00017885
0.00018367
-0.00012706
2.8303e-05
-7.5274e-05
2.8303e-05
2.8303e-05
0.00023546
-0.00038601
0.00033903
-2.3486e-05
-0.00012706
-0.00017885
0.00023546
0.00018367
-0.00028243
2.8303e-05
0.00023546
-0.00028243
0.00013188
-7.5274e-05
-2.3486e-05
8.0091e-05
2.8303e-05
2.8303e-05
-0.00017885
-2.3486e-05
0.00013188
0.00023546
-0.00017885
9.0235e-05
-0.00015606
-0.00017885
0.00013188
-7.5274e-05
0.00013188
0.00013188
-7.5274e-05
2.8303e-05
-7.5274e-05
2.8303e-05
2.6812e-05
2.8303e-05
-7.5274e-05
2.8303e-05
-7.5274e-05
2.8303e-05
-7.5274e-05
-2.3486e-05
2.8303e-05
0.00013188
2.8303e-05
-0.00017885
0.00023546
-7.5274e-05
0.00013188
-7.5274e-05
-7.5274e-05
0.00023546
-0.00021089
0.00013188
-0.00028243
0.00013188
-7.5274e-05
0.00013188
-7.5274e-05
2.8303e-05
-7.5274e-05
-7.5274e-05
0.00018367
-0.00017885
2.8303e-05
-7.5274e-05
0.00013188
0.00023546
-0.00028243
-7.5274e-05
0.00023546
-7.5274e-05
-7.5274e-05
-7.5274e-05
2.8303e-05
0.00023546
-9.452e-05
-0.00028243
0.00013188
0.00023546
-0.00017885
-7.5274e-05
2.8303e-05
0.00013188
2.8303e-05
0.00013188
2.8303e-05
-0.00028243
0.00013188
0.00013188
-0.00028243
-7.5274e-05
2.8303e-05
0.00023546
2.8303e-05
-7.5274e-05
-0.00017885
2.8303e-05
2.8303e-05
2.8303e-05
0.00013188
-0.00017885
-7.5274e-05
0.00033903
-0.00028243
0.00013188
-0.00017885
0.00013188
-7.5274e-05
0.00013188
-7.5274e-05
0.00013188
-0.00017885
0.00013188
0.00013188
-0.00028074
0.00018367
8.0091e-05
-0.00028243
0.00013188
0.00013188
-0.00028243
0.00013188
2.8303e-05
-7.5274e-05
2.8303e-05
2.8303e-05
2.8303e-05
-7.5274e-05
2.8303e-05
2.8303e-05
-7.5274e-05
0.00013188
0.00013188
2.8303e-05
-0.00038601
2.8303e-05
0.00013188
-7.5274e-05
2.8303e-05
0.00013188
0.00013188
-0.00017885
-7.5274e-05
0.00013188
0.00013188
-7.5274e-05
-7.5274e-05
-0.00017885
0.00013188
-7.5274e-05
2.8303e-05
-7.5274e-05
2.8303e-05
0.00013188
-7.5274e-05
2.8303e-05
2.8303e-05
-7.5274e-05
-7.5274e-05
0.00013188
0.00013188
-0.00017885
0.00013188
2.8303e-05
2.8303e-05
-0.00028243
2.8303e-05
0.00023546
-7.5274e-05
2.8303e-05
-0.00017885
0.00013188
-7.5274e-05
2.8303e-05
0.00013188
-0.00017885
-7.5274e-05
0.00023546
2.8303e-05
-0.00017885
0.00023546
-0.00017885
-3.7337e-06
-0.00017885
0.00033903
-7.5274e-05
2.8303e-05
2.8303e-05
-0.00028243
2.8303e-05
-7.5274e-05
0.00013188
2.8303e-05
-7.5274e-05
0.00013188
-0.00017885
0.00013188
-0.00017885
0.00033903
-0.00017885
-7.5274e-05
2.8303e-05
9.9843e-05
2.8303e-05
-7.5274e-05
2.8303e-05
-7.5274e-05
2.8303e-05
0.00013188
-0.00017885
-7.5274e-05
0.00023546
0.00013188
-0.00017885
2.8303e-05
0.00013188
2.8303e-05
-7.5274e-05
2.8303e-05
-7.5274e-05
-0.00017885
2.8303e-05
0.00013188
-7.5274e-05
0.00013188
-0.00017885
2.8303e-05
2.8303e-05
0.00013188
2.8303e-05
-7.5274e-05
-7.5274e-05
-7.5274e-05
2.8303e-05
0.00013188
-0.00017885
-0.00017885
0.00017971
-0.00017885
-2.3486e-05
-0.00012706
0.00023546
-0.00028243
2.8303e-05
-2.3486e-05
0.00033903
-2.3486e-05
-0.00023064
-7.5274e-05
2.8303e-05
0.00028725
-7.5274e-05
2.8303e-05
-0.00038601
0.00018367
0.00013188
-2.3486e-05
-7.5274e-05
0.00023546
-7.5274e-05
-0.00017885
0.00013188
-2.3486e-05
-2.3486e-05
0.00013188
-0.0001591
-0.00038601
0.00028725
0.00018367
0.00013188
-0.00048958
0.0002466
-7.5274e-05
0.00028725
-0.00017885
-0.00017885
0.00018367
0.00013188
-0.00023064
2.8303e-05
-2.3486e-05
-7.5274e-05
0.00018367
0.00018367
-0.00017885
-2.3486e-05
8.0091e-05
-7.5274e-05
-0.00012706
2.8303e-05
0.00018367
-0.00038601
0.00033903
0.00023546
-0.00017885
-0.00033422
0.00023546
-7.5274e-05
0.00013188
2.8303e-05
0.00018367
-0.00033422
0.00018367
-0.00017885
8.0091e-05
0.00023546
-0.00023064
-2.3486e-05
-7.5274e-05
8.0091e-05
8.0091e-05
2.8303e-05
2.8303e-05
-7.5274e-05
0.00013188
-7.5274e-05
-0.00017885
0.00023546
-0.00012706
2.8303e-05
-0.00017885
0.00033903
-0.00023064
-0.00012706
0.00013188
0.00013188
2.8303e-05
-7.5274e-05
2.8303e-05
-0.00043779
0.00044261
-2.3486e-05
2.8303e-05
-0.00028243
0.00033903
-0.00017885
0.00023546
-7.5274e-05
-0.00012706
8.0091e-05
-0.00033422
0.00033903
-2.3486e-05
-0.00023064
0.00028725
2.8303e-05
-0.00017885
-0.00012706
0.00023546
-0.00012706
0.00023546
-7.5274e-05
-7.5274e-05
2.8303e-05
-0.00033422
0.00033903
0.00013188
-0.00023064
0.00013188
2.8303e-05
-0.00023064
0.00023546
-0.00017885
0.00023546
-0.00017885
-0.00012706
0.00023546
2.8303e-05
-0.00023064
0.00018367
-0.00012706
2.8303e-05
0.00013188
0.00013188
-0.00023064
-0.00012706
0.00013188
2.8303e-05
0.00013188
-0.00023064
2.8303e-05
-2.3486e-05
0.00023546
-0.00017885
2.8303e-05
2.8303e-05
-7.5274e-05
-5.5522e-05
2.8303e-05
2.8303e-05
2.8303e-05
0.00013188
-0.00017885
8.0091e-05
-0.00017885
0.00018367
2.8303e-05
0.00013188
-0.00038601
0.00013188
2.8303e-05
0.00023546
-0.00038601
0.00023546
2.8303e-05
-0.00043779
0.0004944
-0.00012706
0.00023546
-0.00033422
2.8303e-05
0.00013188
-7.5274e-05
8.0091e-05
0.00013188
-0.00038601
0.00039082
-0.00017885
-0.00017885
0.00044261
-0.00017885
-0.00012706
8.0091e-05
0.00013188
-0.00028243
-2.3486e-05
0.00023546
-0.00023064
2.8303e-05
0.00023546
-2.3486e-05
-7.5274e-05
0.00013188
-0.00017885
4.0481e-05
2.8303e-05
-7.5274e-05
-2.3486e-05
0.00013188
0.00023546
-0.00023064
2.8303e-05
-2.3486e-05
-0.00023064
-2.3486e-05
-7.5274e-05
0.00013188
0.00023546
2.8303e-05
-0.00012706
-0.00017885
8.0091e-05
0.00013188
2.8303e-05
-0.00017885
2.8303e-05
0.00013188
-0.00012706
0.00013188
2.8303e-05
-0.00017885
2.8303e-05
-0.00033422
0.00044261
0.00013188
-0.00013882
-0.00012706
-0.00023064
0.00044261
-7.5274e-05
0.00013188
-0.00043779
0.00023546
0.00018367
0.00013188
-0.00037798
-0.00017885
0.00023546
-7.5274e-05
-0.00017885
0.00023546
2.8303e-05
2.8303e-05
2.8303e-05
-7.5274e-05
0.00013188
-0.00023064
0.00023546
-0.00038601
0.00023546
2.8303e-05
9.9843e-05
-0.00017885
0.00013188
8.0091e-05
-0.00048958
0.00033903
2.8303e-05
-0.00017885
0.00023546
2.8303e-05
-0.00017885
0.00013188
2.8303e-05
-2.3486e-05
-0.00017885
0.00013188
-2.3486e-05
-0.00017885
0.00023546
0.00023546
-0.00048958
0.00013188
0.00023546
-0.0001232
2.8303e-05
-0.00023064
-2.3486e-05
0.00024237
0.00013188
2.8303e-05
-7.5274e-05
2.8303e-05
-0.00028243
0.00023546
-2.3486e-05
-0.00023064
0.00033903
-7.5274e-05
-0.00017885
2.8303e-05
-0.00012706
0.00023546
2.8303e-05
-7.5274e-05
-7.5274e-05
-7.5274e-05
0.00039082
-0.00043779
0.00023546
2.8303e-05
-0.00017885
0.00013188
-2.3486e-05
-7.5274e-05
-0.00017885
0.00033903
-7.5274e-05
0.00023546
-7.5274e-05
-0.00048958
0.00044261
8.0091e-05
-0.00023064
9.9843e-05
2.8303e-05
-0.00012706
-0.00023064
0.00039082
0.00013188
-0.00054137
0.00033903
0.00013188
-0.00023064
0.00018367
-0.00017885
0.00018367
2.8303e-05
-0.00028243
0.00018367
2.8303e-05
2.8303e-05
-0.00012706
8.0091e-05
-0.00017885
0.00018367
-7.5274e-05
2.8303e-05
-2.3486e-05
3.6004e-05
2.8303e-05
0.00013188
-0.00023064
-7.5274e-05
-1.0055e-05
-0.00023064
0.00033903
0.00013188
-0.00012706
-7.5274e-05
2.8303e-05
8.0091e-05
-0.00028243
0.00033903
-0.00023064
8.0091e-05
0.00018367
8.0091e-05
-0.00064495
0.00033903
0.00013188
-7.5274e-05
-0.00017885
0.00013188
0.00013188
2.8303e-05
-0.00012706
0.00013188
-0.00023064
0.00018367
-0.00023064
0.00023546
-0.00017885
-2.3486e-05
0.00013188
8.0091e-05
-0.00028243
-0.00012706
0.00044261
0.00013188
-0.00028243
-0.00012706
0.00018367
-0.00033422
0.00013188
0.00013188
0.00023546
-0.00023064
-0.00023064
0.00033903
-2.3486e-05
-7.5274e-05
-0.00023064
0.00013188
-0.00012706
0.00023546
-0.00017885
0.00018367
-7.5274e-05
8.0091e-05
-0.00017885
-2.3486e-05
0.00023546
2.8303e-05
2.8303e-05
-0.00017885
-0.00012706
0.00033903
-0.00028243
0.00033903
-0.00064495
0.00044261
0.00013188
5.6266e-05
-0.00012706
2.8303e-05
8.0091e-05
-0.00017885
0.00013188
8.0091e-05
-0.00023064
0.00013188
-0.00012706
0.00023546
-0.00023064
2.8303e-05
0.00023546
2.8303e-05
-0.00028243
2.8303e-05
0.00013188
0.00013188
-0.00038601
-2.3486e-05
0.00033903
-2.3486e-05
-0.00038601
0.00023546
2.8303e-05
0.00013188
0.00013188
-0.00054137
0.00023546
0.00023546
-0.00017885
8.8527e-05
-0.00033422
0.00033903
2.8303e-05
-0.00017885
-7.5274e-05
0.00013188
8.0091e-05
-0.00054137
0.00053504
-7.5274e-05
2.8303e-05
-0.00017885
-0.00012706
0.00023546
0.00023546
-0.00069674
0.00028725
0.00028725
8.0091e-05
-0.00028243
-2.3486e-05
-7.5274e-05
0.00023546
-7.5274e-05
-0.00017885
0.00028725
-0.00028243
0.00033903
2.8303e-05
-0.00038601
0.00018367
8.0091e-05
2.8303e-05
-0.00010731
-0.00012706
8.0091e-05
0.00023546
-0.00031446
0.00026155
-0.00028243
-0.00023064
0.00054619
-0.00012706
-0.00012706
8.0091e-05
0.00013188
2.8303e-05
-0.00054137
0.00033903
-7.5274e-05
0.00044261
-0.00059316
0.00033903
-0.00012706
0.00028725
-0.00023064
-0.00012706
8.0091e-05
0.00023546
-7.5274e-05
0.00013188
-0.00028243
-0.00012706
0.00023546
2.8303e-05
-0.00012706
-0.00017885
0.00028725
-7.5274e-05
-2.3486e-05
-7.5274e-05
-7.5274e-05
0.00013188
-2.3486e-05
0.00013188
2.8303e-05
-2.3486e-05
-0.00012706
0.00033903
-0.00017885
-0.00028243
2.8303e-05
0.00023546
-2.3486e-05
-0.00012706
0.00013188
-0.00012706
-0.00012706
0.00019473
0.00023546
-0.00026187
-0.00028243
0.00044261
-2.3486e-05
-0.00023064
0.00028725
0.00013188
-0.00028243
2.8303e-05
-0.00033422
0.00018367
0.00013188
-0.00012706
2.8303e-05
-2.3486e-05
0.00038763
-0.00028243
8.0091e-05
0.00018367
-2.3486e-05
-0.00038601
0.00013188
2.8303e-05
-0.00017885
0.00013188
2.8303e-05
-2.3486e-05
0.00018367
-0.00028243
0.00013188
0.00033903
-0.00023064
-2.3486e-05
2.8303e-05
2.8303e-05
-7.5274e-05
-7.5274e-05
8.0091e-05
-7.5274e-05
2.8303e-05
8.0091e-05
-0.00023064
0.00023546
-0.00023064
-0.00017885
0.00013188
-7.5274e-05
0.00033903
2.8303e-05
2.8303e-05
-0.00017885
-0.00012706
0.00013188
8.0091e-05
-0.00023064
0.00013188
-0.00017885
0.00018367
-0.00023064
0.00039082
0.00013188
-0.00054137
0.00044261
-0.00038601
0.00023546
-0.00033422
0.00044261
8.0091e-05
-7.5274e-05
8.0091e-05
-0.00038601
0.00028725
0.00023546
-0.00064495
0.00013188
-7.5274e-05
8.0091e-05
0.00013188
-0.00033422
0.00044261
2.8303e-05
-0.00028243
-7.5274e-05
0.00033903
2.8303e-05
-0.00038601
2.8303e-05
0.00023546
0.00013188
-7.5274e-05
-0.00017885
-7.5274e-05
-0.00012706
0.00054619
-0.00028243
-2.3486e-05
0.00023546
-6.4588e-05
-0.00017885
-0.00012706
-7.5274e-05
0.00033903
0.00013188
-0.00012706
2.8303e-05
-7.5274e-05
0.00023546
-0.00017885
-7.5274e-05
0.00023546
6.3673e-05
-0.00031446
0.00013188
-0.00017885
2.8303e-05
-0.00023064
0.00023546
8.0091e-05
2.8303e-05
-0.00023064
0.00023546
-0.00017885
0.00018367
-0.00017885
0.00013188
0.00013188
-0.00038601
0.00028725
-2.3486e-05
-7.5274e-05
-7.5274e-05
8.0091e-05
2.0735e-05
0.00015163
-0.00023064
-2.3486e-05
0.00023546
-0.00012706
-0.00028243
0.00039082
-0.00033422
0.00028725
-0.00038601
0.00033903
-0.00023064
0.00018367
-2.3486e-05
0.00023546
-0.00043779
0.00018367
8.0091e-05
0.00018367
-0.00033422
0.00033903
-0.00038601
0.00018367
-0.00017885
0.00039082
-0.00028243
2.8303e-05
-7.5274e-05
0.00018367
-0.00023064
0.00023546
0.00013188
-0.00023064
-7.5274e-05
0.00013188
-0.00012706
0.00018367
0.00013188
-0.00023064
0.00013188
0.00013188
-0.00028243
2.8303e-05
-0.00028243
0.00044261
-0.00017885
2.8303e-05
0.00013188
-0.00028243
0.00033903
-0.00017885
8.0091e-05
8.0091e-05
-0.00054137
0.00028725
0.00023546
-0.00012706
-7.5274e-05
-7.5274e-05
0.00028725
-0.00028243
0.00023546
8.0091e-05
-0.00033422
0.00023546
-0.00033422
0.00018367
2.8303e-05
8.0091e-05
8.0091e-05
-0.00017885
-7.5274e-05
0.00023546
0.00023546
-0.00043779
0.00018367
2.8303e-05
-0.00028243
0.00013188
2.8303e-05
8.0091e-05
-0.00017885
0.00013188
-0.00028243
0.00039082
-7.5274e-05
-0.00038601
0.00023546
-0.00012706
0.00018367
0.00023546
-7.5274e-05
8.0091e-05
-0.00028243
0.00013188
2.8303e-05
-0.00012706
0.00013188
-0.00012706
0.00023546
-0.00038601
0.00023546
-0.00017885
0.00028725
-0.00048958
0.00044261
2.8303e-05
-7.5274e-05
-7.5274e-05
0.00013188
-0.00017885
-0.00023064
0.00039082
-0.00012706
-2.3486e-05
0.00029184
-0.00059316
0.00044261
8.0091e-05
-7.5274e-05
0.00013188
-0.00028243
0.00033903
-0.00043779
0.00023546
2.8303e-05
-0.00023064
-0.00017885
0.00044261
-2.3486e-05
-0.00018718
0.00013188
-0.00036625
0.00028725
-2.3486e-05
0.00018367
-0.00038601
0.00028725
2.8303e-05
-0.00033422
0.00023546
2.8303e-05
-7.5274e-05
0.00018367
-0.00012706
8.0091e-05
8.0091e-05
-0.00017885
-7.5274e-05
0.00018367
-0.00028243
0.00039082
-0.00048958
0.00033903
-2.3486e-05
8.0091e-05
2.8303e-05
-0.00012706
0.00011648
-3.7337e-06
-7.5274e-05
-2.3486e-05
-0.00012706
2.8303e-05
-7.5274e-05
2.8303e-05
-0.00023064
0.00039082
2.8303e-05
8.0091e-05
-0.00048958
0.00013188
0.00039082
-0.00028243
0.00013188
-0.00016159
2.8303e-05
-0.00028243
0.00023546
0.00013188
8.0091e-05
0.00018367
-0.00031446
0.00013188
-0.00033422
0.0004944
-0.00017885
-0.00012706
-0.00012706
0.00044261
-0.00064495
0.00018367
0.00013188
0.00023546
-0.00023064
2.8303e-05
-0.00028243
8.0091e-05
0.00044261
-0.00028243
0.00023546
8.0091e-05
-0.00048958
0.00013188
-0.00017885
8.0091e-05
0.00044261
-0.00028243
-0.00012706
-2.3486e-05
0.00033903
-0.00059316
0.00044261
8.0091e-05
-0.00023064
-0.00017885
0.00044261
-0.00023064
8.0091e-05
-0.00017885
0.00033903
0.00013188
-0.00033422
0.00028725
-0.00017885
-2.3486e-05
-0.00028243
-2.3486e-05
0.00033903
-5.5522e-05
-0.00017885
0.00018367
2.8303e-05
0.00013188
-2.3486e-05
8.0091e-05
-0.00023064
2.8303e-05
0.00013188
0.00013188
-0.00043779
0.00044261
-0.00012706
-0.00048958
0.00018367
-0.00012706
0.00028725
0.00028725
-2.3486e-05
-0.00048958
0.00023546
0.00013188
2.8303e-05
-0.00023064
0.00018367
-0.00028243
0.00023546
-0.00017885
0.00028725
-0.00012706
2.8303e-05
8.0091e-05
8.0091e-05
-7.5274e-05
-0.00054137
0.00033903
-0.00012706
0.00044261
-0.00069674
2.8303e-05
0.00023546
0.00013188
8.0091e-05
-7.5274e-05
0.00018367
-2.3486e-05
-0.00017885
0.00013188
-0.00028243
0.00028725
-0.00017885
-0.00012706
0.00018367
-7.5274e-05
-4.3844e-06
-2.3486e-05
-0.00023064
0.00039082
-0.00023064
8.0091e-05
0.00023546
-0.00023064
8.0091e-05
0.00018367
-0.00038601
0.00028725
-0.00023064
0.00039082
-7.5274e-05
-0.00033422
2.8303e-05
0.00018367
2.8303e-05
-0.00012706
-0.00012706
8.0091e-05
0.00013188
8.0091e-05
-0.00012706
-0.00012706
8.0091e-05
-0.00023064
0.00023546
-2.3486e-05
0.00018367
-7.5274e-05
-7.5274e-05
0.00018367
-0.00012706
2.8303e-05
0.000307
-0.00028243
-0.00033422
0.00044261
-0.00038601
0.00033903
-0.00012706
-0.00012706
8.0091e-05
-7.5274e-05
8.0091e-05
8.0091e-05
-2.3486e-05
0.00018367
-7.5274e-05
-0.00038601
0.00023546
-0.00017885
0.00013188
2.8303e-05
-0.00012706
8.0091e-05
0.00028725
-0.00028243
-2.3486e-05
2.8303e-05
0.00033903
-0.00012706
-0.00048958
0.00013188
0.00028725
-0.00012706
-2.3486e-05
0.00023546
-0.00033422
8.0091e-05
0.00018367
-0.00017885
-0.00012706
0.00044261
8.0091e-05
-0.00054137
2.8303e-05
0.00013188
0.00023546
-0.00028243
0.00028725
-0.00023064
-2.3486e-05
-7.5274e-05
0.00013188
-7.5274e-05
-0.00012706
0.00039082
-0.00028243
0.00018367
0.00018367
-0.00028243
-2.3486e-05
-0.00028243
0.00013188
0.00033903
-0.00033422
-0.00012706
0.00064977
-2.3486e-05
-0.00064495
0.00059798
-0.00044287
0.00039082
-0.00033422
0.00033903
-2.3486e-05
-0.00033422
0.00023546
8.0091e-05
-0.00033422
-7.5274e-05
0.00023546
-2.3486e-05
8.0091e-05
-0.00017885
0.00018367
0.00013188
-0.00012706
0.00018367
-0.00043779
0.00023546
-0.00012706
0.00028725
-2.3486e-05
-0.00012275
-0.00028243
0.0004944
-0.00028243
0.00028725
-0.00028243
0.00013188
-0.00012706
0.00028725
-0.00043779
0.00044261
-0.00053051
0.00069392
2.8303e-05
2.8303e-05
-0.00028243
5.5351e-06
0.00013188
5.3404e-05
-0.00043779
0.00013188
8.0091e-05
-0.00017885
0.00013188
8.0091e-05
2.8303e-05
-0.00012706
2.8303e-05
-0.00017885
0.00023546
0.00023546
-0.00028243
-0.00033422
0.00044261
2.8303e-05
-7.5274e-05
-2.3486e-05
-0.00012706
-2.3486e-05
-7.5274e-05
0.00023546
0.00023546
-0.00017885
-0.00048958
0.00033903
0.00018367
0.00013188
-0.00012706
-0.00033422
0.00033903
-0.00028243
0.00013188
0.00033903
-0.00028243
-0.00012706
0.00013188
-2.3486e-05
-0.00012706
0.00013188
-7.5274e-05
-7.5274e-05
0.00013188
2.8303e-05
-0.00023064
0.00023546
0.00013188
-7.5274e-05
-0.00054137
0.0004944
8.0091e-05
-7.5274e-05
0.00013188
-7.5274e-05
-0.00028243
0.00013188
4.9842e-05
-0.00017885
0.00033903
2.8303e-05
-0.00054137
0.00023546
0.00013188
-0.00012706
0.00023546
-0.00023064
8.0091e-05
0.00013188
-0.00017885
0.00033903
-0.00017885
-0.00033422
0.00028725
-2.3486e-05
-0.00012706
0.00023546
2.8303e-05
-0.00017885
-0.00012706
2.8303e-05
-7.5274e-05
0.00033903
2.8303e-05
-7.5274e-05
-2.3486e-05
-7.5274e-05
2.8303e-05
0.00018367
-0.00033422
0.00033903
-0.00033422
8.0091e-05
0.00013188
-0.00023064
0.00033903
2.8303e-05
-0.00043779
2.8303e-05
2.8303e-05
0.00033903
2.8303e-05
-7.5274e-05
-0.00038601
0.00018367
7.3942e-05
-7.5274e-05
0.00023546
-0.00043779
0.00023546
2.8303e-05
-0.00028243
0.00023546
0.00013188
-2.3486e-05
-0.00023064
0.00013188
8.0091e-05
-2.3486e-05
2.8303e-05
2.8303e-05
-2.3486e-05
-0.00048958
0.00028725
2.8303e-05
-7.5274e-05
0.00023546
0.00013188
-0.00048958
0.00023546
0.00033903
-7.5274e-05
-0.00028243
2.8303e-05
-0.00012706
8.0091e-05
0.00023546
0.00013188
-0.00017885
-0.00028243
0.00018367
0.00013188
-0.00023064
0.00013188
-7.5274e-05
0.00013188
8.0091e-05
-0.00033422
0.00044261
-7.5274e-05
-7.5274e-05
-0.00038601
0.00023546
-7.5274e-05
0.00013188
2.8303e-05
-0.00017885
-7.5274e-05
0.00013188
0.00014847
0.00013188
-7.5274e-05
8.0091e-05
-0.00033422
0.00013188
-7.5274e-05
0.00023546
-7.5274e-05
2.8303e-05
-0.00028243
0.00013188
2.8303e-05
-2.3486e-05
0.00013188
0.00013188
-0.00017885
-2.3486e-05
-0.00023064
0.00023546
0.00023546
-0.00017885
-0.00033422
0.00044261
-0.00012706
-0.00012706
2.8303e-05
0.00013188
-7.5274e-05
-0.00024127
0.00022127
-7.5274e-05
0.00013188
0.00013188
-7.5274e-05
-0.00023064
0.00018367
0.00033903
-0.00048958
0.00013188
0.00013188
-0.00023064
2.8303e-05
0.00023546
-0.00028243
0.00023546
-7.5274e-05
-0.00012706
0.00023546
-0.00012706
0.00013188
-0.00017885
2.8303e-05
2.8303e-05
2.8303e-05
2.8303e-05
2.8303e-05
-0.00033422
0.00013188
0.00033903
-7.5274e-05
-7.5274e-05
-0.00017885
-0.00012706
0.00023546
2.8303e-05
8.0091e-05
-0.00028243
0.00013188
-0.00023064
0.00018367
-2.3486e-05
0.00023546
-0.00028243
2.8303e-05
0.00033903
-0.00043779
0.00028725
-7.5274e-05
-7.5274e-05
0.00013188
8.0091e-05
-0.00023064
0.00020342
0.00013188
-0.00048958
0.00023546
0.00013188
-0.00028243
0.00023546
0.00013188
-0.00017885
-7.5274e-05
-7.5274e-05
0.00013188
0.00023546
-7.5274e-05
-0.00028243
0.00013188
2.8303e-05
2.8303e-05
2.1076e-05
-0.00017885
0.00023546
-0.00028243
2.8303e-05
0.00033903
-0.00012706
-0.00017885
0.00013188
2.8303e-05
8.0091e-05
-0.00033422
0.00013188
2.8303e-05
-7.5274e-05
0.00013188
-7.5274e-05
-0.00017885
0.00033903
-0.00028243
-2.3486e-05
-2.3486e-05
0.00013188
0.00033903
-0.00012706
-0.00015175
-7.5274e-05
2.8303e-05
2.8303e-05
-0.00017885
0.00023546
2.8303e-05
-7.5274e-05
-0.00017885
8.0091e-05
2.8303e-05
2.8303e-05
2.8303e-05
0.00013188
-0.00043779
0.00023546
0.00013188
-0.00017885
2.8303e-05
0.00013188
-7.5274e-05
0.00013188
-0.00023064
-2.3486e-05
0.00013188
2.8303e-05
0.00023546
-0.00048958
0.00023546
2.8303e-05
-0.00017885
0.00013188
-7.5274e-05
2.8303e-05
0.00033903
-2.3486e-05
-0.00038601
0.00023546
-0.00012706
8.0091e-05
0.00013188
-2.3486e-05
-0.00028243
0.00033903
-0.00023064
-0.00012706
0.00051415
-0.00038567
8.0091e-05
-2.3486e-05
-2.3486e-05
8.0091e-05
-7.5274e-05
0.00013188
-0.00017885
2.8303e-05
-7.5274e-05
-7.5274e-05
8.0091e-05
-7.5274e-05
0.00033903
-0.00033422
-7.5274e-05
0.00033903
-2.3486e-05
-0.00010731
8.0091e-05
-0.00028243
0.00044261
-0.00033422
-2.3486e-05
0.00023546
2.8303e-05
-0.00028243
-2.3486e-05
0.00023546
-2.3486e-05
-7.5274e-05
2.8303e-05
-7.5274e-05
-0.00023064
0.00018367
0.00033903
-0.00017885
-0.00028243
0.00033903
-0.00033422
0.00018367
-0.00017885
0.00013188
0.000307
-0.00028243
2.8303e-05
8.0091e-05
-0.00017885
2.8303e-05
0.00023546
-0.00028243
-0.00012706
0.00035269
-0.00012706
-7.5274e-05
2.8303e-05
2.8303e-05
-2.3486e-05
2.8303e-05
-7.5274e-05
0.00023546
2.8303e-05
-0.00028243
0.00013188
8.0091e-05
-0.00033422
0.00033903
-0.00028243
0.00013188
-7.5274e-05
-7.5274e-05
0.00013188
0.000307
-0.00031446
0.00023546
-0.00028243
-7.5274e-05
0.00023546
0.00013188
-0.00043779
0.00033903
0.00011519
-0.00023064
0.00013188
-0.00012706
2.8303e-05
2.8303e-05
8.0091e-05
8.0091e-05
-0.00028243
0.00013188
0.00013188
-2.3486e-05
-0.00033422
0.00033903
-2.3486e-05
-7.5274e-05
-0.00017885
2.8303e-05
-7.5274e-05
0.00023546
0.00023546
-0.00012706
-0.00012706
2.8303e-05
2.8303e-05
-0.00017885
0.00013188
8.0091e-05
2.8303e-05
-0.00023064
-7.5274e-05
0.00023546
-7.5274e-05
2.8303e-05
-7.5274e-05
0.00013188
-0.00023064
0.00044261
-7.5274e-05
-0.00028243
-2.0047e-05
0.00033903
-0.00054137
0.00023546
8.0091e-05
-0.00017885
0.00013188
-0.00038601
0.00054619
-2.3486e-05
-0.00033422
0.00023546
-7.5274e-05
-0.00023064
0.00044261
-2.3486e-05
-0.00023064
-7.5274e-05
0.00033903
-0.00017885
-0.00017885
0.00013188
2.8303e-05
8.0091e-05
-0.00033422
0.00023546
-0.00017885
8.0091e-05
0.00023546
-7.5274e-05
-0.00023064
0.00013188
0.00013188
-0.00010731
0.00013188
-2.3486e-05
-0.00028243
2.8303e-05
8.0091e-05
2.8303e-05
2.8303e-05
8.0091e-05
-7.5274e-05
2.8303e-05
-0.00021089
0.00013188
0.00023546
0.00013188
-0.00059316
0.00019874
0.00044261
-0.00048958
0.00023546
-0.00012706
2.8303e-05
-7.5274e-05
8.0091e-05
0.00033903
-0.00023064
8.0091e-05
-0.00043779
0.00033903
8.0091e-05
-0.00028243
0.00013188
-2.3486e-05
0.00023546
-0.00043779
0.00023546
0.00033903
-0.00028243
-7.1101e-05
0.00013188
-0.00043779
0.00044261
2.8303e-05
2.8303e-05
-2.3486e-05
-0.00017885
-5.5522e-05
0.00023546
2.8303e-05
8.0091e-05
-0.00012706
2.8303e-05
8.0091e-05
-0.00012706
-0.00017885
2.8303e-05
0.00023546
-0.00028243
-2.3486e-05
2.8303e-05
0.00033903
2.8303e-05
-0.00012706
-2.3486e-05
-2.3486e-05
8.0091e-05
-0.00028243
0.00039082
-0.00038601
0.00023546
-0.00012706
2.8303e-05
0.00013188
-2.3486e-05
-0.00017885
0.00023546
2.8303e-05
-0.00028243
2.8303e-05
0.00033903
-0.00028243
2.8303e-05
-0.00012706
0.00013188
0.00023546
-0.00031446
-0.00017885
0.00033903
8.0091e-05
-0.00028243
0.00023546
-7.5274e-05
-0.00017885
0.00018367
-0.00023064
-7.5274e-05
0.00013188
0.00018367
-7.5274e-05
-2.3486e-05
-0.00017885
0.00013188
2.8303e-05
0.00013188
0.00013188
-0.00054137
0.0004944
2.8303e-05
-0.00017885
0.00013188
-2.3486e-05
-0.00048958
0.0004944
-0.00033422
0.00013188
-7.5274e-05
0.00018367
-0.00033422
0.00018367
2.8303e-05
0.00023546
-7.5274e-05
-0.00028243
0.00023546
-0.00017885
0.00013188
-7.5274e-05
0.00023546
-0.00017885
-0.00012706
0.00028725
-0.00033422
0.00033903
2.8303e-05
-0.00023064
0.00023546
-2.3486e-05
-0.00028243
0.00018367
-2.3486e-05
-7.5274e-05
-2.3486e-05
0.00013188
-0.00023064
8.0091e-05
0.00028725
-7.5274e-05
-7.5274e-05
-2.3486e-05
-0.00028243
0.00023546
-0.00012706
0.00023546
-0.00043779
0.00033903
-2.3486e-05
-0.00023064
0.00054619
-0.00043779
-2.3486e-05
0.00044261
-0.00059316
0.00013188
0.00013188
0.00013188
-7.5274e-05
0.00013188
-2.3486e-05
-0.00028243
0.00033903
-0.00017885
2.8303e-05
-7.5274e-05
2.8303e-05
-2.3486e-05
-0.00012706
0.00018367
8.0091e-05
-2.3486e-05
-7.5274e-05
2.8303e-05
0.00018367
-2.3486e-05
-0.00017885
8.0091e-05
-0.00033422
0.00023546
0.00023546
-7.5274e-05
-0.00012706
8.0091e-05
-0.00028243
2.8303e-05
0.00044261
-0.00028243
2.8303e-05
-0.00012706
-2.3486e-05
-7.5274e-05
0.00013188
-2.3486e-05
-7.5274e-05
8.0091e-05
0.00023546
-0.00036232
0.00013188
0.00023546
-2.3486e-05
-0.00038601
8.0091e-05
-7.5274e-05
0.00054619
-0.00012706
-0.00023064
0.00018367
-0.00023064
0.00023546
-0.00023064
0.00023546
-0.00038601
0.00023546
2.8303e-05
-7.5274e-05
0.00013188
-0.00023064
0.00023546
-0.00017885
0.00023546
-2.3486e-05
-0.00019052
0.00028725
0.00013188
-0.00028243
-7.5274e-05
8.0091e-05
-7.5274e-05
0.00013188
-7.5274e-05
-0.00012706
0.00018367
-0.00012706
-7.5274e-05
2.8303e-05
-2.3486e-05
0.00028725
-0.00023064
0.00023546
-0.00043779
0.00023546
0.00023546
-0.00038601
8.0091e-05
-2.3486e-05
2.8303e-05
0.00023546
8.0091e-05
-0.00012706
-0.00038601
0.00033903
0.00013188
-0.00028243
0.00028725
-0.0001591
4.9288e-05
-0.00033422
0.00023546
8.0091e-05
-0.00012706
2.8303e-05
-0.00012706
8.0091e-05
2.8303e-05
0.00013188
-0.00012706
-2.3486e-05
-7.5274e-05
0.00028725
-0.00023064
0.00018367
8.0091e-05
-0.00023064
0.00023546
-0.00033422
0.00023546
-2.3486e-05
-7.5274e-05
-7.5274e-05
0.00018367
-0.00012706
-7.5274e-05
-0.00012706
0.00018367
2.8303e-05
0.00021828
-0.00031446
0.00023546
-7.5274e-05
0.00013188
-0.00023064
2.8303e-05
8.0091e-05
-0.00033422
0.00013188
8.0091e-05
-2.3486e-05
2.8303e-05
0.00023546
-7.5274e-05
-0.00012706
2.8303e-05
-2.3486e-05
-2.3486e-05
-2.3486e-05
-0.00010018
-7.5274e-05
8.0091e-05
0.00023546
-0.00012706
-0.00017885
-2.3486e-05
0.00023546
0.00028725
-0.00038601
0.00018367
-0.00023064
0.00023546
8.0091e-05
-0.00017885
-7.5274e-05
-0.00012706
2.8303e-05
0.00018367
-7.5274e-05
-2.3486e-05
-2.3486e-05
2.8303e-05
2.8303e-05
-0.00028243
0.00044261
2.8303e-05
-7.5274e-05
-7.5274e-05
0.00013188
-0.00028243
0.00023546
8.0091e-05
-0.00038601
8.0091e-05
0.00028725
-0.00017885
0.00023546
-0.00038601
0.00023546
-0.00012706
-2.3486e-05
8.0091e-05
0.00023546
-0.00033422
8.0091e-05
0.00023546
-0.00043779
8.0091e-05
0.00013188
0.00013188
0.00013188
-0.00054137
0.00028725
0.00033903
-0.00038601
0.00023546
0.00018367
-0.00043779
0.00023546
-0.00033422
0.00054619
-0.00038601
0.0001605
0.00018367
-0.00059316
0.00018367
-2.3486e-05
0.00023546
-0.00012706
-2.3486e-05
-0.00017885
0.00023546
0.00013188
-0.00012706
0.00018367
-0.00038601
0.00013188
0.00013188
-0.00028243
0.00028725
8.0091e-05
-0.00043779
0.00033903
-0.00033422
0.00023546
2.8303e-05
8.0091e-05
-0.00023064
8.0091e-05
0.00023546
-0.00023064
0.00023546
-0.00043779
0.00018367
0.00023546
-0.00012706
-2.3486e-05
-0.00012706
-2.3486e-05
0.00023546
-0.00038601
0.00023546
-7.5274e-05
0.00013188
-0.00017885
0.00039082
-0.00017885
-0.00012706
0.00041057
-0.00043779
-2.3486e-05
8.0091e-05
0.00013188
-0.00012706
2.8303e-05
0.00023546
-0.00017885
-0.00043779
0.00028725
-2.3486e-05
2.8303e-05
0.00045612
-0.00038601
0.00023546
-0.00043779
0.00013188
0.00023546
2.8303e-05
-0.00048958
0.00028725
-0.00012706
0.00033903
-0.00017885
-7.5274e-05
0.00013188
2.8303e-05
8.0091e-05
-0.00012706
-7.5274e-05
0.00023546
-0.00048958
0.00013188
8.0091e-05
-0.00012706
0.00018367
0.00013188
-0.00012706
-2.3486e-05
2.8303e-05
-2.3486e-05
-7.5274e-05
-7.5274e-05
0.00023546
0.00018367
-0.00048958
0.00039082
-0.00012706
0.00013188
-0.00012706
-0.00017885
0.00023546
-0.00023064
0.00039082
-0.00038601
0.00044261
-0.00033422
0.00018367
-0.00028243
0.00034837
-0.00012706
-7.5274e-05
8.0091e-05
0.00013188
-0.00043779
0.00039082
2.8303e-05
-2.3486e-05
-0.00028243
0.00039082
-0.00043779
0.00039082
-0.00023064
-7.5274e-05
2.8303e-05
-2.3486e-05
0.00018367
-0.00017885
0.00033903
-0.00038601
-2.3486e-05
0.00023546
-0.00033422
0.00013188
0.00033903
-0.00023064
8.0091e-05
-0.00028243
0.00023546
-0.00012706
-2.3486e-05
2.8303e-05
-0.00012706
0.0004944
-0.00028243
-7.5274e-05
0.00033903
-0.00048958
0.00039082
-0.00012706
2.8303e-05
0.00013188
-0.00028243
0.0002258
-0.00017885
2.8303e-05
-2.3486e-05
-0.00023064
0.00033903
2.8303e-05
-0.00023064
-0.00012706
0.00018367
-7.5274e-05
0.00023546
-7.5274e-05
-5.5522e-05
2.8303e-05
0.00018367
-0.00043779
0.00039082
-0.00012706
-0.00023064
0.00033903
-0.00026268
-0.00017885
0.00054619
-0.00028243
0.00018367
0.00018367
-0.00059316
0.00023546
-0.00012706
0.00013188
0.00013188
-0.00012706
8.0091e-05
-0.00038601
0.0004944
-0.00038601
0.00034222
-0.00017885
-2.3486e-05
0.00015828
0.00013188
-0.00043779
0.00039082
2.8303e-05
-0.00038601
-2.3486e-05
-2.3486e-05
0.00018367
0.00013188
-2.3486e-05
-0.00017885
-7.5274e-05
-2.3486e-05
0.00039082
-0.00023064
-2.3486e-05
0.00013188
0.00013188
-0.00038601
0.00039082
-7.5274e-05
-2.3486e-05
-0.00012706
0.00013188
-0.00033422
0.00023546
-0.00017885
0.00043916
-0.00017885
-2.3486e-05
-0.00012706
0.00018367
-2.3486e-05
-7.5274e-05
8.0091e-05
-0.00012706
0.00018367
2.8303e-05
-0.00033422
0.00013188
2.8303e-05
-0.00012706
0.00013188
-7.5274e-05
0.00039082
-0.00038601
0.00023546
-7.5274e-05
0.00013188
-0.00036407
8.0091e-05
8.0091e-05
0.00028725
-0.00038601
8.0091e-05
-7.5274e-05
0.00033903
-0.00033422
0.00018367
0.00013188
-0.00017885
-7.5274e-05
-0.00038601
0.00061773
0.00013188
-7.5274e-05
-0.00043779
0.00044261
-0.00043779
-2.3486e-05
0.00018367
0.00018367
-0.00023064
2.8303e-05
-0.00028243
0.00018367
2.8303e-05
0.00018367
0.00018367
-0.00038601
0.00013188
-7.5274e-05
8.0091e-05
0.00013188
2.8303e-05
-0.00043779
0.00013188
0.00028725
-0.00028243
0.00044261
-0.00012706
-0.00017885
-0.00017885
0.00033903
-0.00017885
0.00023546
-0.00038601
0.00028725
-0.00023064
0.00033903
-7.5274e-05
-0.00022509
0.00023546
-0.00043779
0.00023546
-0.00023064
2.8303e-05
0.00023546
0.00018367
-0.00017885
-0.00017885
0.00033903
-0.00033422
0.00028725
-0.00010731
2.8303e-05
2.8303e-05
-7.5274e-05
-1.2055e-05
-9.3355e-05
2.8303e-05
0.00033903
-0.00048958
0.00018367
-7.5274e-05
8.0091e-05
0.00028725
-0.00046983
0.00044261
-2.3486e-05
-0.00033422
0.00013188
8.0091e-05
-0.00033422
8.0091e-05
0.00028725
-0.00033422
0.00039082
-0.00017885
-0.00017885
-0.00012706
0.00044261
0.00013188
-0.00033422
0.00013188
-0.00023064
0.00028725
-0.00017885
0.00023546
-0.00023064
0.00023546
-0.00023064
0.00013188
-0.00023064
0.00013188
0.00018367
-7.5274e-05
0.00013188
-0.00010832
-0.00023064
8.0091e-05
8.0091e-05
-7.5274e-05
0.00013188
-0.00038601
0.00033903
-0.00033422
0.00018367
-7.5274e-05
0.00039082
-0.00043779
0.00046236
-0.00024419
-0.00023064
0.00018367
0.00018367
-0.00023064
-2.3486e-05
-0.00017885
0.00044261
-7.5274e-05
8.0091e-05
-0.00012706
-0.00012706
-2.3486e-05
2.8303e-05
0.00033903
-0.00033422
0.00033903
-0.00033422
-2.3486e-05
-2.3486e-05
0.00028725
-0.00028243
0.00013188
8.0091e-05
-0.00028243
0.00039082
-0.00023064
0.00028725
-0.00033422
2.8303e-05
8.0091e-05
-2.3486e-05
0.00023546
-2.3486e-05
-0.00038601
-2.3486e-05
2.8303e-05
8.0091e-05
-0.00012706
0.00023546
0.00013188
-0.00028243
0.00013188
0.00013188
-0.00043779
0.00018367
0.00039082
-0.00038601
-2.3486e-05
0.00033903
-0.00028243
0.00033903
-0.00048958
0.00033903
-0.00019723
0.00013188
0.00023546
-0.00012706
-0.00033422
0.00028725
-0.00012706
0.00033903
-0.00038601
-0.00023064
0.00023546
0.00018367
-0.00017885
-2.3486e-05
0.00028725
-0.00033422
-7.5274e-05
0.00033903
-5.5522e-05
-0.00023064
0.00039082
-0.00017885
0.00013188
-0.00048958
0.0004944
-0.00023064
2.8303e-05
-0.00017885
0.00023546
-0.00038601
0.00058524
-0.00033422
0.00028725
-0.00017885
-0.00012706
0.00039082
-0.00038601
-2.3486e-05
0.00013188
0.00018367
-7.5274e-05
-2.3486e-05
-0.00033422
-7.5274e-05
0.00044261
-0.00017885
0.00028725
-0.00038601
0.00033903
-0.00033422
0.00039082
-0.00038601
8.0091e-05
-0.00012706
0.00033903
-0.00023064
-2.3486e-05
8.0091e-05
0.00018367
-0.00023064
0.00023546
-0.00023064
0.00023546
-0.00023064
0.00013188
2.8303e-05
-0.00017885
-0.00023064
0.00026073
2.8303e-05
0.00033903
-0.00033422
0.00018367
-0.00028243
2.8303e-05
-7.5274e-05
0.00018367
0.00013188
-0.00048958
0.00059798
-0.00048958
0.00044261
-0.00017885
2.8303e-05
-0.00017885
0.00028725
-0.00026268
0.00033903
-0.00017885
-2.3486e-05
-0.00023064
0.00013188
-0.00017885
0.0004944
-7.5274e-05
-0.00033422
2.8303e-05
0.00041798
-0.00038601
-3.7337e-06
0.00018367
0.00020342
-0.00033422
2.8303e-05
0.00023546
-0.00023064
0.00021395
-0.00017885
0.00013188
-0.00017885
-2.3486e-05
0.00018367
-0.00012706
9.9843e-05
-2.3486e-05
-7.5274e-05
8.0091e-05
-0.00028243
0.00023546
0.00019028
-0.00038601
0.00028725
-0.00017885
0.00023546
-0.00028243
2.8303e-05
0.00013188
-0.00017885
-0.00023064
0.00033903
2.8303e-05
-7.5274e-05
-7.5274e-05
-2.3486e-05
-2.3486e-05
0.00039082
-0.00017885
2.8303e-05
8.0091e-05
0.00023546
-0.00054137
0.00033903
-0.00028243
0.00018367
-7.5274e-05
0.00013188
-0.00028243
2.8303e-05
0.00028725
-0.00028243
0.00013188
-7.5274e-05
0.00023546
-0.00033422
0.00039082
-0.00028243
-2.3486e-05
8.0091e-05
-7.5274e-05
-0.00023064
0.00033903
8.0091e-05
2.8303e-05
-0.00028243
0.000471
-0.00048958
0.00039082
-0.00038601
0.00039082
-0.00019287
-7.5274e-05
0.00018367
-2.3486e-05
-0.00017885
0.00013188
-0.00028243
8.0091e-05
0.00015163
-0.00012706
-7.5274e-05
0.00023546
-0.00017885
0.00028725
-0.00023064
0.00028725
-0.00033422
0.00044261
-0.00054137
0.00039082
-2.3486e-05
-0.00012706
0.00013188
2.8303e-05
8.0091e-05
-0.00033422
-0.00012706
-0.00012706
0.00033903
-0.00033422
0.00059798
-0.00023064
8.0091e-05
-0.00028243
0.000307
-0.00012706
0.00018367
-0.00028243
2.8303e-05
0.00018367
-0.00038601
0.00044261
-0.00033422
0.00033903
-0.00048958
8.0091e-05
8.0091e-05
0.00033903
-0.00023064
0.00018367
-0.00033422
0.00028725
-0.00023064
0.00018367
-0.00017885
0.00039082
-0.00048958
2.8303e-05
0.00023546
-7.5274e-05
0.00013188
-0.00028243
0.00028725
-0.00038601
0.00018367
0.00018367
-0.00012706
-0.00012706
-2.3486e-05
0.00013188
-0.00012706
8.0091e-05
2.8303e-05
-0.00017885
8.0091e-05
0.00013188
0.00013188
-2.3486e-05
-0.00028243
2.8303e-05
8.0091e-05
0.00023546
-0.00012706
0.00023546
-0.00038601
-2.3486e-05
-2.3486e-05
-2.3486e-05
2.8303e-05
0.00013188
2.8303e-05
-2.3486e-05
-0.00017885
2.8303e-05
0.00028725
8.0091e-05
-0.00012706
2.8303e-05
-0.00017885
0.00039082
-0.00043779
0.00023546
-0.00017885
0.00033903
-7.5274e-05
-0.00028243
0.00023546
-0.00028243
0.00044261
-0.00026268
0.00028725
-0.00059316
0.00044261
-0.00028243
-7.5274e-05
0.00013188
-7.5274e-05
-2.3486e-05
-2.3486e-05
9.9843e-05
-2.3486e-05
8.0091e-05
0.00013188
-7.5274e-05
8.0091e-05
-0.00023064
0.00013188
0.00013188
-0.00033422
-0.00017885
0.00064977
-0.00033422
2.8303e-05
-0.00012706
0.00033903
-0.00023064
2.8303e-05
-2.3486e-05
8.0091e-05
-0.00017885
-7.5274e-05
0.00028725
-0.00028243
0.0004944
-0.00028243
-0.00012706
-0.00012706
0.00039082
-0.00017885
-2.3486e-05
0.00033903
-0.00043779
0.00033903
-0.00033422
0.00023546
2.8303e-05
8.0091e-05
-0.00054137
0.0004944
-0.00028243
0.00018367
-0.00012706
0.00018367
-0.00028243
8.0091e-05
0.00013188
-7.5274e-05
0.00028725
-7.5274e-05
-2.3486e-05
-0.00012706
0.00023546
-0.00033422
0.00013188
8.0091e-05
-0.00012706
-0.00017885
2.8303e-05
0.00039082
-0.00043779
0.00033903
-2.3486e-05
-0.00028243
0.00018367
-0.00012706
0.00028725
-0.00033422
0.00039082
-0.00023064
0.00013188
-0.00017885
8.0091e-05
-7.5274e-05
0.00028725
-0.00038601
0.00033903
-0.00028243
0.00033903
-0.00033422
2.8303e-05
-0.00012706
0.00013188
-0.00012706
8.0091e-05
0.00033903
-0.00038601
0.00018467
4.8055e-05
-0.00043779
8.0091e-05
0.00033903
-7.5274e-05
0.00018367
-3.7337e-06
-0.00010731
-0.00017885
0.00023546
-2.3486e-05
-0.00028243
0.00018367
-7.5274e-05
0.00023546
-0.00028243
-0.00012706
2.8303e-05
0.00013188
-0.00012706
0.00013188
-2.3486e-05
-7.5274e-05
0.00039082
-0.00021736
-0.00026268
0.0002388
0.00018367
-0.00043779
0.00039082
-0.00033422
0.00044261
-0.00033422
2.8303e-05
-2.3486e-05
-2.3486e-05
0.00013188
-2.3486e-05
2.8303e-05
0.00033903
-0.00043779
0.00033903
-0.00043779
0.00044261
-0.00038601
8.0091e-05
-7.5274e-05
0.00013188
8.0091e-05
-2.3486e-05
-0.00017885
0.00023546
-0.00012706
0.00023546
-0.00038601
0.00013188
-2.3486e-05
6.9151e-07
-2.3486e-05
-0.00028243
0.00033903
-0.00012706
0.00018367
0.00023546
-0.00017885
-7.5274e-05
0.00015163
-0.00017885
0.00018367
0.00018367
-0.00043779
8.0091e-05
-0.00012706
-2.3486e-05
0.00018367
0.00023546
-0.00028243
0.00039082
-0.00043779
0.00033903
-0.00023064
-0.00012706
0.00018367
-0.00038601
0.00033903
0.00028725
-0.00033422
-2.3486e-05
-0.00012706
0.00028725
-0.00028243
8.0091e-05
0.00039082
-0.00028243
-0.00012706
0.00033903
-0.00028243
0.00028725
-7.5274e-05
-0.00033422
2.8303e-05
0.00013188
0.00018367
-0.00023064
2.8303e-05
-0.00028243
0.00018367
0.00039082
-0.00012706
-0.00023064
0.00018367
-0.00028243
0.00044261
-0.00033422
0.00033903
-0.00043779
-2.3486e-05
8.0091e-05
-7.5274e-05
8.0091e-05
8.0091e-05
-8.4499e-05
0.00028725
-0.00017885
0.00023546
-0.00038601
0.00023546
-0.00023064
0.00018367
0.00013188
-0.00033422
-2.3486e-05
0.00023546
-2.3486e-05
0.00023546
-0.00012706
-0.00012706
-0.00023064
0.00033903
-0.00023064
-0.00012706
-2.3486e-05
0.00033903
-7.5274e-05
0.00023546
-0.00023064
8.0091e-05
0.00023546
-0.00043779
0.00028725
-0.00023064
0.00023546
0.00013188
-0.00048958
0.00044261
-0.00012706
-2.3486e-05
-7.5274e-05
0.00023546
-0.00038601
0.00013188
-7.5274e-05
-0.00012706
0.0004944
-0.00043779
0.00018367
2.8303e-05
-0.00017885
2.8303e-05
-0.00012706
8.0091e-05
8.0091e-05
-7.5274e-05
2.8303e-05
-0.00010731
0.00028725
-7.5274e-05
-2.3486e-05
-2.3486e-05
2.8303e-05
2.8303e-05
0.00013188
-0.00028243
2.8303e-05
0.00033903
-0.00038601
0.00013188
0.00023546
-0.00033422
-7.5274e-05
0.00028725
0.00023546
-0.00029031
-0.00012706
0.00033903
-0.00012706
-0.00017885
0.00017324
9.9843e-05
-0.00023064
0.00013188
-0.00033422
0.00023546
0.00013188
-2.3486e-05
-2.3486e-05
-0.00017885
0.00039082
-0.00012706
-0.00023064
-7.5274e-05
-2.3486e-05
0.00013188
-0.00017885
0.00018367
8.0091e-05
2.8303e-05
0.00018367
-0.00023064
8.0091e-05
8.0091e-05
9.9843e-05
-0.00048958
0.00018367
-0.00023064
0.00033903
0.00018367
-0.00012706
-2.3486e-05
2.8303e-05
4.8055e-05
-0.00023064
0.00018367
-0.00028243
0.00013188
0.00028725
-0.00038601
8.0091e-05
0.00022286
-0.00023064
0.00018367
-0.00012706
-0.00023064
0.00044261
-0.00023064
-0.00017885
0.00039082
-7.5274e-05
2.8303e-05
-0.00028243
8.0091e-05
0.00018367
8.0091e-05
-0.00017885
-0.00017885
0.00028725
-7.5274e-05
-0.00028243
0.00013188
0.00018367
-0.00033422
0.00033903
-7.5274e-05
-7.5274e-05
8.0091e-05
8.0091e-05
0.00018367
-0.00033422
8.0091e-05
-0.00017885
2.8303e-05
0.00018367
-0.00023064
2.8303e-05
0.00013188
-0.00012706
2.8303e-05
-7.5274e-05
0.00013188
-7.5274e-05
0.000307
-0.00028243
-7.5274e-05
8.0091e-05
0.00023546
2.8303e-05
-0.00023064
-7.5274e-05
0.00023546
-0.00012706
-2.3486e-05
-7.5274e-05
0.00013188
-0.00023064
8.0091e-05
0.00013188
-0.00012706
0.00028725
-0.00033422
-2.3486e-05
0.00018367
-7.5274e-05
2.8303e-05
0.00023546
-0.00033422
0.00023546
-0.00033422
0.00028725
-7.5274e-05
0.00013188
2.8303e-05
2.8303e-05
2.8303e-05
-0.00023064
0.00018367
-0.00017885
2.8303e-05
-2.3486e-05
-0.00017885
0.00033903
-0.00012706
0.00013188
-0.00017885
8.0091e-05
-0.00012706
2.8303e-05
2.8303e-05
0.00023546
-0.00038601
-2.3486e-05
0.00044261
-0.00028243
0.00018367
-0.00028243
0.00013188
0.00023546
-0.00017885
2.8303e-05
8.0091e-05
-0.00017885
0.00028725
-7.5274e-05
-0.00028243
2.8303e-05
2.8303e-05
-2.3486e-05
0.00023546
-0.00038601
0.00018367
-2.3486e-05
0.00028725
-0.00038601
0.00023546
-0.00012706
-2.3486e-05
0.00013188
-0.00017885
-2.3486e-05
8.0091e-05
2.8303e-05
0.00013188
-0.0001591
-0.00012706
0.00044261
0.00013188
-0.00033422
-7.5274e-05
0.00018367
2.8303e-05
0.00023546
-0.00028243
2.8303e-05
2.8303e-05
-7.5274e-05
-0.00017885
0.00023546
-7.5274e-05
-7.5274e-05
-0.00012706
8.0091e-05
0.00013188
0.00013188
-0.00038601
2.8303e-05
0.00013188
2.8303e-05
0.00018367
-0.00023064
0.00023546
-0.00012706
0.00013188
2.8303e-05
-7.5274e-05
-0.00017885
-2.3486e-05
0.00018367
-2.3486e-05
0.00018367
-0.00017885
-0.00012706
0.00013188
2.8303e-05
-0.0001617
-7.5274e-05
-0.00012706
0.00018367
0.00023546
-7.5274e-05
-0.00023064
0.00018367
2.8303e-05
2.8303e-05
0.00013188
-7.5274e-05
0.00013188
-0.00017885
-2.3486e-05
-2.3486e-05
-0.000131
0.00013188
-2.3486e-05
-0.00012706
0.00013188
-7.5274e-05
0.00013188
-0.00023064
-2.3486e-05
0.00023546
-7.5274e-05
2.8303e-05
0.00013188
-0.00012706
2.8303e-05
0.00023546
-0.00017885
-7.5274e-05
-0.00023064
2.8303e-05
0.00013188
-0.00023064
0.00013188
0.00023546
2.8303e-05
-0.00028243
0.00018367
-7.5274e-05
0.00013188
6.6657e-05
2.8303e-05
2.8303e-05
-0.00033422
-2.3486e-05
2.8303e-05
0.00013188
0.00013188
-0.00017885
0.00013188
-7.5274e-05
2.8303e-05
-7.5274e-05
8.0091e-05
-0.00012706
0.00013188
-7.5274e-05
0.00023546
-0.00033422
0.00028725
-7.5274e-05
-0.00017885
0.00023546
2.8303e-05
-0.00017885
-0.00012706
2.8303e-05
2.8303e-05
2.8303e-05
0.00023546
0.00013188
-0.00012706
-0.00028243
2.8303e-05
-7.5274e-05
0.00018367
2.8303e-05
0.00013188
8.0091e-05
-0.00028243
2.8303e-05
-0.00012706
-2.3486e-05
0.00023546
-7.5274e-05
2.8303e-05
-7.5274e-05
-0.00017885
0.00028725
-0.00012706
0.00020342
-0.00012706
-2.3486e-05
-7.5274e-05
-7.5274e-05
0.00033903
-0.00033422
0.00013188
2.8303e-05
-7.5274e-05
0.00023546
-0.00028243
2.8303e-05
-7.5274e-05
0.00023546
-7.5274e-05
-7.5274e-05
0.00013188
-0.00012706
0.00023546
0.00013188
-0.00028243
-0.00012706
0.00023546
2.8303e-05
2.8303e-05
-0.00017885
-7.5274e-05
0.00023546
8.0091e-05
-0.00038601
0.00013188
-7.5274e-05
0.00023546
0.00013188
-0.00017885
2.8303e-05
2.8303e-05
0.00013188
-0.00023064
-7.5274e-05
2.8303e-05
0.00013188
-0.00017885
-7.5274e-05
0.00020342
0.00013188
-0.00023064
0.00013188
-0.00017885
0.00023546
-7.5274e-05
2.8303e-05
-0.00017885
2.8303e-05
2.8303e-05
-0.00017885
0.00044261
2.8303e-05
-0.00038601
2.8303e-05
2.8303e-05
2.8303e-05
-7.5274e-05
0.00023546
-7.5274e-05
-0.00017885
0.00013188
-7.5274e-05
-7.5274e-05
0.00013188
-7.5274e-05
0.00013188
-7.5274e-05
2.8303e-05
-7.5274e-05
3.5066e-05
0.00023546
-0.00048958
0.00033903
2.8303e-05
-0.00017885
8.0091e-05
-7.5274e-05
0.00013188
0.00013188
-0.00028243
2.8303e-05
-7.5274e-05
0.00013188
0.00013188
-0.00017885
-7.5274e-05
0.00020342
-7.5274e-05
2.8303e-05
-7.5274e-05
-7.5274e-05
2.8303e-05
-7.5274e-05
0.00013188
-7.5274e-05
0.00023546
-7.5274e-05
0.00013188
-7.5274e-05
-0.00017885
2.8303e-05
0.00013188
-7.5274e-05
2.8303e-05
2.8303e-05
-0.00028243
0.00033903
-0.00028243
0.000307
-8.2304e-05
-7.5274e-05
-7.5274e-05
2.8303e-05
0.00033903
-0.00017885
-7.5274e-05
-2.3486e-05
2.8303e-05
-7.5274e-05
0.00023546
2.8303e-05
-7.5274e-05
2.8303e-05
-0.0002156
0.00023546
-7.5274e-05
2.8303e-05
-0.00017885
-7.5274e-05
0.00023546
2.8303e-05
0.00013188
-0.00028243
2.8303e-05
0.00023546
-0.00028243
-7.5274e-05
0.00013188
-7.5274e-05
0.00013188
-0.00017885
0.00033903
-7.5274e-05
2.8303e-05
-0.00028243
0.00033903
-7.5274e-05
-7.5274e-05
0.00013188
-0.00017885
2.8303e-05
2.8303e-05
-0.00017885
0.00013188
0.00023546
-0.00038601
0.00023546
-7.5274e-05
-7.5274e-05
-7.5274e-05
0.00033903
-0.00017885
2.8303e-05
2.8303e-05
-7.5274e-05
0.00023546
-0.00028243
-7.5274e-05
0.00023546
-7.5274e-05
-0.000179
0.00013188
0.00020986
-0.00028243
0.00013188
-7.5274e-05
9.9843e-05
2.8303e-05
0.00013188
-0.00017885
2.8303e-05
-7.5274e-05
2.8303e-05
0.00013188
-0.00028243
2.8303e-05
0.00013188
2.8303e-05
2.8303e-05
0.00013188
-0.00017885
-0.00017885
0.00012786
-2.5666e-05
0.00013188
-7.5274e-05
2.8303e-05
2.8303e-05
-7.5274e-05
2.8303e-05
-0.00017885
0.00013188
-7.5274e-05
2.8303e-05
-7.5274e-05
2.8303e-05
2.8303e-05
-0.00017885
0.00023546
-7.5274e-05
0.00033903
-0.00028243
-7.5274e-05
0.00033903
-0.00031746
-7.5274e-05
0.00013188
2.8303e-05
2.8303e-05
-7.5274e-05
2.8303e-05
2.8303e-05
-7.5274e-05
2.8303e-05
-0.00017885
0.00022979
6.0612e-05
-0.00017885
2.8303e-05
2.8303e-05
2.8303e-05
-7.5274e-05
2.8303e-05
-7.5274e-05
0.00013188
2.8303e-05
-7.5274e-05
-7.5274e-05
2.8303e-05
0.00013188
2.8303e-05
-7.5274e-05
0.00013188
2.8303e-05
-7.5274e-05
-0.00017885
-7.5274e-05
0.00023546
2.8303e-05
0.00013188
-0.00028243
2.8303e-05
2.8303e-05
8.4788e-05
2.8303e-05
2.8303e-05
-0.00010731
2.8303e-05
-7.5274e-05
2.8303e-05
2.8303e-05
0.00023546
-7.5274e-05
-7.5274e-05
2.8303e-05
-7.5274e-05
0.00013188
2.8303e-05
-0.00017885
2.8303e-05
2.8303e-05
2.8303e-05
2.8303e-05
-0.00017885
0.00013188
-0.00017885
2.8303e-05
0.00013188
-7.5274e-05
-7.5274e-05
0.00013188
0.00013188
2.8303e-05
-0.00028243
2.8303e-05
2.8303e-05
-7.5274e-05
0.00013188
2.8303e-05
0.00013188
-0.00017885
0.00013188
-7.5274e-05
-7.5274e-05
0.00013188
-7.5274e-05
2.8303e-05
-7.5274e-05
0.00013188
-7.5274e-05
0.00013188
-0.00017885
0.00013188
2.8303e-05
-0.00028243
2.8303e-05
2.8303e-05
0.00023546
-7.5274e-05
-7.5274e-05
-7.5274e-05
0.00013188
-0.00020918
0.00023546
-0.00017885
-0.00010731
2.8303e-05
0.00033903
-7.5274e-05
-0.00028243
0.00023546
2.8303e-05
-7.5274e-05
-7.5274e-05
0.00023546
-0.00017885
-7.5274e-05
2.8303e-05
-7.5274e-05
2.8303e-05
2.8303e-05
-7.5274e-05
0.00023546
-7.5274e-05
2.8303e-05
2.8303e-05
2.8303e-05
-0.00028243
0.00013188
2.8303e-05
2.8303e-05
-7.5274e-05
-7.5274e-05
0.00013188
2.8303e-05
2.8303e-05
-0.00017885
0.00033903
-0.00028243
0.00013188
2.8303e-05
2.8303e-05
-7.5274e-05
-0.00017885
0.00013188
2.8303e-05
-7.5274e-05
0.00012182
0.00013188
-7.5274e-05
2.8303e-05
-7.5274e-05
-7.5274e-05
2.8303e-05
-7.5274e-05
0.00033903
-0.00017885
-4.4527e-05
2.8303e-05
-7.5274e-05
0.00023546
-0.00017885
2.8303e-05
2.8303e-05
2.8303e-05
-0.00017885
0.00013188
0.00013188
-7.5274e-05
-7.5274e-05
-3.7337e-06
0.00013188
-7.5274e-05
0.00013188
-0.00017885
-7.5274e-05
2.8303e-05
2.8303e-05
-7.5274e-05
0.00013188
-7.5274e-05
-7.5274e-05
2.8303e-05
2.8303e-05
0.00023546
-0.00017885
0.00013188
-0.00017885
-7.5274e-05
0.00013188
2.8303e-05
2.8303e-05
-7.5274e-05
2.8303e-05
-7.5274e-05
0.00013188
-7.5274e-05
-7.5274e-05
0.00013188
-0.00017885
0.00013188
0.00013188
-0.00028243
0.00023546
-7.5274e-05
-7.5274e-05
0.00023546
-0.00028243
0.00023546
-0.00017885
-7.5274e-05
0.00023546
-7.5274e-05
2.8303e-05
-0.00017885
0.00013188
0.00013188
-0.00017885
-7.5274e-05
0.00013188
2.8303e-05
-7.5274e-05
-7.5274e-05
0.00013188
2.8303e-05
-0.00017885
2.8303e-05
0.00013188
2.8303e-05
-7.5274e-05
-7.5274e-05
2.8303e-05
2.8303e-05
-7.5274e-05
0.00013188
2.8303e-05
-7.5274e-05
-7.5274e-05
0.00013188
-7.5274e-05
0.00013188
-7.5274e-05
2.8303e-05
-0.00017885
-7.5274e-05
-0.00017885
0.00023546
-0.00017885
-0.00017885
0.00013188
-2.3486e-05
0.00013188
-0.00017885
2.8303e-05
-2.3486e-05
8.0091e-05
-0.00019098
0.00033903
-0.00012706
-0.00017885
0.00020342
-0.00033422
0.00023546
-0.00023064
0.00039082
-0.00012706
-7.5274e-05
-2.3486e-05
-7.5274e-05
0.00023546
-7.5274e-05
0.00013188
-0.00043779
8.0091e-05
0.00028725
2.8303e-05
2.8303e-05
-0.00017885
-0.00017885
0.00033903
2.8303e-05
2.8303e-05
-0.00028243
0.00018367
-0.00023064
-2.3486e-05
0.00013188
-7.5274e-05
2.8303e-05
-0.00023064
0.00033903
-0.00017885
8.0091e-05
0.00023546
-0.00028243
-2.3486e-05
0.00023546
2.8303e-05
2.8303e-05
-0.00033422
0.000307
2.8303e-05
-0.00017885
0.00013188
-0.00028243
0.00013188
-2.3486e-05
0.00033903
-0.00017885
-7.5274e-05
2.8303e-05
2.8303e-05
2.8303e-05
-0.00017885
-2.3486e-05
0.00013188
0.00013188
-2.3486e-05
-0.00023064
0.00018367
2.8303e-05
-0.00028243
0.00033903
-0.00023064
-2.3486e-05
2.8303e-05
0.0003781
-0.00017885
-0.00033422
8.0091e-05
0.00044261
-0.00017885
-7.5274e-05
-2.3486e-05
2.8303e-05
0.00013188
-0.00017885
-7.5274e-05
0.00023546
-0.00012706
2.8303e-05
2.8303e-05
-0.00023064
2.8303e-05
0.00013188
-0.00023064
0.00018367
2.8303e-05
0.00023546
-0.00023064
-0.00017885
-2.3486e-05
0.00013188
0.00033903
-0.00017885
-0.00028243
0.00023546
2.8303e-05
-0.00043779
0.00054619
-0.00028243
2.8303e-05
0.00022037
-0.00012706
0.00018367
-0.00028243
0.00013188
-7.5274e-05
0.00018367
0.00013188
-0.00017885
8.0091e-05
-0.00028243
2.8303e-05
0.00023546
2.8303e-05
-7.5274e-05
-0.00028243
-7.5274e-05
0.00023546
0.00013188
-0.00028243
0.00023546
2.8303e-05
2.8303e-05
2.8303e-05
-0.00038601
0.00033903
2.8303e-05
-0.00017885
-7.5274e-05
0.00013188
-7.0278e-05
-7.5274e-05
0.00013188
-2.3486e-05
-0.00017885
0.00023546
2.8303e-05
-7.5274e-05
-0.00017885
0.00023546
2.8303e-05
2.8303e-05
-7.5274e-05
2.8303e-05
2.8303e-05
-7.5274e-05
-0.00012706
0.00013188
0.00013188
-0.00017885
-2.3486e-05
-0.00023064
0.00044261
-0.00017885
2.8303e-05
-0.00023064
0.00023546
0.00023546
-0.00017885
-0.00017885
0.00013188
0.00013188
-0.00017885
8.0091e-05
-0.00012706
8.0091e-05
0.00018367
-0.00033422
0.00023546
-0.00012706
0.00023546
-3.7337e-06
-0.00028243
-7.5274e-05
0.00023546
-2.3486e-05
-0.00012706
-2.3486e-05
0.00013188
-2.3486e-05
0.00013188
0.00013188
-0.00033422
2.8303e-05
0.00018367
-0.00017885
-7.5274e-05
8.0091e-05
-0.00012706
0.00013188
0.00013188
2.8303e-05
-0.00017885
8.0091e-05
-7.5274e-05
0.00023546
-0.00014842
-0.00012706
8.0091e-05
8.0091e-05
-7.5274e-05
0.00028725
-7.5274e-05
-2.3486e-05
-2.3486e-05
-0.00028243
0.00023546
0.00018367
-0.00028243
0.00013188
-0.00033422
0.00033903
8.0091e-05
-0.00028243
-7.5274e-05
0.00018381
0.00013188
-0.00023064
-7.5274e-05
0.00023546
-0.00017885
0.00023546
-7.5274e-05
2.8303e-05
2.8303e-05
-0.00023064
0.00018367
0.00013188
-0.00028243
-0.00023064
0.00033903
-0.00017885
2.8303e-05
0.00033903
-0.00064495
0.00033903
0.00018367
-0.00017885
8.0091e-05
2.8303e-05
8.0091e-05
-2.3486e-05
-0.00028243
0.00013188
0.00013188
2.8303e-05
-7.5274e-05
-7.5274e-05
-0.00023064
0.00044261
-0.0002876
2.8303e-05
2.8303e-05
-0.00023064
0.00033903
-0.00028243
0.00044261
-7.5274e-05
-0.00038601
0.00013188
2.8303e-05
0.00033903
-0.00017885
0.00013188
-0.00028243
0.00023546
-0.00028243
-7.5274e-05
0.00023546
-0.00023064
0.00018367
2.8303e-05
-0.00017885
0.00018367
0.00023546
-0.00038601
2.8303e-05
0.00023546
-0.00017885
0.00023546
-0.00028243
0.00013188
2.8303e-05
-7.5274e-05
2.8303e-05
-0.00023064
0.00033903
-0.00028243
0.00023546
-0.00017885
2.8303e-05
0.00013188
-0.00033422
0.00033903
9.9843e-05
-0.00033422
0.000307
-0.00023064
2.8303e-05
0.00023546
-0.00012706
0.00013188
-7.5274e-05
-7.5274e-05
-0.00033422
0.0004944
-2.905e-05
-7.5274e-05
-0.00012706
-2.3486e-05
0.00013188
-0.00010731
0.00013188
-2.3486e-05
-0.00012706
8.0091e-05
0.00023546
-0.00048958
8.0091e-05
0.00013188
-7.5274e-05
0.00013188
-0.00012706
0.00023546
-0.00048958
0.00028725
0.00023546
-7.5274e-05
-0.00043779
0.00054619
-0.00023064
0.00023546
-7.5274e-05
-0.00028243
0.00033903
-2.3486e-05
-0.00017885
8.0091e-05
-0.00023064
0.00013188
-0.00012706
-2.3486e-05
-0.00012706
0.00033903
-7.5274e-05
-0.00017885
0.00023546
-0.00012706
0.00023546
8.0091e-05
-0.00028243
-7.5274e-05
2.8303e-05
0.00033903
-0.00017885
-7.5274e-05
-7.5274e-05
-7.5274e-05
8.0091e-05
0.00015163
2.8303e-05
-0.00017885
-0.00012706
0.00028725
-7.5274e-05
-7.5274e-05
2.8303e-05
2.8303e-05
2.8303e-05
-7.5274e-05
0.00013188
0.00013188
-7.5274e-05
-4.4488e-05
-0.00023064
0.00012682
0.00018367
-0.00021089
0.00013188
2.8303e-05
-0.00012706
0.00023546
-0.00023064
-0.00012706
8.0091e-05
-7.5274e-05
0.00013188
-7.5274e-05
0.00018367
0.00013188
-0.00017885
-0.00021089
0.00033903
8.0091e-05
-0.00038601
0.00033903
-0.00017885
-0.00017885
0.00039082
-0.00023064
-7.5274e-05
0.00028725
-0.00048958
0.00033903
-0.00023064
0.00033903
-0.00033422
0.00023546
-7.5274e-05
0.00023546
-0.00028243
2.8303e-05
2.8303e-05
0.00013188
-7.5274e-05
-0.00012706
0.00023546
2.8303e-05
-0.00038601
0.00044261
-0.00043779
0.00023546
0.00023546
-0.00048958
0.00039082
-7.5274e-05
-0.00033422
0.00013188
0.00013188
0.00023546
-0.00033422
-2.3486e-05
0.00013188
0.00013188
-0.00023064
2.8303e-05
8.0091e-05
-7.5274e-05
0.00018367
-0.00054137
0.00023546
0.00018367
-0.00012706
8.0091e-05
-0.00012706
-7.5274e-05
0.00044261
-0.00038601
-2.3486e-05
0.00039082
2.8303e-05
-0.00048958
0.00013188
8.0091e-05
0.00013188
0.00018367
-0.00028243
-0.00023064
0.00044261
-0.00028243
-2.3486e-05
2.8303e-05
0.00013188
-0.00017885
0.00013188
-7.5274e-05
0.00028725
-7.5274e-05
-7.5274e-05
-0.00017885
2.8303e-05
2.8303e-05
0.00018367
-7.5274e-05
-7.5274e-05
2.8303e-05
-7.5274e-05
0.00033903
-7.5274e-05
8.0091e-05
-0.00048958
8.0091e-05
0.00013188
-7.5274e-05
0.00033903
-0.00033422
0.00018367
-0.00021089
2.8303e-05
-0.00017885
0.00023546
-2.3486e-05
-0.00012706
0.00023546
-0.00017885
-2.3486e-05
0.00033903
-0.00023064
-7.5274e-05
2.8303e-05
-2.3486e-05
0.00013188
-0.00012706
8.0091e-05
-7.5274e-05
-3.7337e-06
0.00028725
-0.00028243
-7.5274e-05
-2.3486e-05
0.00044261
-0.00012706
2.8303e-05
-0.00023064
0.00013188
-0.00012706
-7.5274e-05
0.00013188
-2.3486e-05
-2.3486e-05
8.0091e-05
-7.5274e-05
-7.5274e-05
-2.3486e-05
-0.00012706
0.00044261
-7.5274e-05
-7.5274e-05
-0.00023064
0.00019264
2.8303e-05
2.8303e-05
-0.00028243
0.00033903
-0.00026095
0.00018367
2.8303e-05
0.00013188
-2.3486e-05
-0.00017885
8.0091e-05
-7.5274e-05
-0.00023064
0.00033903
-0.00048958
0.00039082
0.00013188
-0.00028243
0.00023546
-0.00054137
0.00039082
-7.5274e-05
0.00023546
-0.00017885
-2.3486e-05
8.0091e-05
-7.5274e-05
0.00018367
2.8303e-05
2.8303e-05
-0.00043779
0.00033903
-0.00017885
0.00013188
-0.00017885
0.00013188
0.00023546
-7.5274e-05
-2.3486e-05
-0.00012706
-7.5274e-05
-2.3486e-05
0.00023546
-0.00038601
0.00044261
-0.00017885
0.00023546
-0.00028243
0.00023546
-0.00012706
0.00013188
-0.00028243
-7.5274e-05
0.00013188
0.00018367
-0.00038601
2.8303e-05
0.00023546
-7.5274e-05
2.8303e-05
0.00018367
-2.3486e-05
-0.00038601
0.00021312
2.8303e-05
-7.5274e-05
-7.5274e-05
0.00033903
-0.00012706
0.00013188
-0.00028243
-0.00017885
0.00023546
-2.3486e-05
0.00033903
-0.00028243
-2.3486e-05
0.00023546
-0.00023064
-0.00012706
8.0091e-05
0.00023546
-0.00017885
-7.5274e-05
0.00018367
2.8303e-05
2.8303e-05
-0.00028243
0.00013188
-7.5274e-05
0.00013188
-7.5274e-05
-0.00012706
-0.00012706
0.00028725
0.00033903
-7.5274e-05
-0.00048958
0.00054619
-0.00059316
0.00039082
-7.5274e-05
-0.00010731
-0.00023064
0.00023546
-7.5274e-05
0.00033903
-0.00033422
0.00033903
-7.5274e-05
2.8303e-05
-0.00023064
0.00013188
-7.5274e-05
-7.5274e-05
8.0091e-05
0.00013188
-0.00027205
0.00023546
-0.00028243
0.00018367
0.00013188
-0.00017885
-2.3486e-05
-2.3486e-05
2.8303e-05
2.8303e-05
-0.00017885
0.00023546
0.00013188
0.00013188
2.8303e-05
-0.00033422
-2.3486e-05
8.0091e-05
-2.3486e-05
-7.5274e-05
0.00013188
-2.3486e-05
8.0091e-05
-7.5274e-05
2.8303e-05
-0.00012706
8.0091e-05
-0.00017885
-7.5274e-05
0.00023546
0.00013188
-0.00038601
0.000307
-0.00023064
0.00033903
-7.5274e-05
0.00012106
-0.00028243
2.8303e-05
-0.00011137
0.00023546
0.00013188
-0.00022802
-0.00017885
-0.00012706
0.00018367
-2.3486e-05
0.00018367
-0.00038601
0.00033903
-0.00012706
2.8303e-05
-2.3486e-05
-0.00017885
0.00023546
-0.00028243
0.00033903
0.00013188
-0.00054137
0.00039082
-7.5274e-05
-2.3486e-05
2.8303e-05
8.0091e-05
-7.5274e-05
8.0091e-05
-0.00012706
0.00033903
-0.00033422
2.8303e-05
-0.00012706
0.00023546
-0.00017885
-0.00017885
0.00023546
2.8303e-05
-0.00012706
0.00018367
-7.5274e-05
-2.3486e-05
0.00013188
-0.00012706
0.00023546
2.8303e-05
-0.00028243
0.00023546
-0.00017885
0.00023546
-0.00048958
0.00064899
-0.00033422
2.8303e-05
-0.00023064
0.00023546
-7.5274e-05
-0.00012706
0.00013188
2.8303e-05
8.0091e-05
2.8303e-05
2.8303e-05
-0.00017885
2.8303e-05
-0.00017885
0.00039082
0.00013188
-0.00020768
-0.00017885
0.00013188
0.00013188
-0.00023064
-2.3486e-05
-7.5274e-05
0.00039082
-7.5274e-05
-0.00048958
0.00028725
0.00033903
-0.00028243
2.8303e-05
-0.00017885
0.00013188
0.00013188
0.00013188
-7.5274e-05
-7.5274e-05
-0.00023064
0.00033903
-2.3486e-05
-0.00043779
0.00039082
2.8303e-05
-0.00017885
-0.00017885
8.0091e-05
8.0091e-05
2.8303e-05
-7.5274e-05
-7.5274e-05
0.00023546
0.00013188
-0.00017885
0.00013188
-0.00028243
0.00013188
2.8303e-05
2.8303e-05
-7.5274e-05
-0.00028243
0.00036739
-0.00028243
2.8303e-05
-2.3486e-05
2.8303e-05
0.00023546
8.0091e-05
-0.00038601
0.00039082
-0.00023064
0.00023546
-0.00012574
-0.00012706
0.00033903
-0.00048958
0.00018367
-7.5274e-05
2.8303e-05
-0.00012706
0.00033903
-0.00012706
-0.00017885
0.00044261
-0.00012706
-0.00021089
0.00018367
-0.00028243
-2.3486e-05
0.00016774
-7.5274e-05
0.00018367
-0.00017885
0.00028725
-2.3486e-05
-0.00028243
0.00044261
-0.00033422
-7.5274e-05
8.0091e-05
0.00013188
-0.00012706
0.00023546
-0.00043779
0.00013188
-7.5274e-05
0.00023546
-0.00017885
-7.5274e-05
0.00013188
0.00023546
-0.00028243
0.00018367
-0.00017885
8.0091e-05
0.00023546
2.8303e-05
-0.00028243
2.8303e-05
0.00013188
-0.00025718
-0.00023064
0.00013188
-1.2978e-05
0.00018367
0.00013188
-0.00017885
0.00033903
-0.00017885
-0.00043779
0.00033903
8.0091e-05
-0.00028243
0.00018367
-0.00023064
0.00013188
8.0091e-05
-0.00028243
0.00028725
-7.5274e-05
0.00013188
-7.5274e-05
2.8303e-05
8.0091e-05
1.3745e-05
-0.00023064
0.00018367
-0.00028243
0.00044261
-0.00023064
0.00028725
-7.5274e-05
-0.00012706
0.00028725
-0.00017885
8.0091e-05
-0.00028243
-0.00028243
0.00044261
-0.00023064
0.00023546
-0.00017885
0.00023546
-0.00023064
0.00028725
-2.3486e-05
-0.00033422
0.00027221
-0.00012706
-2.3486e-05
-7.5274e-05
0.00023546
-0.00038601
0.00013188
0.00013188
-7.5274e-05
2.8303e-05
-0.00023064
0.00018367
0.00043544
-0.00017885
-0.00028243
-7.5274e-05
8.0091e-05
2.8303e-05
-0.00012706
0.0004944
-0.00012706
-2.3486e-05
-0.00028243
0.00033903
-0.00028243
-0.00017885
0.00039082
-0.00033422
0.00018367
-0.00010731
8.0091e-05
0.00023546
-0.00023064
-0.00012706
0.00018367
-0.00012706
0.00023546
-0.00012706
-0.00023064
0.00014374
-7.5274e-05
0.00023546
0.00013188
-0.00017885
2.8303e-05
-0.00012706
-2.3486e-05
-0.00017885
0.00033903
-0.00023064
0.00033903
-0.00033422
-2.3486e-05
8.0091e-05
8.0091e-05
-7.5274e-05
-7.5274e-05
-2.3486e-05
0.00028725
-0.00023064
8.0091e-05
-2.3486e-05
0.00013188
-0.00028243
2.8303e-05
0.00051415
-0.00033422
-2.3486e-05
2.8303e-05
0.00013188
-0.00033422
-2.3486e-05
0.00013188
0.00013188
-0.00033422
0.00028725
0.00013188
-0.00017885
-2.3486e-05
-0.00012706
8.0091e-05
0.00013188
8.0091e-05
8.0091e-05
-0.00017885
2.8303e-05
-0.00012706
2.8303e-05
-0.00012706
0.00033903
-0.00017885
-7.5274e-05
0.00013188
2.8303e-05
-0.00017885
-0.00023064
0.00018367
0.00044261
-0.00048958
0.00013188
2.8303e-05
2.8303e-05
-7.5274e-05
0.00028725
-0.00012706
-9.6621e-05
-2.3486e-05
0.00028725
-0.00033422
0.00033903
-0.00028243
0.00018367
-0.00028243
8.0091e-05
-2.3486e-05
-0.00012706
0.00018367
-7.5274e-05
8.0091e-05
-7.5274e-05
0.00023546
-0.00023064
2.8303e-05
0.00013188
-0.00028243
0.00033903
-0.00038601
0.00033903
-0.00043779
0.00054619
-0.00023064
2.8303e-05
-7.5274e-05
-0.00012706
8.0091e-05
2.8303e-05
0.00018367
-0.00012706
0.00013188
-0.00012706
0.00018367
-0.00033422
-0.00023064
0.00033903
0.00028725
-0.00033422
0.00013188
-2.3486e-05
-0.00010731
0.00018367
-0.00012706
-7.5274e-05
0.00044261
-0.00033422
-0.00012706
-2.3486e-05
0.00018367
-2.3486e-05
0.00023546
-0.00033422
0.00013188
0.00018367
2.8303e-05
-0.00033422
-2.3486e-05
8.0091e-05
-7.6827e-05
8.0091e-05
-2.3486e-05
0.00018367
-0.00012706
-0.00012706
2.8303e-05
0.00028725
8.0091e-05
-0.00023064
2.8303e-05
-7.5274e-05
0.00023546
-7.5274e-05
-0.00012706
0.00023546
0.00018367
-0.00023064
-0.00023064
-2.3486e-05
0.00018367
-7.5274e-05
-0.00012706
0.00013188
0.00013188
2.8303e-05
-0.00021089
0.00033903
-7.5274e-05
-0.00038601
-7.5274e-05
0.00044261
-0.00048958
8.0091e-05
8.0091e-05
0.00023546
0.00013188
-0.00033422
-7.5274e-05
0.00044261
-0.00033422
-0.00033422
8.0091e-05
0.00059798
-2.3486e-05
-0.00038601
-0.00012706
8.0091e-05
2.8303e-05
0.00023546
8.0091e-05
-0.00012706
-2.3486e-05
-0.00017885
0.00028725
-0.00023064
2.8303e-05
-7.5274e-05
0.00013188
0.00018367
-7.5274e-05
-0.00033422
0.00018367
0.00044261
-0.00048958
-2.3486e-05
8.0091e-05
-0.00012706
0.00033903
0.00013188
-0.00028243
8.0091e-05
-0.00023064
0.00039082
-0.00028243
2.8303e-05
-7.5274e-05
0.00023546
-0.00054137
8.0091e-05
0.0006246
-0.00033422
-0.00012706
0.00028725
-0.00012706
0.00013188
-0.00012706
-0.00012706
0.00023546
-0.00033422
-2.3486e-05
0.0004944
-0.00038601
0.00018367
8.0091e-05
-0.00028243
0.00013188
8.0091e-05
8.0091e-05
-0.00012706
-0.00022771
0.00050747
-0.00017885
-0.00028243
0.00023546
-7.5274e-05
-7.5274e-05
0.00013188
-0.00023064
0.00013188
-0.00015865
8.0091e-05
-2.3486e-05
0.00023546
0.00013188
-7.5274e-05
-0.00043779
0.00033903
-0.00033422
0.00023546
0.00023546
-0.00028243
-0.00023064
0.00054619
-0.00017885
2.8303e-05
2.8303e-05
-0.00059316
0.00054619
2.8303e-05
-7.5274e-05
0.00023546
-0.00017885
-0.00012706
0.00023546
-0.00017885
2.8303e-05
0.00033903
-0.00028243
-0.00017885
0.00013188
-0.00023064
0.00033903
0.00023546
-0.00033422
0.00013188
-0.00033422
0.00013188
0.00023546
2.8303e-05
-0.00012706
-7.5274e-05
0.00013188
-0.00017885
0.00018367
-0.00012706
0.00013188
-7.5274e-05
2.8303e-05
-0.00033422
0.00033903
0.00013188
-2.3486e-05
-0.00017885
-2.3486e-05
-0.00012706
0.00023546
2.8303e-05
-0.00012706
-7.5274e-05
8.0091e-05
2.8303e-05
-0.00017885
0.00033903
2.8303e-05
-0.00017885
-7.5274e-05
-2.3486e-05
-2.3486e-05
0.00033903
-7.5274e-05
-0.00028243
0.00013188
-0.00038601
0.00054619
0.00013188
-0.00033422
8.0091e-05
2.8303e-05
-7.5274e-05
-7.5274e-05
0.00013188
-0.00023064
8.0091e-05
0.00016591
-0.00017885
-0.00012706
-2.6303e-06
0.00033903
-7.5274e-05
-0.00028243
0.00023546
2.8303e-05
2.8303e-05
2.8303e-05
-7.5274e-05
2.8303e-05
-0.00017885
0.00013188
0.00023546
-0.00017885
-0.00038601
0.00044261
2.8303e-05
2.8303e-05
-0.00033422
-2.3486e-05
0.00023546
-7.5274e-05
2.8303e-05
8.0091e-05
0.00013188
-0.00043779
0.00023546
-0.00017885
0.00023546
0.00013188
-7.5274e-05
-0.00028243
0.00013188
2.8303e-05
-0.00017885
0.00033903
2.8303e-05
-7.5274e-05
-0.00033422
0.00023546
-7.5274e-05
-2.3486e-05
0.00023546
2.8303e-05
-0.00023064
8.0091e-05
0.00013188
-0.00017885
0.00023546
-0.00017885
2.8303e-05
-0.00028243
0.00023546
0.00013188
-0.00017885
0.00013188
-0.00023064
2.8303e-05
0.00011724
2.8303e-05
-7.5274e-05
-0.00017885
0.00033903
2.8303e-05
-0.00017885
-7.5274e-05
0.00013188
0.00013188
-2.3486e-05
-0.00017885
0.00023546
0.00013188
-0.00028243
-0.00017885
0.00013188
9.9757e-05
0.00023546
-0.00017885
-0.00028243
0.00023546
-0.00012706
0.00013188
-7.5274e-05
2.8303e-05
0.00023546
-7.5274e-05
-0.00012706
-7.5274e-05
8.0091e-05
8.0091e-05
2.8303e-05
2.8303e-05
-0.00048958
0.00023546
0.00023546
2.8303e-05
2.8303e-05
-0.00017885
0.00023546
-0.00017885
2.8303e-05
-0.00017885
0.00023546
-7.5274e-05
-0.00028243
0.00023546
0.00023546
-0.00038601
8.0091e-05
0.00013188
-0.00012706
2.8303e-05
2.8303e-05
0.00013188
-7.5274e-05
8.0091e-05
-0.00012706
0.00023546
-0.00048958
0.00033903
2.8303e-05
-0.00012706
-0.00012706
0.00023546
-0.00017885
4.458e-05
-0.00023064
0.00013188
8.0091e-05
-0.00017885
0.00033903
-0.00028243
-0.00012706
0.00023546
2.8303e-05
8.0091e-05
2.8303e-05
-0.00012706
-7.5274e-05
0.00013188
-7.5274e-05
-7.5274e-05
2.8303e-05
0.00013188
2.8303e-05
-0.00043779
0.00023546
0.00034
-0.00038601
0.00013188
-0.00012706
0.00018367
0.00023546
-0.00017885
0.00013188
-0.00023064
-0.00017885
0.00013188
0.00023546
-0.00017885
-3.7337e-06
-7.5274e-05
0.00013188
8.0091e-05
-0.00033422
0.00033903
2.8303e-05
-7.5274e-05
-0.00017885
0.00023546
4.568e-05
-0.00017885
-0.00017885
0.00013188
0.00013188
0.00013188
-7.5274e-05
-7.5274e-05
2.8303e-05
-0.00012706
-7.5274e-05
0.00013188
-7.5274e-05
0.00013188
2.8303e-05
-0.00033422
0.00033903
0.00013188
-7.5274e-05
-2.3486e-05
-0.00012706
-0.00012706
0.00013188
2.8303e-05
-2.3486e-05
-2.3486e-05
-7.5274e-05
0.00013188
0.00013188
-0.00023064
0.00013188
-0.00017885
2.8303e-05
8.0091e-05
-0.00023064
0.00044261
-0.00033422
0.00013188
-7.5274e-05
-7.5274e-05
0.00013188
0.00013188
-7.5274e-05
-0.00033422
0.00033903
2.8303e-05
-7.5274e-05
-0.00017885
2.8303e-05
-7.5274e-05
0.00033903
-7.5274e-05
0.00013188
-0.00012706
-0.00017885
0.00013188
-7.5274e-05
2.5727e-05
2.8303e-05
-7.5274e-05
0.00023546
-7.5274e-05
-0.00043779
0.00044261
2.8303e-05
-0.00028243
0.00013188
0.00013188
-2.3486e-05
-0.00012706
0.00013188
-0.00017885
2.8303e-05
-0.00028243
0.00044261
-0.00017885
-7.5274e-05
0.00013188
0.00023546
-0.00023064
-7.5274e-05
0.00018367
2.8303e-05
-0.00028243
0.00023546
-7.5274e-05
-7.5274e-05
0.00013188
-7.5274e-05
-0.00023064
0.00018367
-7.5274e-05
8.0091e-05
0.00023546
-7.5274e-05
-7.5274e-05
-0.00017885
0.00023546
0.00013188
-7.5274e-05
-7.5274e-05
-7.5274e-05
2.8303e-05
-0.00028243
0.00023546
0.00013188
2.8303e-05
-0.00023064
2.8303e-05
0.00023546
-7.5274e-05
-2.3486e-05
2.8303e-05
-0.00017885
0.00013188
-0.00023064
0.00023546
2.8303e-05
-0.00017885
-0.00017885
0.00023546
0.00013188
-7.5274e-05
2.8303e-05
-0.00012706
2.8303e-05
0.00013188
-0.00012706
0.00013188
2.8303e-05
2.8303e-05
-7.5274e-05
-0.00023064
2.8303e-05
0.00013188
2.8303e-05
-0.00017885
-7.5274e-05
0.00033903
-7.5274e-05
-0.00017885
0.00023546
2.8303e-05
-7.5274e-05
-0.00017885
0.00023546
-0.00017885
-0.00017885
0.00033903
-2.3486e-05
2.8303e-05
-7.5274e-05
2.8303e-05
-7.5274e-05
2.8303e-05
1.5012e-05
0.00023546
-0.00028243
-0.00012706
0.00023546
2.8303e-05
-0.00017885
0.00013188
-0.00010731
2.8303e-05
0.00013188
-0.00028243
0.00013188
0.00023546
-7.5274e-05
-0.00033422
0.00023546
0.00013188
-0.00012706
-7.5274e-05
2.8303e-05
2.8303e-05
0.00013188
-0.00017885
0.00013188
-7.5274e-05
0.00013188
-0.00017885
2.8303e-05
-7.5274e-05
-0.00023064
0.00033903
2.8303e-05
0.00013188
-0.00054137
0.00033903
0.00013188
-0.00017885
2.8303e-05
-2.3486e-05
-0.00028243
0.00023546
0.00033903
-0.00012706
-0.00017885
0.00013188
0.00013188
-0.00033422
0.00018367
2.8303e-05
-0.00017885
-2.3486e-05
2.8303e-05
8.0091e-05
0.00023546
-0.00028243
-7.5274e-05
0.00013188
-7.5274e-05
2.8303e-05
0.00013188
2.8303e-05
-7.5274e-05
-2.3486e-05
-7.5274e-05
0.00023546
-7.5274e-05
-0.00023064
0.00033903
-7.5274e-05
-0.00017885
0.00013188
-7.5274e-05
2.8303e-05
-7.5274e-05
2.8303e-05
-7.5274e-05
0.00018367
2.8303e-05
-0.00017885
-0.00017885
0.00018367
0.00013188
-7.5274e-05
0.00023546
-0.00028243
-0.00017885
0.00033903
2.8303e-05
8.0091e-05
-0.00017885
-0.00017885
0.00028725
-0.00033422
0.00033903
-7.5274e-05
2.8303e-05
-0.00038601
0.00013188
-2.3486e-05
0.00013188
2.8303e-05
9.9843e-05
-7.5274e-05
2.8303e-05
-0.00023064
0.00033903
6.7219e-05
-0.00033422
0.00013188
0.00013188
-0.00048958
0.00033903
-0.00012706
0.00023546
0.00013188
-0.00023064
-7.5274e-05
0.00013643
-0.00017885
0.00023546
-7.5274e-05
-7.5274e-05
-7.5301e-05
2.8303e-05
0.00023546
2.8303e-05
-0.00038601
0.00013188
0.00023546
-0.00034602
0.00033903
-0.00017885
2.8303e-05
-7.5274e-05
2.8303e-05
2.8303e-05
-2.3486e-05
0.00013188
-7.5274e-05
0.00013188
-0.00023064
0.00013188
0.00023546
-0.00030444
2.8303e-05
2.8303e-05
-2.3486e-05
2.8303e-05
0.00013188
-0.00033422
0.00013188
9.9843e-05
-0.00028243
0.00013188
9.9843e-05
-7.5274e-05
2.8303e-05
8.0091e-05
-0.00033422
0.00039082
-0.00038601
0.00033903
9.9843e-05
-0.00048958
0.00023546
0.00023546
-7.5274e-05
-0.00017885
0.00020342
-0.00017885
0.00023546
-0.00028243
0.00023546
-7.5274e-05
-2.3486e-05
-0.00017885
2.8303e-05
0.00023546
-0.00023064
2.8303e-05
0.00023546
-7.5274e-05
-0.00016466
-2.3486e-05
0.00033903
-0.00033422
0.00023546
-0.00017885
-0.00012706
8.0091e-05
2.8303e-05
8.0091e-05
-0.00012706
2.8303e-05
2.8303e-05
-0.00012706
0.00013188
0.00013188
-0.00010731
-7.5274e-05
0.00013188
-0.00012706
0.00023546
8.0091e-05
-0.00028243
0.00013188
-7.5274e-05
0.00023546
2.8303e-05
-0.00038601
0.00013188
-7.5274e-05
0.00033903
-0.00043779
0.00023546
2.8303e-05
8.0091e-05
-0.00028243
8.0091e-05
-0.00012706
0.00023546
-2.3486e-05
-0.00023064
0.00013188
-2.3486e-05
0.00013188
-7.5274e-05
8.0091e-05
-0.00038601
0.00033903
-2.3486e-05
-0.00023064
0.00044261
-0.00054137
0.00023546
8.0091e-05
-0.00012706
2.8303e-05
0.00023546
-7.5274e-05
-0.00017885
0.00028725
-0.00033422
0.00044261
-0.00023064
-0.00010731
2.8303e-05
-2.3486e-05
-0.00017885
0.00018367
0.00023546
-2.3486e-05
-0.00023064
0.00013188
8.0091e-05
-0.00028243
0.00018367
-0.00015794
0.00013188
-7.5274e-05
0.00013188
-0.00043779
0.00033903
0.00023546
-0.00017885
-2.3486e-05
2.8303e-05
-0.00012706
0.00013188
-2.3486e-05
-2.3486e-05
-0.00012706
0.00013188
0.00023546
-0.00046441
0.00039082
-0.00012706
-7.5274e-05
-7.5274e-05
-0.00023064
0.00033903
-0.00015918
2.8303e-05
0.00028725
-0.00043779
0.00051415
-0.00023064
2.8303e-05
-0.00017885
0.00013188
0.00013188
-0.00012706
-7.5274e-05
0.00018367
-0.0002724
2.8303e-05
2.8303e-05
0.00023546
-0.00023064
0.00013188
8.0091e-05
-0.00017885
-0.00012706
0.00044261
-0.00028243
-7.5274e-05
0.00013188
2.8303e-05
-2.3486e-05
2.8303e-05
-0.00017885
8.0091e-05
2.8303e-05
-0.00033422
0.00044261
8.0091e-05
-0.00033422
0.00023546
2.8303e-05
-0.00028243
0.00023546
-7.5274e-05
-2.3486e-05
-7.5274e-05
0.00023546
-0.00054137
0.00054619
-2.3486e-05
0.00013188
-0.00043779
0.00018367
8.0091e-05
-7.5274e-05
0.00013188
-7.5274e-05
-2.3486e-05
-0.00033422
0.00033903
0.00023546
-2.3486e-05
-0.00033422
-0.00017885
8.0091e-05
0.00023546
2.8303e-05
-7.5274e-05
-2.3486e-05
2.8303e-05
-0.00012706
-2.3486e-05
2.8303e-05
0.00033903
-0.00012706
-0.00017885
0.00018367
-0.00043779
0.00054619
2.8303e-05
-0.00038601
2.8303e-05
0.00018367
-0.00038601
0.00039082
-0.00023064
0.00023546
-0.00017885
2.8303e-05
0.00013188
-7.5274e-05
-0.00017885
0.00033903
-0.00017885
-0.00038601
0.00044261
-2.3486e-05
-7.5274e-05
2.8303e-05
-0.00023064
0.00033903
0.00018367
-0.00043779
0.00013188
0.00013188
2.8303e-05
-0.00028243
2.8303e-05
0.00018367
-7.5274e-05
0.00033903
-0.00059316
0.00023546
-0.00023064
8.0091e-05
0.00023546
-0.00033422
0.00018367
0.00013188
-7.5274e-05
0.0002919
-0.00023064
2.8303e-05
2.8303e-05
0.00013188
1.8378e-05
-0.00017885
-0.00012706
0.00033903
-0.00012706
-0.00028243
0.00028725
-0.00028243
2.8303e-05
0.00023546
-0.00023064
0.00018367
-0.00023064
0.00033903
-0.00028243
8.0091e-05
0.00013188
-0.00017885
2.8303e-05
2.8303e-05
0.00023546
-0.00033422
0.00018367
-0.00028243
0.00023546
-0.00033422
0.00033903
0.00013188
-0.00033422
8.0091e-05
2.8303e-05
0.00018367
-7.5274e-05
2.8303e-05
-0.00033422
0.00028725
2.8303e-05
-0.00017885
8.0091e-05
2.8303e-05
-0.00012706
-7.5274e-05
2.8303e-05
0.00044261
-0.00017885
-2.3486e-05
-0.00012706
0.00013188
-7.5274e-05
2.8303e-05
-2.3486e-05
0.00023546
-2.3486e-05
-0.00023064
0.00018367
-0.00017885
0.00023546
-0.00012706
-0.00017885
0.00013188
8.0091e-05
-0.00017885
0.00033903
-0.00038601
8.0091e-05
0.00023546
-0.00043779
0.00033903
0.00013188
-0.00033422
8.0091e-05
-0.00012706
0.00023546
-2.3486e-05
2.8303e-05
-2.3486e-05
-2.3486e-05
8.0091e-05
8.0091e-05
-0.00017885
2.8303e-05
-0.00033422
0.00033903
-0.00013336
-7.5274e-05
-2.3486e-05
0.00039082
-2.3486e-05
-0.00012706
2.8303e-05
-0.00027662
0.00044261
-0.00044944
0.00013188
0.00013188
-2.3486e-05
-2.3486e-05
-7.5274e-05
2.8303e-05
-0.00023064
0.00023546
2.8303e-05
-7.5274e-05
-7.5274e-05
0.00013188
0.00013188
8.0091e-05
-7.5274e-05
-3.7337e-06
-0.00028243
-2.3486e-05
0.00023546
-2.3486e-05
-2.3486e-05
8.0091e-05
-0.00054137
0.00044261
0.00013188
-0.00028243
0.00023546
-0.00023064
-2.3486e-05
0.00023546
-0.0001591
-2.3486e-05
0.00033903
-0.00038601
-2.3486e-05
-7.5274e-05
0.00028725
0.00013188
2.8303e-05
-0.00033422
9.9843e-05
0.00023546
-0.00033422
0.00033903
-0.00012706
-0.00028243
0.00018367
0.00028725
-0.00038601
0.00013188
0.00018367
-0.00048958
0.00018367
0.00018367
0.00028725
-0.00038601
0.00018367
2.8303e-05
-0.00028243
-2.3486e-05
0.00044261
-0.00059316
0.00028725
-0.00012706
0.00015163
-0.00013519
0.00033903
-0.00038601
2.8303e-05
-7.5274e-05
2.8303e-05
0.00023546
-0.00023064
0.00018367
-0.00028243
0.00039082
-0.00023064
0.00018367
-0.00023064
0.00013188
2.8303e-05
-0.00028243
2.8303e-05
0.00018367
0.00018367
-0.00023064
0.00023546
-0.00012706
0.00018367
-0.00038601
0.00013188
2.8303e-05
8.0091e-05
-0.00012706
0.00018367
-0.00028243
0.00023546
2.8303e-05
-7.5274e-05
2.8303e-05
8.0091e-05
-0.00054137
0.00059798
-0.00017885
-7.5274e-05
2.8303e-05
8.0091e-05
0.00024011
2.8303e-05
-0.00023064
2.8303e-05
-0.00038033
0.00044261
-0.00023064
0.00013188
-0.00012706
0.00028725
-0.00023064
0.00023546
2.8303e-05
-0.00038601
0.00018367
0.00033903
-0.00038601
2.8303e-05
-0.00023064
0.00023546
-2.3486e-05
0.00023546
-7.5274e-05
-0.00017885
0.00023546
-0.00028243
-0.00017885
0.00039082
-2.3486e-05
-0.00012706
0.00023546
-0.00048958
0.00044261
0.00013188
-0.00033422
0.00023546
-0.00054137
0.0004944
0.00013188
-2.3486e-05
-0.00048958
0.00013188
-0.00028243
0.00054619
-0.00017885
-2.3486e-05
8.0091e-05
-2.3486e-05
-2.3486e-05
0.00018367
-0.00012706
8.0091e-05
-0.00012706
-0.00017885
0.00023546
0.00013188
-0.00012706
-0.00017885
0.00039082
-0.00033422
8.0091e-05
-0.00012706
0.00013188
0.00013188
2.8303e-05
-7.5274e-05
-0.00038601
0.00023546
0.00028725
-0.00017885
-0.00023064
2.8303e-05
0.00039082
-0.00017885
-2.3486e-05
-0.00017885
2.8303e-05
-2.3486e-05
0.00019527
-0.00023064
8.0091e-05
0.00023546
2.8303e-05
-0.00023064
2.8303e-05
-0.00019315
0.00023546
0.00023546
-2.3486e-05
-0.00028243
0.00023546
-0.00017885
-2.3486e-05
0.00024834
-0.00048958
8.0091e-05
-2.3486e-05
0.00039082
-7.5274e-05
8.0091e-05
-0.00043779
0.00028725
2.8303e-05
8.0091e-05
-0.00012706
-0.00023064
8.0091e-05
0.00018367
-0.00012706
0.00018367
-0.00043779
0.00044261
0.00013188
-0.00023064
-0.00012706
0.00023546
-0.00028243
2.8303e-05
8.0091e-05
2.8303e-05
0.00023546
-0.00033422
-7.5274e-05
0.00013188
2.8303e-05
-0.00012706
8.0091e-05
0.00013188
-0.00019317
8.0091e-05
8.0091e-05
8.0091e-05
0.00018367
-0.00028243
2.8303e-05
-0.00033422
0.00033903
0.00023546
-0.00048958
0.00039082
-0.00012706
0.00020342
-0.00054137
0.00028725
0.00028725
-0.00043779
8.0091e-05
-0.00023064
0.00054619
-7.5274e-05
-0.00012706
-2.3486e-05
8.0091e-05
-0.00017885
2.8303e-05
0.00033903
-0.00023064
-0.00017885
0.00018367
8.0091e-05
2.8303e-05
-0.00028243
-7.5274e-05
0.00028725
-0.00017885
0.00023546
2.8303e-05
-2.3486e-05
8.0091e-05
-0.00028243
0.00013188
-0.00017885
0.00028725
-2.3486e-05
-0.00017885
0.00023546
-0.00021089
0.00013188
-7.5274e-05
0.00028725
-0.00043779
0.00023057
-0.00043779
0.00044261
-0.00017885
-0.00012706
0.00023546
-0.00023064
0.00013188
-0.00028243
0.0004944
-0.00038601
0.00013188
0.00013188
-0.00023064
0.00023546
-0.00012706
8.0091e-05
-3.2155e-05
2.8303e-05
-0.00028243
0.00013188
-0.00017885
0.00033903
-0.00012706
2.8303e-05
8.0091e-05
-0.00023064
8.0091e-05
-7.5274e-05
0.00039082
-0.00043779
0.00044261
-0.00048958
0.0004944
-0.00010731
-0.00033422
0.00018367
0.00018367
-0.00048958
0.00018367
8.0091e-05
8.0091e-05
2.8303e-05
-0.00023064
0.00039082
-0.00038601
0.00035879
-0.00033775
0.00028725
-0.00012434
2.8303e-05
0.00013188
-0.00038601
0.00023546
0.00028725
-0.00012706
-2.3486e-05
-0.00028243
0.00013188
-2.3486e-05
-0.00017885
0.00013188
2.8303e-05
-2.3486e-05
2.8303e-05
0.00023546
-0.00038601
0.00023546
0.00023546
-0.00012706
-0.00028243
0.00013188
0.00018367
-0.00028243
0.00033903
-0.00028243
0.00028725
-0.00017885
0.00023546
-0.00064495
0.00059798
-0.00023064
0.00018367
-0.00012706
-0.00028243
0.00044261
-0.00033422
-0.00023064
0.00039082
-0.00038601
0.0004944
-2.3486e-05
2.8303e-05
-0.00023064
8.0091e-05
-0.00023064
0.00033903
-0.00028243
0.00013188
2.8303e-05
-0.00017885
8.0091e-05
2.8303e-05
0.00013188
-2.3486e-05
-0.00012706
2.8303e-05
-0.00012706
0.00028725
2.8303e-05
-0.00017885
0.00033903
-0.00033422
0.00028725
-0.00033422
8.0091e-05
-7.5274e-05
-2.3486e-05
-2.3486e-05
0.00033903
-7.5274e-05
-0.00012706
-0.00012706
0.00015163
0.00018367
-0.00033422
0.00028725
-0.00048958
0.00033903
0.00013188
-0.00017885
-0.00012706
0.00028725
-0.00017885
0.00028725
-0.00054137
0.00049971
-0.00017885
0.00018367
-0.00012706
-0.00069674
0.00090871
-0.00041804
0.00028725
0.00013188
-0.00059316
0.00013188
-2.3486e-05
2.8303e-05
-7.5274e-05
0.00018367
0.00023546
-0.00012706
-2.3486e-05
0.00013188
-0.00023064
0.00013188
-0.00012706
-0.00012706
2.8303e-05
8.0091e-05
0.00033903
-0.00023064
0.00013188
8.0091e-05
-0.00033422
0.00033903
-0.00017885
8.0091e-05
-0.00028243
2.8303e-05
0.00018367
-7.5274e-05
-7.5274e-05
0.00013188
0.00023546
-0.00033422
0.00023546
-2.3486e-05
-0.00054137
0.00054619
-2.3486e-05
-0.00038422
0.00039082
-0.00033422
0.00018367
0.00013188
-0.00043779
0.00023546
0.00028725
-0.00033422
0.00028725
-0.00043779
0.00013188
-0.00012706
0.00023546
-0.00017885
0.00023546
2.8303e-05
-0.00017885
-2.3486e-05
0.00023546
-0.00017885
2.8303e-05
2.8303e-05
0.00018367
-0.00028243
0.00039082
-0.00033422
0.00013188
-9.6193e-05
-0.00017885
8.0091e-05
-0.00017885
0.00028725
-0.00023064
0.00044261
8.0091e-05
-0.00028243
0.000307
-0.00023064
0.00018367
-7.5274e-05
-0.00059316
0.00044261
8.0091e-05
-0.00028243
0.00033903
-0.00023064
8.0091e-05
-0.00017885
0.00028725
-0.00026268
2.8303e-05
0.00038803
-0.00043779
0.00028725
8.0091e-05
-0.00038601
2.258e-06
0.00028725
-7.5274e-05
0.00013188
-0.00033422
0.00023546
-0.00028243
0.00039082
-0.00033422
0.0004944
-0.00038601
0.00023546
-0.00028243
0.00025122
2.8303e-05
-7.5274e-05
2.8303e-05
-0.00021089
0.00018367
-0.00017885
2.8303e-05
0.00023546
-0.00023064
0.00028725
-0.00049305
8.0091e-05
0.00023546
-0.0001591
8.0091e-05
0.00018367
-0.00033422
0.00033903
-0.00028243
0.00039082
-0.00038601
-2.3486e-05
0.00028725
-0.00033422
0.00033903
-0.00023064
0.00018367
-2.3486e-05
-0.00023064
0.00028725
-0.00043779
-2.6384e-05
0.0004944
-0.00038601
0.00018367
-0.00033422
0.00039082
-0.00041804
0.00054619
-0.00028243
0.00028725
-0.00048958
0.00033903
8.0091e-05
-7.5274e-05
0.00013188
-0.00038601
0.00023546
0.00013188
-0.00038601
0.00033903
-0.00017885
-0.00012706
9.9843e-05
8.0091e-05
0.00013188
-0.00048958
0.0004944
-0.00023064
0.00013188
-0.00012706
0.00033903
-0.00017885
-0.00012706
0.00023546
-0.00033422
0.00039082
-0.00038601
0.00023546
-2.3486e-05
-0.00043779
0.00035879
-2.3486e-05
0.00028725
-0.00033422
0.00018367
0.00013188
-0.00038601
0.00033903
-0.00038601
0.00018367
2.8303e-05
0.00013188
-0.00028243
-2.3486e-05
8.0091e-05
9.9843e-05
-0.00012706
-2.3486e-05
0.00028725
-0.00038601
-2.3486e-05
0.0004944
-0.00017885
8.0091e-05
-0.00012706
-0.00012706
0.00023546
-0.00038601
0.00018367
-0.00012706
2.8303e-05
0.00028725
-0.00028243
0.00039082
-0.00017885
0.00023546
-0.00031446
8.0091e-05
8.0091e-05
-0.00023064
0.00028725
-0.00048958
0.00059798
-0.00033422
0.00018367
-0.00012706
-2.3486e-05
-0.00017885
8.0091e-05
-2.3486e-05
8.0091e-05
0.00013188
-0.00012706
0.00033903
-0.00028243
0.00018367
-0.00033422
0.00039082
-0.00048958
2.8303e-05
0.00044261
-0.00033422
0.00023546
-0.00017885
8.0091e-05
-2.3486e-05
4.8055e-05
-0.00012706
2.8303e-05
0.00013188
-0.00023064
-0.00017885
0.0004944
-0.00038601
0.0004944
-0.00038601
0.00033903
-0.00043779
0.00039082
-0.00028243
0.000185
0.00010038
-0.00038601
0.00028725
-0.00038601
0.00023546
0.00013188
2.8303e-05
0.00018367
-0.00043779
0.00018367
0.00013188
-2.3486e-05
0.00013188
-0.00017885
0.00013188
-0.00023064
0.00018367
-7.5274e-05
-7.5274e-05
0.00023546
-0.00028243
0.00023546
-0.00028243
0.00028725
-0.00017885
0.00018367
-0.00028243
-6.5584e-06
-7.5274e-05
0.00023546
-0.00017885
0.00018367
0.00018367
-0.00038601
0.00028725
-0.00048958
0.00039082
8.0091e-05
3.0022e-05
-0.00023064
0.00023546
-0.00023064
8.0091e-05
0.00023546
-0.00043779
0.0004944
-0.00059316
0.00018367
0.00033903
-0.00017885
-7.5274e-05
-0.00017885
0.0001847
-7.5274e-05
2.8303e-05
0.00023546
-0.00023064
-0.00028243
0.00039082
0.00033903
-0.00064495
0.00013188
-2.3486e-05
0.00013188
2.8303e-05
-0.00017885
-2.3486e-05
0.00033903
-0.00017885
-0.00033422
0.00039082
0.00013188
-7.5274e-05
-2.3486e-05
-0.00048958
0.00028725
0.00039082
-0.00023064
-2.3486e-05
-2.3486e-05
0.00013188
-0.00017885
0.00028725
-0.00028243
0.00010584
0.00013188
-2.3486e-05
-0.00012706
-7.5274e-05
0.00023546
-0.00012706
8.0091e-05
-7.5274e-05
2.8303e-05
-2.3486e-05
8.0091e-05
-0.00012706
8.0091e-05
0.00013188
-0.00012706
8.0091e-05
-7.5274e-05
-0.00028243
0.00033903
0.00013188
-0.00038601
0.00033903
-0.00018689
-0.00017885
2.8303e-05
-2.3486e-05
8.0091e-05
0.00013188
-0.00028243
0.00018367
0.00018367
-0.00023064
0.00018367
-0.00033422
0.00028725
-0.00023064
0.00023546
-7.5274e-05
-0.00038601
0.00028725
2.8303e-05
-7.5274e-05
0.00039082
-0.00048958
0.00044261
-0.00026268
0.00018367
-0.00023064
0.00023546
-0.00054137
0.00059798
-0.00023092
2.8303e-05
0.000307
-3.7337e-06
-0.00038601
0.00028725
8.5558e-05
-0.00048958
0.00013188
2.8303e-05
0.00023546
-0.00027345
8.0091e-05
0.00018367
0.00023546
-0.00059316
0.00033903
-0.00017885
-0.00012706
0.00018367
-0.00023064
8.0091e-05
-0.00012706
0.00028725
0.00018367
-0.00033422
0.00028969
-0.00023064
-0.00012706
0.00023546
-0.00043779
0.00039082
-0.00021089
2.8303e-05
-7.5274e-05
2.8303e-05
0.00023546
-7.5274e-05
-7.5274e-05
-0.00017885
0.00039082
-0.00033422
0.00059798
-2.3486e-05
-0.00043779
-2.3486e-05
-0.00017885
0.00015163
0.00023546
-7.5274e-05
-2.3486e-05
-7.5274e-05
0.00023546
-0.00043779
0.00018367
-0.00012706
0.0004944
-0.00048958
0.00018367
0.00023546
-2.3486e-05
-7.5274e-05
-0.00017885
0.00018367
-0.00012706
-0.00021089
8.0091e-05
2.8303e-05
-2.3486e-05
2.8303e-05
-7.5274e-05
0.00013188
-2.3486e-05
2.8303e-05
-0.00012706
-7.5274e-05
0.00033903
-0.00028243
0.00023546
-2.3486e-05
0.00018367
-0.00017885
-0.00028243
0.00023546
0.00018367
-0.00012706
-2.4901e-05
2.8303e-05
-0.00017885
2.8303e-05
8.6157e-05
0.00039082
-0.00017885
2.8303e-05
-0.00043779
0.00044261
8.0091e-05
-0.00038601
0.00013188
-2.3486e-05
-2.3486e-05
0.00013188
-0.00012706
-7.5274e-05
-2.3486e-05
8.0091e-05
0.00044261
-0.00038601
0.00013188
-0.00023064
8.0091e-05
8.0091e-05
2.8303e-05
-0.00017885
-0.00024386
0.00018367
2.8303e-05
0.00023546
-0.00023064
8.0091e-05
2.8303e-05
0.00013188
-0.00012706
0.00013188
0.00023546
-0.00043779
0.00013188
2.8303e-05
-0.00028243
0.00039082
-0.00033422
0.00033903
-0.00017885
-7.5274e-05
0.00013188
0.00018367
-0.00038601
0.00028725
-0.00048958
0.00033903
-0.00028243
0.00023546
0.00028725
-0.00038601
2.8303e-05
-0.00012706
2.8303e-05
8.0091e-05
-0.00012706
0.00039082
-0.0001591
-7.5274e-05
0.00028725
-0.00033422
0.00033903
-0.00033422
0.00018367
-7.5274e-05
0.00023546
-0.00033422
0.00033903
-0.00012706
-0.00017885
0.00013188
-0.00012706
8.0091e-05
0.00018367
9.9843e-05
-0.00012706
-0.00023227
2.8303e-05
-2.3486e-05
8.0091e-05
0.00013188
8.0091e-05
-0.00017885
0.00023546
2.8303e-05
-2.3486e-05
-0.00033422
0.00023546
-0.00017885
-2.3486e-05
8.0091e-05
-2.3486e-05
-2.3486e-05
-0.00028243
0.00033903
-0.00023064
0.00023546
-0.00012706
-0.00012706
0.00013188
-2.3486e-05
0.00013188
0.00018367
-0.00017885
0.00018367
-0.00022513
0.00028725
-0.00023064
-0.00028243
0.0004944
-0.00043779
0.00033903
2.8303e-05
2.8303e-05
-0.00023064
0.00013188
-0.00012706
-2.3486e-05
2.8303e-05
-2.3486e-05
2.8303e-05
2.8303e-05
-0.00012706
2.8303e-05
0.00013188
-7.5274e-05
-7.5274e-05
0.00025882
-2.3486e-05
-0.00028243
0.00013188
8.0091e-05
-0.00017885
-0.00012706
-2.3486e-05
0.00023546
-0.00012706
0.00013188
-0.00012706
0.00023546
-0.00023064
-2.3486e-05
0.00044261
-0.00038601
-7.5274e-05
8.0091e-05
0.00039082
-0.00038601
0.00023546
-0.00023064
8.0091e-05
-0.00017885
0.00023546
-0.00028243
0.0003754
-0.00028243
0.00013188
0.00028725
-0.00033422
-7.5274e-05
-7.5274e-05
-2.3486e-05
0.00013188
0.00013188
0.00018367
-0.00017885
-0.00028243
0.00027155
-0.00017885
0.00023546
8.0091e-05
-0.00033422
0.00018367
0.00023546
-0.00040856
0.00018367
1.1634e-05
-0.00017885
8.0091e-05
0.00023546
-0.00017885
0.00013188
-0.00017885
0.00028725
-0.00028243
2.8303e-05
-7.5274e-05
0.00039082
-2.3486e-05
-0.00017885
-2.3486e-05
-0.00023064
2.8303e-05
0.00023546
0.00013188
-0.00017885
8.0091e-05
-0.00012706
-0.00017885
8.0091e-05
0.00020342
-7.5274e-05
-0.00017885
8.0091e-05
-2.3486e-05
2.8303e-05
8.0091e-05
2.8303e-05
-7.5274e-05
0.00028725
-0.00033422
0.00023546
-0.00028243
-0.00012706
0.00023546
2.8303e-05
-2.3486e-05
0.00018367
-0.00038601
0.00044261
-0.00038601
0.00028725
-0.00017885
8.0091e-05
-2.3486e-05
-7.5274e-05
0.00018367
8.0091e-05
-0.00048958
0.00028725
0.00028725
-0.00023064
8.0091e-05
-7.5274e-05
2.8303e-05
-0.00012706
0.00013188
-0.00023064
8.0091e-05
0.00028725
-0.00043779
0.00039082
-0.00028243
2.8303e-05
-2.3486e-05
8.0091e-05
0.00023546
-0.00012706
0.00013188
-0.00033422
0.00013188
2.2224e-05
2.8303e-05
0.00013188
-0.00012706
-0.00017885
0.00033903
-0.00017885
-0.00023064
0.00028725
-0.00012706
8.0091e-05
2.8303e-05
2.8303e-05
-0.00033422
0.00028725
0.00018367
-0.00033422
0.00023546
-0.00028243
0.00013188
-0.00012706
0.00033903
-0.00033422
2.8303e-05
0.00023546
-0.00017885
-7.5274e-05
2.8303e-05
2.8303e-05
-7.5274e-05
0.00013188
0.00018367
2.8303e-05
2.8303e-05
-0.00023064
-2.3486e-05
-2.3486e-05
0.00013188
-0.00017885
2.8303e-05
-2.3486e-05
0.00023546
-0.00017885
0.00013188
8.0091e-05
-0.00048958
0.00028725
-2.3486e-05
2.8303e-05
-7.5274e-05
8.0091e-05
-0.00023064
0.00013188
2.8303e-05
-2.3486e-05
0.00039082
-0.00023064
0.00023546
-0.00038601
0.00028725
-0.00012706
2.8303e-05
-2.3486e-05
0.00013188
-0.00033422
0.00028725
-0.00028243
2.8303e-05
2.8303e-05
2.8303e-05
0.00013188
8.0091e-05
-0.00028243
0.00039082
-0.00023064
-0.00012706
0.00013188
-0.00017885
0.00033903
-0.00038601
0.00013188
0.00023546
-0.00028243
2.8303e-05
2.8303e-05
-7.5274e-05
0.00033903
-0.00038601
2.8303e-05
8.0091e-05
0.00028725
-0.00033422
2.8303e-05
2.8303e-05
2.8303e-05
0.00013188
-0.00017885
0.00023546
-0.00038601
0.0004944
-0.00043779
0.00039082
-7.5274e-05
-2.3486e-05
-0.00022058
-2.3486e-05
8.0091e-05
0.00013374
-0.0001591
0.00013188
-2.3486e-05
2.8303e-05
0.00023546
-2.3486e-05
-0.00024544
-0.00017885
0.00023546
-0.00012706
2.8303e-05
0.00013188
0.00018367
-7.5274e-05
-0.00017885
-7.5274e-05
2.8303e-05
0.00023546
-0.00023064
-0.00017885
2.8303e-05
2.8303e-05
0.00033903
-0.00028243
-0.00012706
8.0091e-05
8.0091e-05
0.00013188
-7.5274e-05
-1.0609e-05
-7.5274e-05
-7.5274e-05
0.00013188
0.00023546
-0.00033422
-2.3486e-05
0.00013188
2.8303e-05
8.0091e-05
2.8303e-05
-0.00023064
2.8303e-05
2.8303e-05
0.00023546
-7.5274e-05
-0.00012706
-2.3486e-05
0.00023546
2.8303e-05
-0.00017885
0.00018367
-7.5274e-05
-2.3486e-05
-0.00012706
0.00013188
-0.00028243
8.0091e-05
2.8303e-05
0.00023546
-0.00017885
0.00013188
2.8303e-05
0.00013188
-0.00038601
0.00023546
-0.00012706
-2.3486e-05
0.00013188
2.8303e-05
-2.3486e-05
-0.00023064
8.0091e-05
-7.5274e-05
0.00013188
0.00023546
-0.00038601
0.00013188
0.00018367
-7.5274e-05
0.00011981
-0.00028243
-7.5274e-05
0.00028725
-7.5274e-05
-7.5274e-05
0.00013188
2.8303e-05
2.8303e-05
-7.5274e-05
-0.00028243
0.00023546
-7.5274e-05
0.00023546
-0.00028243
0.00013188
0.00013188
2.8303e-05
-0.00028243
-7.5274e-05
0.00033903
-7.5274e-05
0.00013188
-0.00028243
0.00023546
-7.5274e-05
-0.00028243
0.00044261
-0.00048958
2.8303e-05
0.00013188
0.00013188
2.8303e-05
-0.00017885
0.00023546
-2.3486e-05
-0.00017885
2.8303e-05
-0.00017885
0.00033903
2.8303e-05
-0.00038601
0.00013188
0.00013188
-2.3486e-05
-7.5274e-05
0.00023546
-0.00017885
0.00013188
2.8303e-05
2.8303e-05
-7.5274e-05
-0.00017885
0.00033903
-0.00017885
-0.00017885
2.8303e-05
-7.5274e-05
0.00039082
-0.00038601
0.00023546
-0.00017885
0.00013188
-7.5274e-05
0.00018367
-0.00023064
0.00033903
-0.00038601
2.8303e-05
-2.3486e-05
2.8303e-05
2.8303e-05
2.8303e-05
2.8303e-05
-7.5274e-05
0.00023546
-0.00028243
0.00033903
-7.5274e-05
2.8303e-05
-0.00028243
0.00023546
-7.5274e-05
0.00013188
-2.3486e-05
-0.00028243
6.1773e-05
-7.5274e-05
2.8303e-05
-7.5274e-05
0.00033903
-7.5274e-05
0.00013188
-0.00028243
0.00023546
-7.5274e-05
0.00013188
-0.00031446
0.00023546
-0.00017885
2.8303e-05
2.8303e-05
-0.00017885
0.00013188
2.8303e-05
0.00013188
8.0091e-05
-0.00028243
0.00033903
-0.00017885
-0.00017885
0.00013188
-0.00017885
0.00023546
2.8303e-05
-7.5274e-05
0.00013188
-7.5274e-05
-0.00017885
0.00023546
-0.00017885
0.00032524
-0.00028243
2.8303e-05
0.00013188
-7.5274e-05
-0.00017885
0.00023546
-0.00017885
-7.5274e-05
0.00033903
-7.5274e-05
-7.5274e-05
-0.00017885
0.00023546
-7.5274e-05
-7.5274e-05
0.00013604
-7.5274e-05
2.8303e-05
-7.5274e-05
0.00013188
2.8303e-05
-0.00017885
2.8303e-05
2.8303e-05
-0.00017885
0.00033903
-0.00038601
0.00013188
-7.5274e-05
0.00033903
-0.00028243
-7.5274e-05
0.00020342
-0.00017885
0.00033903
-7.5274e-05
-0.00017885
0.00013188
-7.5274e-05
-7.5274e-05
0.00013188
-7.5274e-05
-7.5274e-05
2.8303e-05
0.00013188
-7.5274e-05
-7.5274e-05
0.00013188
-7.5274e-05
2.8303e-05
-7.5274e-05
2.8303e-05
0.00013188
-0.00017885
2.8303e-05
2.8303e-05
2.8303e-05
-7.5274e-05
2.8303e-05
0.00023546
-0.00017885
0.00013188
2.8303e-05
-0.00017885
2.8303e-05
2.8303e-05
-0.00017885
0.00033903
-0.00028243
0.00013188
-0.00021089
2.8303e-05
0.00023546
-0.00017885
2.8303e-05
0.00013188
-0.00017885
2.8303e-05
-7.5274e-05
0.00013188
-7.5274e-05
2.8303e-05
2.8303e-05
0.00013188
2.8303e-05
2.8303e-05
2.8303e-05
-7.5274e-05
-7.5274e-05
-7.5274e-05
0.00013188
-0.00017885
-7.5274e-05
0.00033903
2.8303e-05
-7.5274e-05
-0.00028243
0.00033903
-0.00028243
2.8303e-05
0.00020158
-7.5274e-05
2.8303e-05
-7.5274e-05
-7.5274e-05
2.8303e-05
0.00023546
2.8303e-05
-0.00028243
2.8303e-05
2.8303e-05
0.00013188
2.8303e-05
-0.00017885
0.00013188
-0.00017885
2.8303e-05
0.00023546
-7.5274e-05
2.8303e-05
-7.5274e-05
2.8303e-05
-0.00017885
2.8303e-05
0.00013188
2.8303e-05
2.8303e-05
2.8303e-05
2.8303e-05
-7.5274e-05
2.8303e-05
2.8303e-05
2.8303e-05
-7.5274e-05
2.8303e-05
-0.00017885
0.00013188
-0.00017885
2.8303e-05
0.00013188
2.8303e-05
2.8303e-05
2.8303e-05
-0.00017885
2.8303e-05
0.00013188
2.8303e-05
2.8303e-05
-0.00028243
2.8303e-05
0.00013188
-7.5274e-05
2.8303e-05
0.00013188
-7.5274e-05
0.00013188
-7.5274e-05
-7.5274e-05
0.00013188
-0.00017885
-7.5274e-05
0.00023546
-7.5274e-05
-7.5274e-05
2.8303e-05
2.8303e-05
-0.00017885
0.00023546
-0.00017885
0.00013188
-0.00017885
2.8303e-05
0.00023546
-0.00028243
0.00033903
-0.00028243
2.8303e-05
-7.5274e-05
0.00013188
-7.5274e-05
0.00013188
2.8303e-05
0.00013188
-7.5274e-05
2.8303e-05
-7.5274e-05
-7.5274e-05
2.8303e-05
2.8303e-05
-7.5274e-05
2.8303e-05
0.00013188
-7.5274e-05
2.8303e-05
-7.5274e-05
2.8303e-05
2.8303e-05
-7.5274e-05
-7.5274e-05
2.8303e-05
2.8303e-05
2.8303e-05
2.8303e-05
-7.5274e-05
2.8303e-05
2.8303e-05
-7.5274e-05
0.00023546
-7.5274e-05
-7.5274e-05
-0.00017885
0.00013188
0.00013188
2.8303e-05
-0.00017885
2.8303e-05
-7.5274e-05
0.00013188
2.8303e-05
-7.5274e-05
0.00013188
-7.5274e-05
2.8303e-05
2.8303e-05
-7.5274e-05
2.8303e-05
-7.5274e-05
2.8303e-05
0.00013188
2.8303e-05
-0.00017885
0.00013188
2.8303e-05
-7.5274e-05
2.8303e-05
2.8303e-05
-7.5274e-05
2.8303e-05
-6.4288e-05
2.8303e-05
0.00023546
-0.00017885
-7.5274e-05
0.00013188
-0.00017885
0.00013188
2.8303e-05
-7.5274e-05
0.00013188
-7.5274e-05
2.8303e-05
-0.00028243
-7.5274e-05
-0.00028243
0.00033903
-7.5274e-05
0.00013188
-7.5274e-05
2.8303e-05
-0.00023064
-2.3486e-05
2.8303e-05
0.00023546
-0.00033422
8.0091e-05
-0.00012706
0.00044261
-7.5274e-05
-0.00011438
-0.00012706
-0.00017885
0.00028725
-0.00012706
8.0091e-05
-2.3486e-05
-0.00028243
0.00028725
2.8303e-05
2.8303e-05
0.00013188
-0.00012706
2.8303e-05
-0.00028243
8.0091e-05
0.00044261
-0.00023064
-0.00033422
0.00018367
-0.00017885
0.00044261
-7.5274e-05
-0.00017885
0.00013188
-0.00017885
0.00013188
0.00013188
-0.00043779
0.000307
-7.5274e-05
-2.3486e-05
0.00013188
2.8303e-05
2.8303e-05
-0.00021089
-7.5274e-05
2.8303e-05
0.00023546
-0.00023064
0.00023546
-7.5274e-05
-7.5274e-05
-2.3486e-05
2.8303e-05
0.00013188
2.8303e-05
-7.5274e-05
-7.5274e-05
-2.3486e-05
-2.3486e-05
2.8303e-05
0.00013188
2.8303e-05
-7.5274e-05
-7.5274e-05
2.8303e-05
8.0091e-05
2.8303e-05
0.00013188
-0.00028243
-0.00033422
0.00044261
2.8303e-05
9.9843e-05
-0.00012706
2.8303e-05
-0.00012706
0.00023546
-0.00012706
2.8303e-05
-7.5274e-05
0.00013188
-0.00023064
-0.00023064
0.00033903
-0.00023064
0.00023546
2.8303e-05
-0.00028243
0.00033903
-0.00010731
8.0091e-05
-0.00012706
-3.7337e-06
0.00013188
-7.5274e-05
-7.5274e-05
2.8303e-05
0.00033903
-0.00017885
-0.00043779
0.00013188
0.00028725
-0.00023064
0.00033903
-7.5274e-05
-0.00043779
0.00044261
-7.5274e-05
-0.00028243
0.00033903
-7.5274e-05
2.8303e-05
2.8303e-05
-0.00043779
0.00044261
2.8303e-05
-7.5274e-05
-4.7418e-06
-0.00023064
0.00023546
0.00023546
-0.00017885
2.8303e-05
-0.00033422
0.00033903
2.8303e-05
-0.00028243
0.00023546
2.8303e-05
0.00013188
-0.00028832
-2.3486e-05
0.00023546
-0.00023064
0.00018367
-0.00023064
0.00013188
2.8303e-05
0.00013188
-7.5274e-05
-0.00033422
0.00020342
0.00013188
2.8303e-05
-0.00017885
0.00023546
-0.00017885
-0.00017885
0.00033903
-2.3486e-05
-0.00012706
-0.00017885
0.00028725
2.8303e-05
-0.00038601
0.00033903
-0.00012706
0.00023546
-7.5274e-05
-2.3486e-05
2.8303e-05
-0.00012706
-0.00028243
0.00033903
2.8303e-05
-7.5274e-05
2.8303e-05
-0.00012706
2.8303e-05
0.00023546
2.8303e-05
-7.5274e-05
-7.5274e-05
-0.00033422
0.00033903
-0.00012706
0.00013188
2.8303e-05
8.0091e-05
-0.00017885
-7.5274e-05
0.00023546
-0.00028243
0.00023546
9.9843e-05
-0.00028243
8.0091e-05
2.8303e-05
2.8303e-05
8.0091e-05
-7.5274e-05
2.8303e-05
-0.00017885
-7.5274e-05
0.00013188
0.00013188
2.8303e-05
-2.3486e-05
-7.5274e-05
-2.3486e-05
0.00013188
-7.5274e-05
2.8303e-05
-2.1604e-05
2.8303e-05
-0.00033422
0.00044261
-7.5274e-05
-0.00023064
0.00023546
-7.5274e-05
2.8303e-05
2.8303e-05
2.8303e-05
-0.00017885
0.00013188
0.00013188
-0.00017885
2.8303e-05
0.00023546
-0.00028243
0.00013188
-0.00028243
0.00023546
0.00013188
-0.00012706
-2.3486e-05
-0.00017885
8.0091e-05
0.00023546
-0.00017885
-7.5274e-05
0.00023546
-0.00012706
-0.00028243
0.00033903
2.8303e-05
-7.5274e-05
2.8303e-05
2.8303e-05
-2.3486e-05
-7.5274e-05
0.00013188
-0.00033422
-7.5274e-05
0.00023546
0.00013188
-0.00017885
0.00023546
-7.5274e-05
0.00013188
-0.00027519
2.8303e-05
-0.00017885
0.00033903
0.00013188
-0.00012706
-0.00012706
0.00013188
0.00013188
-0.00012706
-7.5274e-05
-0.00038601
0.00044261
-0.00017885
0.00013188
-7.5274e-05
0.00024629
-7.5274e-05
-0.00028243
0.00013188
-0.00023064
0.00023546
-2.3486e-05
0.00023546
2.8303e-05
-0.00023064
2.8303e-05
2.8303e-05
2.8303e-05
-2.3486e-05
2.8303e-05
2.8303e-05
0.00013188
-7.5274e-05
-0.00012706
0.00013188
-0.00017885
-2.3486e-05
2.8303e-05
0.00013188
-0.00033795
2.8303e-05
0.00013188
0.00013188
-0.00028243
0.00018367
-0.00017885
0.00033903
-0.00017885
-0.00028243
-2.3486e-05
0.00023546
0.00013188
-2.3486e-05
-0.00017885
0.00018367
-7.5274e-05
-0.00033422
0.00033903
-0.00033422
0.00044261
-0.00017885
0.00013188
-0.00012706
2.8303e-05
0.00023546
-0.00043779
0.00033903
-7.5274e-05
-0.00012706
0.00023546
-0.00028243
2.8303e-05
0.00033903
-0.00028243
2.8303e-05
-0.00012706
0.00013188
-0.00012706
0.00013188
-7.5274e-05
0.00013188
-2.3486e-05
-0.00017885
-5.5522e-05
0.00033903
-0.00017885
0.00023546
-0.00017885
0.00013188
-0.00017885
0.00013188
-7.5274e-05
-7.5274e-05
2.8303e-05
-7.5274e-05
0.00033903
-7.5274e-05
-0.00054137
8.0091e-05
0.00044261
-0.00017885
-7.5274e-05
0.00013188
2.8303e-05
0.00013188
-0.00033422
8.0091e-05
0.00023546
-7.5274e-05
-0.00017885
8.0091e-05
2.8303e-05
0.00013188
-0.00017885
2.8303e-05
0.00023546
-0.00017885
-0.00017885
0.00023546
-0.00023064
0.00033903
-7.5274e-05
-7.5274e-05
-7.5274e-05
0.00023546
-0.00017885
2.8303e-05
-0.00023064
-7.5274e-05
0.00023546
-0.00017885
0.00028725
-7.5274e-05
2.8303e-05
0.00013188
-0.00023064
8.0091e-05
-2.3486e-05
0.00018367
-0.00028243
-2.3486e-05
-7.5274e-05
2.8303e-05
0.00023546
-0.00023064
0.00013188
9.9843e-05
-0.00017885
0.00013188
2.8303e-05
-0.00017885
2.8303e-05
-7.5274e-05
9.9843e-05
-0.00017885
0.00033903
-7.5274e-05
-7.5274e-05
2.8303e-05
8.0091e-05
-2.3486e-05
-7.5274e-05
2.8303e-05
-2.3486e-05
2.8303e-05
0.00013188
-0.00023064
0.00023546
-7.5274e-05
-7.5274e-05
2.8303e-05
0.00013188
-0.00021089
-0.00028243
0.00033903
2.8303e-05
-7.5274e-05
0.00013188
-0.00017885
0.00033903
-0.00038601
-7.5274e-05
0.00023546
-7.5274e-05
2.8303e-05
0.00013188
-0.00028243
0.00013188
2.8303e-05
-0.00023064
0.00013188
-7.5274e-05
0.00044261
-0.00038601
0.00023546
8.0091e-05
-0.00017885
-7.5274e-05
0.00013188
-2.3486e-05
-0.00028243
0.00044261
2.8303e-05
-7.5274e-05
-2.3486e-05
-0.00017885
-7.5274e-05
0.00013188
0.00013188
-0.00033422
-2.3486e-05
0.00018367
-2.3486e-05
0.00013188
-0.00023064
0.00023546
-7.5274e-05
-7.5274e-05
0.00023546
-2.3486e-05
-0.00033422
0.00013188
0.00013188
-0.00017885
0.00033903
-0.00023064
7.9307e-06
0.00023546
-0.00023064
-0.00033422
0.00054619
-7.5274e-05
-0.00028243
-2.3486e-05
2.8303e-05
-2.3486e-05
2.8303e-05
0.00028725
-0.00028243
0.00023546
-0.00023064
0.00023546
-0.00038601
0.00033903
-0.00021089
8.0091e-05
-2.3486e-05
0.00023546
-0.00017885
2.8303e-05
-0.00012706
2.8303e-05
2.8303e-05
0.00013188
-0.00017885
-2.3486e-05
0.00023546
-0.00038601
0.00033903
-0.00012706
0.00033903
-0.00023064
-7.5274e-05
-0.00021089
0.0004944
-0.00017885
0.00013188
-0.00038601
0.00013188
2.8303e-05
0.00023546
2.8303e-05
-0.00012706
-3.7337e-06
-0.00012706
0.00028725
-0.00038601
2.8303e-05
-0.00012706
0.00044261
-0.00033422
-0.00023064
0.00054619
2.8303e-05
-0.00033422
0.00023546
-0.00017885
0.00023546
-0.00048958
0.00039082
2.8303e-05
-0.00023064
-0.00012706
0.00028725
-0.00023064
0.00033903
2.8303e-05
-0.00033422
2.8303e-05
8.0091e-05
0.00018367
-0.00017885
2.8303e-05
2.8303e-05
-0.00028243
8.0091e-05
0.00033903
-7.5274e-05
-0.00023064
0.00023546
-2.3486e-05
-0.00017885
0.00033903
-0.00043779
0.00018367
-0.00017885
0.00044261
-7.5274e-05
-0.00017885
0.00013188
-7.5274e-05
-0.00017885
0.00013188
-0.00012706
-2.3486e-05
0.00023546
0.00013188
-0.00038601
0.00023546
2.8303e-05
2.8303e-05
-0.00023064
0.00033903
-0.00017885
0.00018367
-0.00038601
2.8303e-05
0.00013188
0.00013188
-0.00043779
8.0091e-05
8.0091e-05
0.00023546
-0.00017885
-0.00012706
9.3504e-05
0.00013188
0.00023546
-0.00038601
0.00013188
8.0091e-05
-0.00023064
0.00023546
0.00013188
2.8303e-05
-0.00017885
2.8303e-05
8.0091e-05
-0.00043779
0.00044261
-7.5274e-05
-7.5274e-05
-7.5274e-05
2.8303e-05
0.00013188
0.00013188
-0.00017885
-0.00017885
-2.3486e-05
8.0091e-05
0.00023546
-0.00033422
-7.5274e-05
0.00028725
0.00013188
-0.00017885
-7.5274e-05
0.00013188
-0.00017885
2.8303e-05
0.00017708
-0.00017885
0.00023546
-7.5274e-05
0.00013188
-0.00012706
-2.3486e-05
2.8303e-05
-7.5274e-05
0.00013188
2.8303e-05
-0.00043779
0.0004944
-0.00028243
0.00013188
-7.5274e-05
-7.5274e-05
-7.5274e-05
2.8303e-05
0.00013188
0.00013188
-0.00028243
0.00023546
2.8303e-05
-7.5274e-05
2.8303e-05
8.0091e-05
-7.5274e-05
-0.00017885
0.00028725
-0.00011299
-0.00028243
0.00015163
0.00013188
8.0091e-05
-2.3486e-05
-0.00023064
0.00015521
-0.00017885
-2.3486e-05
0.00033903
-0.00017885
-7.5274e-05
-2.3486e-05
0.000307
-0.00028243
0.00023546
-0.00048958
0.00054619
-7.5274e-05
-7.5274e-05
2.8303e-05
-0.00023064
8.0091e-05
-7.5274e-05
0.00023546
2.8303e-05
2.8303e-05
-0.00033422
-2.3486e-05
0.00041057
-7.5274e-05
-0.00021089
0.00023546
-0.00017885
-0.00017885
-2.3486e-05
4.8055e-05
0.00013188
-0.00012706
0.00044261
-0.00043779
0.00018367
0.00013188
-0.00012706
-0.00038601
0.00033903
-0.00017885
-0.00023064
0.00044261
-0.00012706
0.00023546
-0.00043779
0.00013188
-2.3486e-05
0.00044261
-0.00012706
-0.00012706
-2.3486e-05
-7.5274e-05
0.00013188
0.00013188
-7.5274e-05
-0.00017885
-7.5274e-05
0.00033903
0.00013188
-0.00048958
0.00028725
-7.5553e-05
8.0091e-05
0.00013188
-0.00017885
0.00023546
-0.00059316
0.00039082
8.0091e-05
-0.00028243
0.00013188
-0.00017885
0.00033903
-0.00023064
0.00023546
-0.00043779
8.0091e-05
0.00013188
-0.00028243
0.00039082
-0.00017885
0.00033903
-2.3486e-05
-0.00028243
-2.3486e-05
-0.00023064
0.00028725
0.00023546
-0.00033422
-2.3486e-05
0.00023546
-7.5274e-05
2.8303e-05
-7.5274e-05
7.8796e-05
2.8303e-05
-7.5274e-05
-0.00028243
0.00054619
-0.00043779
-7.5274e-05
0.00044261
-0.00043779
0.00033903
-0.00017885
0.00013188
-0.00028243
0.00023546
-0.00043779
0.00044261
2.8303e-05
2.8303e-05
-0.00028243
-2.3486e-05
0.00018367
8.0091e-05
-0.00017885
0.00013188
0.00013188
8.0091e-05
-0.00046983
0.00033903
2.8303e-05
0.00023546
-0.00064495
0.00028725
-2.3486e-05
8.0091e-05
-0.00023064
0.00037217
-0.00033422
0.00033903
-2.3486e-05
2.8303e-05
-0.00033422
0.00013188
0.00033903
-0.00033422
0.00018367
-0.00038601
0.00044261
-0.00023064
0.00013188
-0.00012706
-0.00012706
0.00013188
-0.00012706
-7.5274e-05
0.00013188
0.00013188
-0.00023064
0.00033903
-0.00012706
-7.5274e-05
-0.00012706
2.8303e-05
8.0091e-05
0.00018367
2.8303e-05
-0.00023064
0.00013188
-0.00028243
0.00033903
-0.00017885
-2.3486e-05
8.0091e-05
-0.00038601
0.00044261
-0.00023064
0.00033903
2.8303e-05
-0.00033422
2.8303e-05
2.8303e-05
0.00013188
0.00013188
-0.00043779
0.00033903
-0.00012706
0.00023546
-0.00017885
-0.00023064
8.0091e-05
0.00013188
-2.3486e-05
0.00018367
2.8303e-05
-7.5274e-05
0.00013188
-0.00038601
0.00028725
2.8303e-05
-0.00038601
0.00054619
-0.00033422
-0.00028243
0.00043104
-7.5274e-05
0.00028725
-0.00043779
0.00018367
0.00013188
0.00013188
-0.00043779
0.00028725
-0.00023064
0.00013188
-0.00023064
0.00018367
-0.00017885
2.8303e-05
-2.3486e-05
0.00018367
2.8303e-05
-7.5274e-05
2.8303e-05
-7.5274e-05
0.00013188
-2.3486e-05
2.8303e-05
0.00013188
-0.00064495
0.0004944
-7.5274e-05
0.00028725
-0.00048958
0.00018367
0.00023546
-0.00023064
-0.00012706
2.8303e-05
0.00023546
-2.3486e-05
-2.3486e-05
-0.00017885
-0.00012706
0.00013188
-2.3486e-05
2.8303e-05
8.0091e-05
-0.00023064
0.00033903
-0.00012706
-0.00028243
0.00039082
-0.00028243
0.00023546
-0.00012706
2.8303e-05
-2.3486e-05
-7.5274e-05
0.00013188
-0.00023064
0.00054619
-0.00054137
0.00023546
-0.00017885
0.00018367
-0.00012706
2.8303e-05
2.8303e-05
-0.00023064
0.00023546
-0.00012706
0.00023546
-0.00012706
-0.00023064
0.00028725
-2.3486e-05
0.00013188
0.00013188
-7.5274e-05
-0.00012706
-0.00017885
-2.3486e-05
0.00018367
-7.5274e-05
0.00033903
-2.3486e-05
8.0091e-05
-7.5274e-05
-0.00028243
2.8303e-05
8.0091e-05
0.00013188
-0.00033422
0.00023546
0.00013188
0.00013188
-0.00059316
8.0091e-05
2.8303e-05
0.00013188
-0.00012706
2.8303e-05
0.00028725
-0.00012706
-7.5274e-05
-7.5274e-05
2.8303e-05
0.00013188
2.8303e-05
-0.00043779
0.00039082
0.00018367
-0.00028243
2.8303e-05
0.00013188
2.8303e-05
-0.00028243
0.00028725
-0.00033422
0.00039082
-0.00038601
0.00023546
-0.00012706
0.00028725
-0.00028243
8.0091e-05
-0.00017885
0.00023546
-2.3486e-05
-2.3486e-05
8.0091e-05
0.00013188
-0.00017885
-0.00017885
-7.5274e-05
0.00044261
2.8303e-05
-0.00023064
-0.00012706
-0.00017885
0.00044261
2.8303e-05
-0.00023064
0.00023546
8.0091e-05
-0.00033422
2.8303e-05
8.0091e-05
2.8303e-05
-0.00012706
0.00013188
0.00013188
-0.00023064
-7.5274e-05
2.8303e-05
-0.00012706
8.0091e-05
-7.5274e-05
2.8303e-05
2.8303e-05
-2.3486e-05
0.00023546
8.0091e-05
-0.00012706
-7.5274e-05
2.8303e-05
8.0091e-05
-7.5274e-05
2.8303e-05
8.0091e-05
-0.00033422
2.8303e-05
0.00054619
-0.00048958
0.00028725
0.00013188
-0.00038601
0.00028725
-0.00028243
0.00013188
-0.00017885
0.00013188
-0.00017885
0.00018367
-0.00033422
0.00023546
8.0091e-05
2.8303e-05
0.000307
-0.00033422
-7.5274e-05
2.8303e-05
0.00013188
-2.3486e-05
-2.3486e-05
-0.00017885
0.00044261
-0.00048958
0.00018367
-7.5274e-05
8.0091e-05
0.00013188
-7.5274e-05
-0.00028243
0.00028725
-0.00023064
0.00033903
-0.00017885
-7.5274e-05
0.00033903
-0.00033422
2.8303e-05
-0.00012706
0.00033903
-0.00033422
0.00023546
-0.00017885
0.00013188
-7.5274e-05
0.00033903
-7.5274e-05
-0.00023064
2.8303e-05
0.00023546
2.8303e-05
-0.00033422
0.00018367
0.00013188
-0.00033422
0.00028725
-0.00023064
-2.3486e-05
0.00039082
-0.00012706
0.00013188
-0.00017885
8.0091e-05
2.8303e-05
-0.00038601
-0.00017885
0.00028725
-2.3486e-05
-0.00012706
0.00013188
-7.5274e-05
0.00018367
-0.00012706
0.00013188
-7.5274e-05
0.00013188
-0.00038601
-2.3486e-05
0.00033903
-0.00017885
0.00033903
2.8303e-05
-0.00038601
0.00018367
0.00013188
0.00013188
-0.00043779
0.00018367
0.00013188
-0.00023064
-2.3486e-05
0.00023546
-0.00017885
-7.5274e-05
-0.00035139
0.00018367
0.00044261
-0.00043779
0.00033903
-0.00028243
0.00013188
0.00023546
-0.00028243
2.8303e-05
0.00028725
-0.00017885
-7.5274e-05
0.00033903
-0.00046983
0.00028725
-0.00028243
0.00023546
0.00013188
-0.00054137
0.00039082
2.8303e-05
-0.00033422
8.0091e-05
-7.5274e-05
0.00018367
0.00013188
-0.00012706
-0.00023064
0.00033903
-0.00023064
0.00013188
-0.00012706
0.00028725
-7.5274e-05
2.8303e-05
-0.00012706
-0.00012706
2.8303e-05
8.0091e-05
0.00018367
-0.00033422
-2.3486e-05
0.00044261
-0.00012706
-0.00038601
9.9843e-05
8.0091e-05
0.00023546
2.8303e-05
-0.00012706
-0.00012706
0.00018367
-0.00020107
-2.3486e-05
0.00028725
-0.00023064
-0.00012706
0.00028725
-0.00012706
-7.5274e-05
-0.00012706
0.00028725
-0.00023064
0.00033903
-0.00033422
2.8303e-05
-7.5274e-05
0.00054619
-0.00023064
-0.00043779
0.00033903
2.8303e-05
8.0091e-05
-0.00017885
0.00018367
-0.00012706
-7.5274e-05
0.00023546
-0.00023064
-7.5274e-05
0.00013188
-0.00012706
0.00033903
-0.00023064
-1.7004e-05
-0.00017885
0.00013188
0.00013188
-7.5274e-05
0.00028725
-7.5274e-05
8.0091e-05
-0.00033422
2.8303e-05
0.00028725
2.8303e-05
-0.00023064
0.00013188
-0.00023064
0.00018367
8.0091e-05
8.0091e-05
-0.00038601
0.00028725
2.8303e-05
-0.00023064
-0.00012706
0.00028725
-0.00017885
0.00013188
-0.00028243
8.0091e-05
-0.00017885
0.0004944
-7.5274e-05
-0.00017885
0.00023546
2.8303e-05
-0.00028243
0.00028725
-0.00023064
0.00013188
-7.5274e-05
0.00013188
0.00013188
-0.00038601
0.00013188
-0.00012706
2.8303e-05
0.00028725
-0.00028243
-0.00024245
0.00028725
0.00018367
-0.00017885
-0.00012706
0.00023546
-7.5274e-05
-0.00012706
-0.00012706
0.0004944
-7.5274e-05
-0.00017885
-0.00012706
0.00013188
-0.00023064
0.00013188
9.9843e-05
-7.5274e-05
8.0091e-05
-0.00017885
0.00013188
2.8303e-05
-0.00017885
0.00013188
0.00028725
-0.00038601
2.8303e-05
0.00015163
0.00013188
-0.00012706
-5.5522e-05
-2.3486e-05
0.00033903
-0.00033422
-0.00011503
0.00028725
-7.5274e-05
2.8303e-05
-0.00033422
8.0091e-05
0.00013188
0.00018367
-0.00033422
0.00044261
-2.3486e-05
-0.00012706
-0.00023064
-7.5274e-05
0.00013188
-2.3486e-05
0.00032358
2.8303e-05
2.8303e-05
-0.00043779
8.0091e-05
-2.3486e-05
8.0091e-05
-0.00012706
0.00023546
2.8303e-05
8.0091e-05
-0.00012706
0.00028725
-0.00038601
0.00013188
-0.00017885
-7.5274e-05
0.00033903
-0.00028243
0.00018367
-0.00012706
0.00013188
-0.00023064
-2.3486e-05
0.00023546
0.00018367
-2.3486e-05
-0.00017885
-0.00012706
0.00013188
-0.00017885
0.00018367
-0.00020818
0.00028725
-7.5274e-05
-0.00023064
8.0091e-05
0.00023546
-0.00013109
2.8303e-05
0.00018367
-0.00028243
8.0091e-05
-0.00028243
0.0004944
-0.00012706
0.00013188
-0.00012706
-0.00033422
0.00018367
0.00023546
-0.00028243
0.00023546
8.0091e-05
-0.00038601
-2.3486e-05
0.00039082
-0.00043779
8.0091e-05
-0.00012706
0.00023546
-0.00012706
-0.00033422
0.00075334
-0.00028243
8.0091e-05
-0.00038601
0.00039082
-0.00033422
0.00039082
-0.00028243
8.0091e-05
-7.5274e-05
0.00013188
-2.3486e-05
-0.00012706
0.00013188
-7.5274e-05
-0.00012706
0.00044261
-0.00023064
0.00013188
-0.00023064
0.00028725
-0.00017885
0.00023546
-0.00017885
2.8303e-05
-7.5274e-05
-0.00017885
0.00018367
0.00018367
-0.00017885
-2.3486e-05
2.8303e-05
8.0091e-05
-0.00023064
0.00023546
-2.3486e-05
-7.5274e-05
-0.00017885
0.00018367
0.00013188
-0.00012706
-7.5274e-05
-7.5274e-05
0.00028725
-0.00033422
0.00023546
-0.00028243
0.00018367
-2.3486e-05
0.00023546
-0.00028243
0.00013188
-0.00023064
0.00013188
0.00013188
-7.5274e-05
-0.00028243
0.00033903
-0.00012706
-2.3486e-05
-7.5274e-05
0.00028725
-7.5274e-05
-2.3486e-05
-0.00012706
2.8303e-05
0.00018367
-7.5274e-05
-2.3486e-05
-7.5274e-05
0.00033903
-0.00033422
-0.00012706
0.00018367
-0.00012706
0.00013188
-7.5274e-05
8.0091e-05
-0.00033422
0.00033903
2.8303e-05
0.00013188
-7.5274e-05
2.8303e-05
-2.3486e-05
-2.3486e-05
-7.5274e-05
8.0091e-05
-0.00028243
0.00044261
-0.00023064
0.00023546
-0.00043779
0.0004944
-0.00048958
0.00028725
-0.00023064
0.00013188
-2.3486e-05
-0.00017885
0.00023546
8.0091e-05
-0.00017885
0.00013188
-7.5274e-05
-2.3486e-05
-0.00012706
0.00033903
-0.00028243
0.00013188
0.00018367
-0.00017885
-2.3486e-05
-2.3486e-05
-2.3486e-05
0.00023546
-0.00028243
0.00033903
-0.00038601
0.00028906
2.8303e-05
2.8303e-05
-7.5274e-05
0.00013188
-0.00017885
-0.00048958
0.00064977
-7.5274e-05
-4.4358e-05
0.00013188
-0.00043779
0.00028453
-7.5274e-05
2.8303e-05
0.00023546
-0.00038601
0.00033903
-7.5274e-05
2.8303e-05
-0.00017885
2.8303e-05
2.8303e-05
8.0091e-05
2.8303e-05
-9.7323e-08
0.00013188
-0.00017885
-0.00017885
0.00023546
-0.00033422
0.00023546
-7.5274e-05
0.00013188
-0.00012706
-0.00012706
0.00033903
-7.5274e-05
0.00013188
-0.00017885
2.8303e-05
2.8303e-05
-0.00028243
8.0091e-05
0.00013188
0.00013188
2.8303e-05
-0.00017885
0.00023546
-0.00017885
0.00013188
-7.5274e-05
-9.0188e-05
-7.5274e-05
0.00023546
2.8303e-05
2.8303e-05
-0.00043779
0.00033903
-0.00028243
0.00018367
0.00023546
-7.5274e-05
-0.00023064
0.00013188
-0.0002219
0.00023546
0.00013188
2.8303e-05
-0.00033422
2.8303e-05
2.8303e-05
0.00018367
0.00013188
-0.00054137
0.00033903
2.8303e-05
-0.00017885
0.00023546
2.8303e-05
-0.00023064
2.8303e-05
2.8303e-05
8.0091e-05
0.00013188
-0.00033422
0.00023546
-7.5274e-05
-7.5274e-05
2.8303e-05
0.00023546
-7.5274e-05
2.8303e-05
-7.5274e-05
-0.00043779
0.00054619
-0.00017885
0.00013188
-0.00017885
-0.00023064
0.00033903
-7.5274e-05
0.00013188
-0.00017885
-7.5274e-05
0.00013188
-7.5274e-05
-7.5274e-05
0.00023546
0.00013188
-0.00017885
-7.5274e-05
-0.00012706
0.00028725
2.8303e-05
-0.00028243
0.00013188
2.8303e-05
-7.5274e-05
-7.5274e-05
0.00023546
-7.5274e-05
2.8303e-05
-0.00017885
0.00013188
8.0091e-05
-0.00028243
0.00033903
0.00013188
-0.00028243
-0.00017885
0.00033903
-0.00017885
2.8303e-05
0.00013188
-0.00017885
-2.3486e-05
-0.00012706
0.00023546
-0.00023064
0.00013188
-0.00012706
8.0091e-05
0.00013188
0.00013188
2.8303e-05
-0.00023064
-0.00012706
0.00023546
-0.00017885
2.8303e-05
0.00023546
-0.00028243
-2.3486e-05
8.0091e-05
8.0091e-05
0.00013188
-7.5274e-05
-0.00038601
0.00044261
-0.00012706
0.00013188
-0.00028243
0.00013188
2.8303e-05
-0.00017885
0.00033903
-7.5274e-05
-7.5274e-05
0.00013188
-0.00028243
8.0091e-05
-0.00012706
0.0002218
0.00013188
-7.5274e-05
-0.00012706
-0.00012706
0.00018367
-0.00017885
0.00033903
-7.5274e-05
-0.00012706
-0.00017885
0.00013188
0.00013188
0.00023546
-0.00028243
-0.00012706
0.00013188
-0.00017885
0.00023546
2.8303e-05
-0.00043779
0.00044261
-0.00017885
-0.00012706
0.00023546
-7.5274e-05
-7.5274e-05
0.00013188
-0.00017885
0.00028725
-7.5274e-05
-0.00023064
0.00018367
2.8303e-05
-0.00012706
0.00013188
-2.3486e-05
-0.00028243
0.00033903
-0.00017885
-0.00017885
0.00033903
2.8303e-05
-7.5274e-05
-0.00022022
-0.00012706
0.00033903
8.0091e-05
-0.00023064
0.00023546
-2.3486e-05
-7.5274e-05
-7.5274e-05
0.00013188
-7.5274e-05
-2.3486e-05
0.00013188
-0.00023064
8.0091e-05
2.8303e-05
0.00013188
-0.00012706
-7.5274e-05
0.00023546
-0.00023064
0.00013522
-0.00012706
-2.3486e-05
-0.00017885
2.8303e-05
0.00033903
2.8303e-05
-0.00033422
0.00023546
-0.00012706
8.0091e-05
0.00013188
-0.00028243
0.00023546
-0.00012706
2.8303e-05
-2.3486e-05
0.0002226
2.8303e-05
-7.5274e-05
-0.00028243
0.00023546
4.2627e-05
-0.00017885
0.00013188
-7.5274e-05
2.8303e-05
-0.00012706
2.8303e-05
0.00013188
2.8303e-05
-0.00017885
0.00018367
-7.5274e-05
-3.7337e-06
0.00023546
-0.00012706
-0.00023064
0.00013188
8.0091e-05
-0.00017885
-2.3486e-05
0.00013188
2.8303e-05
-0.00017885
0.00018367
8.0091e-05
-7.5274e-05
-7.5274e-05
2.8303e-05
-0.00017885
8.0091e-05
0.00013188
0.00013188
-2.3486e-05
-0.00012706
8.0091e-05
-7.5274e-05
-0.00012706
0.00013188
-0.00017885
8.0091e-05
-7.5274e-05
0.00023546
2.8303e-05
-7.5274e-05
-7.5274e-05
2.8303e-05
-7.5274e-05
0.00018367
-7.5274e-05
2.8303e-05
-0.00017885
-2.3486e-05
0.00018367
-0.00017885
8.0091e-05
2.8303e-05
-0.00017885
0.00033903
-0.00017885
2.8303e-05
0.00023546
-7.5274e-05
-0.00048958
0.00033903
-7.5274e-05
2.8303e-05
-7.5274e-05
0.00013188
0.00013188
-7.5274e-05
-2.3486e-05
-0.00012706
-0.00017885
0.00033903
0.00013188
-7.5274e-05
-0.00023064
0.00023546
-7.5274e-05
0.00020342
-0.00017885
-0.00033422
0.00023546
0.00013188
-7.5274e-05
2.8303e-05
0.00013188
-0.00017885
-0.00012706
0.00013188
0.00013188
-0.00038601
0.00013188
-2.3486e-05
-0.00023064
0.00023546
0.00023546
0.00013188
-0.00023064
-7.5274e-05
-0.00017885
0.00018367
0.00023546
-7.5274e-05
-0.00017885
-0.00023064
0.00044261
-7.5274e-05
-0.00017885
2.8303e-05
0.00013188
-0.00023064
0.00023546
-0.00033422
0.00033903
-7.5274e-05
2.8303e-05
-0.00012706
0.00013188
-2.3486e-05
0.00013188
0.00013188
-0.00017885
-0.00017885
-0.00017885
8.0091e-05
0.00033903
2.8303e-05
-0.00012706
-0.00017885
0.00023546
-0.00017885
0.00018367
-7.5274e-05
-2.3486e-05
-0.00017885
0.00023546
-0.00033422
0.00033903
0.00013188
-0.00017885
2.8303e-05
-2.3486e-05
-2.3486e-05
2.8303e-05
2.8303e-05
-0.00017885
-2.3486e-05
0.00013188
-2.3486e-05
8.0091e-05
2.8303e-05
-2.3486e-05
-0.00012706
0.00013188
-0.00028243
0.00023546
2.8303e-05
-0.00017885
-7.5274e-05
0.00013188
-2.3486e-05
8.0091e-05
2.8303e-05
0.00013188
-0.00017885
2.8303e-05
0.00013188
2.8303e-05
2.8303e-05
-0.00017885
0.00013188
-7.5274e-05
-7.5274e-05
2.8303e-05
2.8303e-05
-2.3486e-05
-2.3486e-05
-7.5274e-05
0.00018367
2.8303e-05
-0.00023064
0.00013188
8.0091e-05
-0.00043779
0.00039082
2.8303e-05
-0.00023064
0.00018367
-0.00023064
0.00013188
-7.5274e-05
2.8303e-05
2.8303e-05
2.8303e-05
0.00013188
-0.00023064
-0.00012706
0.00044261
-6.0497e-05
-0.00028243
0.00013188
2.8303e-05
-7.5274e-05
0.00013188
-7.5274e-05
0.00013729
-0.00017885
-2.3486e-05
8.0091e-05
-7.5274e-05
0.00023546
-0.00017885
2.8303e-05
8.0091e-05
-0.00028243
0.00023546
0.00013188
-2.3486e-05
-2.3486e-05
-7.5274e-05
8.0091e-05
-2.3486e-05
0.00013188
-0.00012706
-7.5274e-05
2.8303e-05
2.8303e-05
2.8303e-05
-2.3486e-05
-0.00033422
0.00044261
-0.00017885
-7.5274e-05
0.00033903
-0.00028243
8.0091e-05
2.8303e-05
-0.00012706
2.8303e-05
0.00013188
-7.5274e-05
2.8303e-05
-0.00028243
0.000307
-0.0001591
8.0091e-05
-0.00017885
0.00023546
-0.00043779
0.00033903
0.00023546
-0.00010731
-0.00017885
8.0091e-05
8.0091e-05
-0.00012706
0.00013188
2.8303e-05
-0.00028243
0.00033903
-0.00012706
-0.00012706
0.00018367
0.00018367
-0.00043779
8.0091e-05
9.9843e-05
-7.5274e-05
8.0091e-05
-7.5274e-05
-2.3486e-05
0.00023546
-2.3486e-05
-0.00023064
0.00018367
-0.00033422
0.00033903
8.0091e-05
-0.00028243
2.8303e-05
0.00013188
-0.00033422
0.00013188
2.8303e-05
-0.00012706
0.00033903
-7.5274e-05
-0.00012706
0.00023546
-7.5274e-05
-0.00033422
0.00033903
-0.00017885
2.8303e-05
-2.3486e-05
0.00020342
-2.3486e-05
-0.00012706
0.00018367
-0.00012706
8.0091e-05
-0.00021089
0.00023546
-2.3486e-05
-0.00017885
0.00013188
-7.5274e-05
-0.00028243
0.00044261
-0.00041804
0.00033903
0.00023546
-0.00038601
4.7547e-05
0.00013188
-0.00038601
0.00044261
2.8303e-05
-0.00059316
0.00044261
-0.00017885
-2.3486e-05
2.8303e-05
8.0091e-05
0.00013188
-2.3486e-05
-0.00028243
0.00028725
-0.00017885
2.8303e-05
0.00023546
-0.00017885
-2.3486e-05
-2.3486e-05
0.00018367
-0.00017885
0.00013188
-0.00028243
2.8303e-05
8.0091e-05
0.00013188
-0.00028243
0.00044261
-2.3486e-05
-0.00059316
0.00025521
8.0091e-05
2.8303e-05
0.00013188
2.8303e-05
-0.00048958
0.00044261
-0.00023064
0.00033903
-0.00023064
0.00013188
-7.5274e-05
2.8303e-05
-0.00023064
0.00018367
0.00013188
-0.00043779
0.00033903
-2.3486e-05
-7.5274e-05
-7.5274e-05
-0.00012706
0.00033903
-7.5274e-05
-0.00012706
0.00013188
-0.00017885
2.8303e-05
0.00023546
0.00013188
-0.00064495
0.00033903
4.8055e-05
0.00013188
2.8303e-05
-7.5274e-05
-0.00012706
2.8303e-05
-0.00012706
0.00033903
-0.00023064
0.00013188
-0.00017885
8.0091e-05
-0.00043779
0.0004944
0.00028725
-0.00023064
-2.3486e-05
-0.00038601
0.00013188
8.0091e-05
0.00013188
0.00023546
-0.00059316
0.00023546
-7.5274e-05
0.00023546
-0.00017885
-0.00012706
0.00028725
-7.5274e-05
0.00013188
-0.00028243
0.00013188
0.00013188
0.00013188
-0.00043779
0.00028725
-0.00038601
0.00028725
-2.3486e-05
8.0091e-05
-0.00028243
0.00028725
0.00018367
-0.00023064
0.00023546
-0.00017885
-0.00017885
-2.3486e-05
-0.00012706
0.00028725
0.00013188
-0.00038601
0.00023546
0.00015163
-7.5274e-05
-0.00017885
8.0091e-05
-0.00028243
0.0004944
-0.00048958
0.00044261
-7.5274e-05
-7.5274e-05
0.00023546
-0.00026362
9.9843e-05
-0.00017885
8.0091e-05
0.00033903
-0.00054137
0.00039082
-2.3486e-05
-0.00012706
0.00023546
-0.00012706
0.0001006
-0.00012706
-0.00012706
0.00023546
-0.00043779
0.00033903
0.00023546
-0.00023064
0.00013188
-0.00059316
0.00054619
-7.5274e-05
-7.5274e-05
2.8303e-05
-0.00012706
9.9843e-05
0.00023546
-0.00038601
0.00033903
2.8303e-05
-0.00023064
-0.0001591
0.00018367
8.0091e-05
-7.5274e-05
0.00028725
-0.00028243
-7.5274e-05
0.00020131
0.00013188
-0.00023064
0.00013188
-0.00017885
-0.00012981
0.00033903
-0.00028243
-2.3486e-05
-0.00028243
0.0004944
-0.00023064
-0.00028243
0.00044261
8.0091e-05
-0.00017885
0.00023546
-0.00017885
-0.00023064
0.00023546
-7.5274e-05
2.8303e-05
-7.5274e-05
-0.00033422
0.00054619
8.0091e-05
-0.00023064
-2.3486e-05
-2.3486e-05
2.8303e-05
-7.5274e-05
0.00018367
0.00018367
-0.00012706
-0.00017885
2.8303e-05
-7.5274e-05
8.0091e-05
0.00018367
2.8303e-05
-2.3486e-05
-0.00043779
0.00044261
-0.00059316
0.00064977
0.00013188
-0.00059316
0.00044261
-0.00033422
2.8303e-05
8.0091e-05
0.00013188
-2.3486e-05
2.8303e-05
-0.00048958
0.00044261
8.3053e-05
-0.00017885
0.00013188
8.0091e-05
-0.00043779
0.00033903
8.0091e-05
-0.00017885
0.00018367
-0.00017885
-0.00028243
0.00023546
8.0091e-05
4.8055e-05
-7.5274e-05
2.8303e-05
2.8303e-05
-7.5274e-05
0.00013188
-0.00017885
0.00023546
-0.00033422
0.00044261
-0.00023064
8.0091e-05
-0.00012706
0.00028725
-0.00038601
0.00028725
-7.5274e-05
-7.5274e-05
0.00013188
-7.5274e-05
0.00023546
-0.00023064
-0.00043779
0.00033903
-0.00012706
2.8303e-05
0.00028725
-7.5274e-05
-0.00012706
0.00018367
-0.00048958
0.00044261
-0.00012706
0.00018367
-7.5274e-05
-0.00033281
0.00023546
0.00013188
-7.5274e-05
0.00023546
-0.00033422
0.00013188
-0.00026268
8.0091e-05
-0.00012706
0.00044261
-0.00028243
0.00018367
-0.00038601
0.00028725
8.0091e-05
-0.00017885
0.00018367
-0.00043779
0.00028725
0.00013188
-7.5274e-05
0.00033903
-0.00043779
8.0091e-05
0.00013188
-0.00017885
0.00018367
-1.5973e-05
-0.00033422
0.00023546
-0.00038601
0.00033903
0.00023546
-0.00028243
2.8303e-05
0.00023546
-0.00023064
8.0091e-05
-2.3486e-05
-0.00017509
0.00028725
-2.3486e-05
-0.00026268
-2.3486e-05
0.00028725
2.8303e-05
8.0091e-05
-0.00010731
-0.00012706
4.8055e-05
-0.00038601
0.00033903
-0.00012706
-0.00017885
0.00028725
0.00028725
-0.00028243
-0.00017885
2.8303e-05
0.00013188
0.00013188
-0.00017885
0.00018367
-0.00012706
0.00013188
-0.00017885
0.00023546
-0.00028243
2.8303e-05
2.8303e-05
0.000307
2.8303e-05
-0.00059316
0.0004944
-0.00012706
-7.5274e-05
-0.00033422
0.00028725
-7.5274e-05
0.00013188
0.00013188
-0.00017885
0.00023546
-0.00023064
0.00018367
-0.00033422
-2.3486e-05
2.8303e-05
8.0091e-05
-7.5274e-05
0.00023546
-0.00054137
0.00054619
-0.00033422
0.00018367
2.8303e-05
2.8303e-05
8.0091e-05
-2.3486e-05
8.0091e-05
-0.00011535
-0.00017885
0.00033903
-0.00023064
2.8303e-05
-7.5274e-05
-7.5274e-05
2.8303e-05
0.00041057
-0.00038601
0.00013188
-0.00028243
0.0004944
2.8303e-05
2.8303e-05
-0.00059316
0.00044261
8.0091e-05
-7.8858e-05
0.00023546
-0.00043779
0.00044261
-0.00054137
0.00023546
8.0091e-05
-2.3486e-05
-2.3486e-05
-2.3486e-05
2.8303e-05
-2.3486e-05
-0.00043779
0.00044261
-0.00028243
0.00054619
-7.5274e-05
-0.00038601
0.00028725
-0.00017885
0.00023546
-0.00017885
0.00013188
-7.5274e-05
-0.00017885
0.00021285
-7.5274e-05
-7.5274e-05
-0.00038601
0.00070155
-0.00064495
0.00039082
2.8303e-05
-2.3486e-05
2.8303e-05
2.8303e-05
-0.00059316
0.0004944
-0.00028243
0.00033903
-0.00028243
0.00023546
-0.00033422
0.00018367
8.0091e-05
8.0091e-05
-2.3486e-05
-0.00028243
0.00039082
-0.00012706
0.00013188
-0.00023064
0.00018367
-0.00017885
0.00013188
-0.00012706
0.00023546
-0.00048958
0.0004944
-0.00038601
8.0091e-05
2.8303e-05
-2.3486e-05
2.8303e-05
8.0091e-05
0.00018367
-0.00023064
0.00023546
-0.00028243
0.00033903
-6.9696e-05
0.00023546
-0.00048958
0.00033903
-0.00033422
0.00033903
0.00013188
-0.00036625
0.00023546
-0.00043779
0.00028725
-2.3486e-05
-0.00028243
0.0004944
-0.00028243
-0.00038601
0.00054619
-0.00043779
0.0004944
2.8303e-05
-0.00023064
8.0091e-05
-0.00010731
0.00018367
-2.3486e-05
0.00013188
-0.00023064
0.00018367
2.8303e-05
-0.00038601
0.00033903
-0.00038601
0.00041057
-0.00038601
0.00033903
-0.00021089
0.00018367
-7.5274e-05
0.00018367
-0.00048958
0.00054619
-0.00059316
0.00023546
0.00033903
-7.5274e-05
-7.5274e-05
-0.00038601
0.00023546
2.8303e-05
8.0091e-05
0.00023546
-0.00043779
8.0091e-05
-0.00028243
0.0004944
-0.00038601
0.00033903
-0.00012706
0.00023546
-0.00028243
8.0091e-05
-7.5274e-05
2.8303e-05
-0.00012706
0.00028725
-0.00017885
2.8303e-05
-0.00017885
0.00030485
-7.5274e-05
-0.00017885
0.00018367
-0.00023064
0.00033903
-0.00023064
0.00013188
2.8303e-05
-2.3486e-05
-7.5274e-05
0.00018367
-0.00033422
0.00018367
-2.3486e-05
2.8303e-05
-2.3486e-05
8.0091e-05
-0.00017885
0.00023546
-2.3486e-05
-0.00012706
8.0091e-05
-0.00033422
0.00018367
0.00013188
0.00018367
-0.00012706
-2.3486e-05
-0.00017885
0.00018367
-2.3486e-05
-0.00038601
0.00059798
-0.00059316
0.00044261
-0.00017885
0.00018367
-0.00020738
0.00023546
-0.00012706
2.8303e-05
-0.00023064
0.00023546
-0.00017885
-2.3486e-05
-0.00023064
0.00035096
0.00030514
-0.00010731
-0.00012706
-7.5274e-05
0.00012146
0.00013188
-0.00038601
0.00023546
-0.00024311
8.0091e-05
0.00013188
-0.00012706
0.00013188
-0.00023064
0.00028725
-0.00023064
-0.00017885
0.00033903
-2.3486e-05
-0.00012706
0.00023546
-0.00028243
0.00033903
8.0091e-05
-0.00043779
8.0091e-05
0.00023546
8.0091e-05
-0.00038601
0.00039082
-0.00038601
0.00028725
-0.00012706
-0.00048625
0.00044261
-7.5274e-05
0.00023546
-0.00012706
2.8303e-05
8.0091e-05
8.0091e-05
-0.00012706
0.00013188
-0.00017885
0.00018367
-0.00023064
-0.00017885
0.00044261
-0.00038601
0.00023546
-0.00028243
-7.5274e-05
0.00064977
-0.00059316
0.00028725
-0.00033422
0.00033903
-0.00017885
0.00033903
-0.00017885
-0.00023064
-0.00012706
0.00033903
-0.00033422
0.0004944
-0.00033422
-0.00012706
0.00044261
-0.00012706
-7.5274e-05
-7.5274e-05
0.00023546
0.00013188
-0.00017885
-2.3486e-05
-0.00017885
0.00013188
-0.00012706
-7.5274e-05
8.0091e-05
0.00018367
-0.00023064
0.00023546
-0.00026268
8.0091e-05
2.8303e-05
-0.00033422
0.00059798
2.8303e-05
-0.00048958
0.00033903
-0.00017885
0.00018367
-2.3486e-05
-0.00010532
-2.3486e-05
2.8303e-05
0.00013188
-7.5274e-05
0.00013188
-0.00033422
0.00033903
-0.00023064
0.00028725
-0.00033422
0.00018367
-0.00048958
0.0004944
0.00018367
-0.00043779
0.00023546
-2.3486e-05
0.00013188
-0.00023064
0.00033903
-0.00023064
0.00018367
-0.00028243
0.00023546
-0.00059316
0.00059798
-0.00038601
0.00028725
-0.00017885
-0.00025097
0.00044261
2.8303e-05
0.00013188
-0.00017885
-0.00017885
0.00028725
-0.00028243
-4.1486e-05
0.00025015
-0.00038601
0.00039082
-0.00012706
0.00013188
-0.00048958
0.00054619
-2.3486e-05
-0.00028243
0.00028725
-7.5274e-05
8.0091e-05
-0.00033422
0.00013188
8.0091e-05
0.00013188
-0.00023064
0.00023546
-0.00038601
0.00039082
-0.00038601
0.00033903
-0.00033422
0.00023546
-0.00023064
0.00039082
0.00013188
-0.00048958
-7.5274e-05
0.00039082
8.0091e-05
-0.00038601
0.00033903
-0.00033422
9.9843e-05
8.0091e-05
0.00023546
-0.00038601
0.00033903
-0.00048958
0.00054619
-0.00038601
0.00018367
-0.00023064
0.00033903
-7.5274e-05
-0.00028243
0.00033903
-0.00048958
0.00054619
2.8303e-05
-0.00012706
-0.00028243
2.8303e-05
0.00028725
-0.00023064
-7.5274e-05
0.00018367
2.8303e-05
-0.00017885
0.00028725
-0.00023064
0.00028725
-0.00033422
0.00028725
-0.00017885
2.8303e-05
0.00015163
-0.00028243
0.00028725
-0.00028243
0.00013188
-7.5274e-05
0.00018367
-0.00025972
0.00039082
-0.00017885
0.00013188
-0.00017885
8.0091e-05
-0.00028243
0.00033903
-0.00026268
0.00018367
-0.00038601
0.0004944
-0.00012706
-0.00012706
0.00028725
-0.00028243
2.8303e-05
0.00013188
-0.00012706
0.00023546
-0.00043779
0.00028725
8.0091e-05
0.00018367
-0.00033422
2.8303e-05
-0.00023064
0.00033903
-0.00028243
0.00018367
2.8303e-05
-0.00017885
0.00033903
-0.00012706
-0.00017885
-2.3486e-05
0.00018367
-0.00012706
0.00013188
0.00013188
-0.00043779
0.00044261
-0.00033422
0.00033903
-0.00059316
0.00044261
0.00018367
-0.00033422
0.00028725
-0.00012706
0.00013188
-0.00033422
2.8303e-05
0.00023546
-7.5274e-05
2.8303e-05
-0.00017885
-7.5274e-05
8.0091e-05
-0.00033422
0.00077309
-0.00054137
0.00018367
2.8303e-05
8.0091e-05
-0.00028243
0.00044261
-0.00033422
2.8303e-05
2.8303e-05
-0.00017885
0.00044261
-0.00033422
-2.3486e-05
-0.00023064
0.00044261
-0.00059316
0.00064977
-0.00033422
0.00028725
2.8303e-05
-2.3486e-05
-0.00017885
-0.00023064
0.00033903
-0.00028243
0.00039082
-0.00033422
2.8303e-05
-0.00023064
0.00054619
-0.00023064
0.00015163
-0.00012706
-0.00045561
0.00070155
-0.00033422
0.00039082
-0.00038601
0.00013188
0.00013188
-0.00043779
0.0004944
-0.00033422
-0.00012706
0.00023546
-2.3486e-05
0.00023546
-0.00048958
0.0004944
-0.00017885
0.00023546
-0.00043779
0.00054619
-0.00048958
8.0091e-05
0.000307
-0.00017885
0.00028725
-0.00069674
0.0004944
-0.00038601
0.00044261
-0.00012706
2.8303e-05
-2.3486e-05
-0.00033422
0.0004944
-0.00043779
0.00039082
-0.00028243
0.00044261
-0.00012706
-0.00029236
2.8303e-05
-0.00026268
0.00033903
0.00023546
-0.00038601
-0.00028243
0.0004944
2.8303e-05
-7.5274e-05
-0.0001189
0.00023546
2.8303e-05
-0.00012706
-2.3486e-05
-2.3486e-05
0.00018367
-7.5274e-05
0.00018367
-0.00059497
0.00028725
2.8303e-05
-0.00028243
0.00013188
-0.00014804
2.8303e-05
0.00044261
-0.00023064
0.00013188
-2.3486e-05
0.00018367
-0.00038601
-9.5869e-05
0.00013188
-8.0778e-06
0.00013188
-0.00023064
0.00023546
-0.00038601
0.00044261
-0.00038601
0.00054619
-0.00059316
0.00013188
-0.00017885
-2.3486e-05
0.00044261
-0.00054137
0.00059798
-0.00033422
0.00018367
0.00018367
-0.00038601
0.00033903
8.0091e-05
-0.0001591
-0.00023064
-7.5274e-05
0.0004944
-0.00017885
0.00013188
-0.00038601
0.00054619
-0.00038601
0.00018367
-0.00059316
0.00028725
0.00023546
0.00013188
-3.7337e-06
-7.5274e-05
-0.00038601
0.0004944
-0.00038601
0.00039082
-0.00038601
-3.7337e-06
0.00023546
-0.00023064
0.00039082
-0.00023064
-0.00038601
0.00018367
-0.00012706
8.0091e-05
0.00028725
-0.00012706
0.00028725
-0.00028243
2.8303e-05
0.00018367
-0.00017471
0.00018367
-2.3486e-05
-0.00028243
-2.3486e-05
2.8303e-05
0.00028725
2.8303e-05
-0.00028782
-7.5274e-05
-7.5274e-05
8.0091e-05
0.00054619
-0.00054137
0.00033903
-0.00023064
0.00028725
-0.00012706
-0.00023064
0.00039082
-0.00033422
0.00028725
-0.00033422
-0.00017885
0.00044261
2.8303e-05
-0.00012706
2.8303e-05
-0.00043779
0.00023546
0.00039082
-0.00033422
0.00039082
-0.00017885
8.0091e-05
-0.00033422
0.00033903
-0.00033422
0.00039082
-0.00033422
0.00013188
-0.00028243
-0.00017885
0.00064977
-0.00043779
0.0004944
-0.00059316
0.0004944
-0.00017885
8.0091e-05
-0.00028243
0.00023546
-0.00028243
0.00033903
0.00023546
-0.00038601
0.00023546
-0.00038601
0.00044261
-0.00028243
-0.00038601
0.00075334
-0.00054137
0.00013188
-0.00017885
0.00018367
-2.3486e-05
0.00039082
-0.00048958
0.00039082
-0.00010731
8.0091e-05
-0.00028243
0.00023546
-0.00033422
0.00018367
-2.3486e-05
-0.00012706
-0.00012706
0.00044261
0.00013188
-0.00054137
0.00033903
-0.00048958
0.00039082
-0.00012706
0.00028725
-0.00023064
-0.00017885
0.00044261
-0.00038601
0.0004944
-0.00038601
0.00028725
-0.00038601
0.00033903
-0.00043779
0.00023546
-7.5274e-05
-0.00012706
0.00039082
-0.00028243
0.00018367
2.8303e-05
0.00020342
-2.3486e-05
-0.00033422
0.00033903
-0.00038601
0.00039082
-2.3486e-05
-0.00033422
0.00028725
-7.5274e-05
8.0091e-05
-0.00028243
-1.7211e-05
8.0091e-05
-0.00043779
0.00070155
-0.00043779
0.00039082
-0.00028243
2.8303e-05
0.00013188
-7.5274e-05
-0.00017885
0.00039082
-0.00026615
0.00039082
-0.00059316
0.00044261
-0.00023064
2.8303e-05
0.00013188
2.8303e-05
-0.00023064
0.00018367
-0.00012706
-0.00012706
0.00039082
-0.00023064
-0.00012706
-0.00017885
0.00033903
8.0091e-05
-0.00017885
0.00013188
-0.00023064
-0.00023064
0.00070155
-0.00017885
-0.0001591
0.00028725
-0.00023064
-0.00023064
0.00054619
-0.00064495
0.00039082
2.8303e-05
-2.3486e-05
-0.00017885
0.00028725
-0.00038601
0.00033903
2.8303e-05
-0.00038601
0.00018367
2.8303e-05
-0.00012706
0.00013188
0.00023546
-0.00017885
-0.00023381
0.00028725
-0.00017885
8.0091e-05
-7.5274e-05
0.00018367
-0.00028243
0.00023546
0.00013188
-7.5274e-05
8.0091e-05
2.8303e-05
-0.00059316
0.00044261
-0.00017885
0.00044261
-2.3486e-05
-0.00028243
0.00023546
-0.00033422
0.00023546
-0.00028243
0.00039082
-0.00038601
0.00039082
-0.00028243
0.00023546
-0.00028243
0.00018367
-7.5274e-05
-7.5274e-05
-7.5274e-05
0.00028725
-0.00038601
0.00044261
-0.00033422
0.00028725
-0.00012706
0.00018367
-0.00024854
0.00018367
-0.00023064
-0.00018115
0.00039082
7.8111e-05
-2.3486e-05
-0.00033422
2.8303e-05
2.8303e-05
0.00018367
-0.00043779
0.00021842
2.8303e-05
0.00013188
0.00018367
-0.00038601
0.00039082
-0.00033422
8.0091e-05
-7.5274e-05
-0.00028243
0.00059798
-0.00023064
0.00028725
-0.00033422
0.00018367
0.00013188
-0.00033422
0.00023546
-0.00012706
-0.00033422
0.00013188
0.00028725
2.8303e-05
-7.5274e-05
-0.00038601
0.00044261
-2.3486e-05
-0.00023064
0.00018367
-0.00012706
2.8303e-05
-0.00038601
0.00028725
0.00023546
-7.5274e-05
0.00018367
-0.00012706
-0.00038601
8.0091e-05
0.0004944
-0.00043779
-0.00012706
0.00044261
-0.00017885
0.00013188
2.8303e-05
-0.00021089
0.00023546
-7.5274e-05
2.8303e-05
-0.00023064
0.000307
-0.00028243
0.00029581
-0.00023672
0.00033903
-0.00033422
-7.5274e-05
0.00018367
-0.00028243
0.00023546
-7.5274e-05
0.00027354
-0.00017885
-0.00028243
0.00028725
-2.3486e-05
-0.00010731
0.00023546
8.0091e-05
-0.00038601
-0.00023064
0.00039082
2.8303e-05
0.00023546
-0.00017885
0.00018367
-0.00010731
-0.00017885
-0.00012706
0.00018367
0.00023546
-0.00043779
0.000307
-0.00012706
-2.3486e-05
0.00023546
8.0091e-05
-0.00041804
0.00013188
0.00013188
8.0091e-05
-0.00028243
8.0091e-05
-0.00012706
-7.5274e-05
0.00039082
-0.00017885
-2.3486e-05
0.00023546
-0.00023064
0.00018367
-0.00023064
-7.5274e-05
0.00013188
-0.00012706
0.00028725
-0.00028243
0.00028725
-2.3486e-05
8.0091e-05
-0.00033422
0.00033903
-0.00038601
0.00033903
-0.00033422
0.00039082
-0.00023064
0.00013188
-0.00023064
0.00013188
8.0091e-05
-7.5274e-05
0.00018367
-0.00026268
8.0091e-05
-2.3486e-05
-0.00023064
0.00033903
-0.00017885
-0.00028243
0.00044261
-0.00012706
0.00028725
-0.00054137
0.00018367
-0.00023064
0.00033903
2.8303e-05
0.00028725
-0.00028243
-7.5274e-05
-7.5274e-05
0.00044261
-0.00048958
-7.5274e-05
0.00023546
-5.5522e-05
0.00013188
-2.3486e-05
-0.00017885
2.8303e-05
0.00013188
2.8303e-05
-0.00038601
0.00028725
-2.3486e-05
2.8303e-05
8.0091e-05
0.00018367
-7.7827e-05
-0.00012706
-2.3486e-05
0.00023546
-0.00017885
-0.00043779
0.00059798
-0.00043779
0.0004944
-0.00023064
8.0091e-05
-0.00048958
0.00044261
8.0091e-05
-0.00033422
0.00018367
-0.00017885
0.00028725
-0.00028243
0.00033903
-0.00017885
2.8303e-05
-2.3486e-05
0.00018367
-0.00017885
-7.5274e-05
-2.3486e-05
-7.5274e-05
2.8303e-05
-2.3486e-05
0.00028725
-0.00033422
0.00044261
-0.00028243
0.00013188
-7.5274e-05
8.0091e-05
0.00018367
-0.00038601
0.00039082
-0.00017885
-0.00017885
0.00018367
-0.00020816
0.00013188
2.8303e-05
-0.00028243
0.00028725
8.0091e-05
0.00013188
-0.00038601
0.00028725
-0.00023064
-2.3486e-05
2.8303e-05
0.00028725
-0.00033422
0.00028725
-0.00023064
2.8303e-05
0.00013188
0.00018367
-0.00033422
0.00033903
-0.00048958
0.00028725
-0.00012706
0.00013188
-0.00017885
-0.00012706
8.0091e-05
0.00028725
-0.00028243
0.00013188
0.00028725
-0.00023064
-0.00033422
0.00023546
-0.00012706
-0.00035389
0.00054619
-0.00028243
-7.5274e-05
-3.7337e-06
0.00023546
0.00023546
-0.00038601
0.00023546
-0.00028243
0.00013188
-7.5274e-05
0.00023546
-7.5274e-05
-0.00028243
0.00023546
-0.00017885
0.00013188
2.8303e-05
0.00018367
2.8303e-05
-0.00023064
0.00028725
-0.00028243
8.0091e-05
0.00018367
-0.00033422
0.00033903
-0.0004333
0.00023546
0.00013188
0.00013188
-0.00038601
-2.3486e-05
0.00039082
-0.00028243
8.0091e-05
2.8303e-05
-2.3486e-05
-0.00033422
0.00023546
0.00018367
1.0119e-05
-0.00017885
0.00039082
-0.00074852
0.00054619
8.0091e-05
-2.3486e-05
-0.00023064
0.00028725
-0.00033422
0.00028725
-0.00023064
0.00023546
-0.00023064
0.00033903
-0.00028243
-0.00017885
0.00028725
-0.00017885
0.00028725
-7.5274e-05
-0.00017885
0.00028725
-0.00038601
0.00023546
-0.00028243
0.00023546
-7.5274e-05
-7.5274e-05
0.00013188
-2.3486e-05
2.8303e-05
8.0091e-05
-0.00012706
8.0091e-05
0.00018367
-0.00033422
8.0091e-05
2.8303e-05
2.8303e-05
-0.00012706
2.8303e-05
2.8303e-05
2.8303e-05
-7.5274e-05
0.00039082
-0.00059316
0.00028725
-0.00012706
2.8303e-05
-7.5274e-05
0.00033903
2.8303e-05
-0.00052162
0.00039082
-2.3486e-05
-0.00023064
0.0004944
-0.00033422
-2.3486e-05
0.00013188
0.00028725
-0.00059316
0.00023546
0.00028725
-0.00038601
0.00033903
-0.00012706
-0.00017885
0.00018367
-0.00043779
0.00028725
-0.00012706
0.00018367
0.00023546
-0.00028243
-7.5274e-05
-0.00023064
0.0004944
2.8303e-05
-0.00028243
-7.5274e-05
8.0091e-05
0.00018367
8.0091e-05
-0.00012706
2.8303e-05
0.00018367
-0.00023064
-0.00023064
0.00039082
-7.5274e-05
-0.00017885
2.8303e-05
0.00018367
-0.00031446
0.00033903
-0.00033422
0.00041057
-0.00033422
0.00033903
-0.00038601
8.0091e-05
0.000307
-5.5522e-05
-0.00033422
0.00013188
8.0091e-05
0.00018367
-2.3486e-05
-0.00023469
-0.00012706
8.0091e-05
0.00013188
-0.00017885
8.0091e-05
0.00023546
-2.3486e-05
-0.00023064
0.00018367
-0.00048958
0.00061773
-0.00038601
2.8303e-05
0.00025521
-0.00033422
2.8303e-05
0.00030373
-0.00033422
0.00033903
-0.00017885
-0.00017885
0.00023546
-0.00017885
0.00033903
-2.3486e-05
8.0091e-05
-0.00059316
0.00054619
-0.00028243
0.00028725
-0.00043779
0.00013188
0.00023546
-2.3486e-05
8.0091e-05
-0.00038601
0.00023546
0.00013188
-0.00033422
2.8303e-05
0.00013188
-2.3486e-05
-0.00017885
0.00023546
-7.5274e-05
-2.3486e-05
-7.5274e-05
0.00013188
2.8303e-05
-0.00028243
0.00039082
-0.00038601
0.00023546
-7.5274e-05
-0.00012706
0.00018367
0.00013188
-2.3486e-05
0.00018367
-0.00028243
-7.5274e-05
8.0091e-05
-0.00012706
8.0091e-05
0.00023546
-0.00033422
0.00023546
-2.3486e-05
-0.00028243
0.00028725
-7.5274e-05
4.8055e-05
-2.3486e-05
-2.3486e-05
8.0091e-05
-0.00017885
0.00013188
2.8303e-05
8.8657e-05
8.0091e-05
-0.00023064
-0.00012706
8.0091e-05
0.00013188
0.00013188
-0.00038601
0.00018367
-2.3486e-05
-2.3486e-05
-0.00012706
0.00018367
0.00018367
-2.3486e-05
0.00013188
-0.00012706
-0.00038601
0.00028725
-2.3486e-05
2.8303e-05
2.8303e-05
-2.3486e-05
-0.00012706
2.8303e-05
0.00028725
-0.00017885
-0.00017885
0.00013188
8.0091e-05
8.0091e-05
-2.3486e-05
-0.00028243
0.00028725
-0.00033422
0.00013188
-0.00017885
0.00013188
-0.00017885
0.00044261
-7.5274e-05
-0.00023064
0.00033903
-0.00028243
-2.3486e-05
2.8303e-05
-7.5274e-05
-2.3486e-05
2.8303e-05
0.00013188
-0.00023064
0.00028725
-2.3486e-05
8.0091e-05
2.8303e-05
-7.5274e-05
-0.00038601
0.00028725
0.00033903
-0.00054137
0.00023546
-0.00012706
0.00023546
0.00018367
-0.00038601
2.8303e-05
2.8303e-05
0.00018367
-2.3486e-05
-0.00017885
-0.00012706
0.00028725
-0.00028243
0.00018367
8.0091e-05
-7.5274e-05
8.0091e-05
0.00023546
-0.00033422
0.00013188
0.00018367
-0.00012706
-0.00028243
0.00033903
-0.00033422
0.00013188
0.00018367
2.8303e-05
-0.00038601
0.00023546
0.00013188
-0.00023064
-0.00012706
-2.3486e-05
0.00013188
-0.00017885
0.00044261
-0.00017885
0.00023546
-0.00028243
8.9716e-05
2.8303e-05
-0.00023064
8.0091e-05
-2.3486e-05
-0.00017885
0.00051415
2.8303e-05
-0.00022194
-2.3486e-05
-0.00012706
0.00039082
-0.00033422
2.8303e-05
8.0091e-05
-0.00017885
0.00023546
-0.00023064
-2.3486e-05
2.8303e-05
0.00013188
2.8303e-05
2.8303e-05
8.0091e-05
-0.00038601
0.00023546
0.00013188
-0.00028243
0.00013188
-7.5274e-05
0.00044261
-0.00048958
8.0091e-05
0.00020653
8.0091e-05
-0.00028243
0.00018367
0.00013188
-7.5274e-05
-0.00012706
2.8303e-05
0.00023546
-0.00038601
0.00013188
0.00023546
-0.00028243
2.8303e-05
2.8303e-05
-7.5274e-05
2.8303e-05
0.00013188
-0.00013263
2.8303e-05
-2.3486e-05
-0.00017885
0.00033903
-0.00023064
0.00018367
-0.00017885
-7.5274e-05
-9.4375e-05
0.00044261
-0.00048958
0.00013188
2.8303e-05
-2.3486e-05
0.00018367
-0.00017885
2.8303e-05
2.8303e-05
0.00018367
-0.00023064
0.00013188
-0.00017885
0.00013188
2.8303e-05
-2.3486e-05
0.00013188
-0.00017885
2.8303e-05
0.00013188
-0.00012706
0.00023546
-0.00028243
0.00028725
-0.00023064
0.00033903
-0.00038601
-0.00012706
2.8303e-05
0.00023546
0.00013188
-0.00012706
-0.00028243
0.00023546
-7.5274e-05
2.8303e-05
0.00023546
-0.00017885
2.8303e-05
-0.00017885
0.00013188
-0.00017885
0.00018367
-2.3486e-05
0.00013188
-7.5274e-05
-2.3486e-05
-2.3486e-05
2.8303e-05
-0.00017885
0.00044261
-0.00023064
-0.00023064
0.00013188
-0.00012706
0.00013188
2.8303e-05
2.8303e-05
0.00013188
-0.00026268
2.8303e-05
0.00023546
-7.5274e-05
-3.7337e-06
0.00013188
-0.00017885
-7.5274e-05
0.00013188
2.8303e-05
-7.5274e-05
0.00013188
-0.00017885
-7.5274e-05
0.00023546
-7.5274e-05
0.00013188
-0.00033422
0.00013188
0.00013188
2.8303e-05
0.00013188
-0.00017885
-0.00033422
0.00013188
2.8303e-05
0.00023546
-7.5274e-05
8.0091e-05
-0.00017885
2.8303e-05
0.00013188
-7.5274e-05
0.00023546
-0.00017885
-2.3486e-05
-4.7125e-06
0.00013188
-0.00028243
0.00030409
-0.00010731
-0.00028243
0.00023546
-0.00012706
2.8303e-05
2.8303e-05
0.00013188
-7.5274e-05
-7.5274e-05
0.00013188
-7.5274e-05
-7.5274e-05
0.00013188
0.00013188
-0.00017885
2.8303e-05
-7.5274e-05
-0.00012706
0.00013188
0.00023546
-7.5274e-05
-0.00038601
0.00054619
-0.00038601
0.00013188
2.8303e-05
-0.00017885
0.00013188
2.8303e-05
0.0001223
-0.00028243
0.00023546
-2.3486e-05
-0.00017885
9.9843e-05
-7.5274e-05
0.00013188
-7.5274e-05
2.8303e-05
0.00013188
-0.00017885
0.00013188
-7.5274e-05
2.8303e-05
2.8303e-05
2.8303e-05
0.00013188
-0.00028243
-7.5274e-05
0.00013188
-7.5274e-05
-7.5274e-05
2.8303e-05
0.00023546
-0.00017885
-7.5274e-05
0.00023546
-3.7337e-06
-7.5274e-05
2.8303e-05
2.8303e-05
0.00013188
-0.00028243
2.8303e-05
2.8303e-05
-7.5274e-05
2.8303e-05
-0.00010731
0.00033903
-0.00017885
-7.5274e-05
2.8303e-05
2.8303e-05
2.8303e-05
0.00023546
-0.00017885
-7.5274e-05
3.445e-05
-7.5274e-05
0.00013188
-7.5274e-05
-0.00017885
0.00013188
0.00013188
-7.5274e-05
-7.5274e-05
2.8303e-05
-7.5274e-05
0.00028725
-0.00028243
-7.5274e-05
0.00023546
0.00013188
-0.00028243
2.8303e-05
2.8303e-05
2.8303e-05
-7.5274e-05
2.8303e-05
2.8303e-05
2.8303e-05
0.00013188
-7.5274e-05
-7.5274e-05
-7.5274e-05
0.00023546
-0.00017885
2.8303e-05
0.00013188
2.8303e-05
-0.00017885
0.00013188
-0.00017885
0.00023546
-7.5274e-05
2.8303e-05
-0.00017885
2.8303e-05
-7.5274e-05
-7.5274e-05
0.00013188
2.8303e-05
2.8303e-05
2.8303e-05
0.00019126
-7.5274e-05
2.8303e-05
2.8303e-05
-0.00028243
0.00023546
-7.5274e-05
-0.00017885
2.8303e-05
2.8303e-05
2.8303e-05
2.8303e-05
0.00013188
2.8303e-05
-0.00017885
0.00013188
2.8303e-05
-7.5274e-05
-7.5274e-05
-7.5274e-05
-0.00010616
0.00013188
2.8303e-05
2.8303e-05
-0.00017885
0.00033903
2.8303e-05
-7.5274e-05
-7.5274e-05
2.8303e-05
2.8303e-05
-0.00017885
0.00013188
-7.5274e-05
2.8303e-05
-7.5274e-05
0.00013188
0.00013188
0.00013188
-0.00028243
0.00013188
-7.5274e-05
-7.5274e-05
2.8303e-05
0.00013188
2.8303e-05
-0.00016257
0.00013188
-0.00017885
0.00023546
-0.00017885
2.8303e-05
2.8303e-05
-7.5274e-05
0.00013188
2.8303e-05
2.8303e-05
-7.5274e-05
2.8303e-05
-0.00017885
0.00023546
2.8303e-05
2.8303e-05
-0.00028243
2.8303e-05
0.00013188
2.8303e-05
-7.5274e-05
2.8303e-05
2.8303e-05
2.8303e-05
2.8303e-05
2.8303e-05
-0.00028243
0.00033903
-7.5274e-05
2.8303e-05
-0.00017885
2.8303e-05
2.8303e-05
-7.5274e-05
0.00023546
-7.5274e-05
2.8303e-05
-0.00028243
2.8303e-05
0.00013188
-7.5274e-05
0.00013188
2.8303e-05
2.8303e-05
2.8303e-05
-7.5274e-05
2.8303e-05
2.8303e-05
-7.5274e-05
-7.5274e-05
0.00013188
0.00013188
-0.00017885
-7.5274e-05
2.8303e-05
0.00013188
-0.00017885
0.00013188
-7.5274e-05
0.00013188
-7.5274e-05
2.8303e-05
-7.5274e-05
-0.00038601
2.8303e-05
0.0001461
-0.00028243
0.00033903
-7.5274e-05
2.8303e-05
-0.00033422
0.00018367
-0.00038601
0.00044261
-3.7337e-06
-0.00028243
0.00013188
0.00033903
-0.00028243
2.8303e-05
2.8303e-05
-0.00023064
0.00023546
2.8303e-05
-0.00012706
0.00013188
2.8303e-05
-0.00033422
0.00033903
-0.00015386
0.00013188
-0.00023064
0.00033903
-0.00038601
0.00033903
-7.5274e-05
0.00013188
-0.00017885
-0.00012706
-7.5274e-05
0.00033903
-0.00017885
0.00013188
2.8303e-05
2.8303e-05
2.8303e-05
-7.5274e-05
-0.00017885
0.00013188
2.8303e-05
-7.5274e-05
0.00013188
2.8303e-05
-0.00017885
-0.00028243
0.00033903
0.00023546
-0.00017885
-0.00017885
0.00013188
0.00013188
-0.00028243
-7.5274e-05
0.00013188
2.8303e-05
2.8303e-05
0.00013188
-0.00023064
0.00023546
-0.00012706
-7.5274e-05
2.8303e-05
0.00013188
-0.00017885
-7.5274e-05
0.00033903
-0.00038601
0.00013188
-0.00012706
-7.5274e-05
0.00023546
9.9843e-05
-0.00012706
0.00013188
-7.5274e-05
-7.5274e-05
0.00023546
-7.5274e-05
-0.00012706
-2.3486e-05
8.0091e-05
-7.5274e-05
0.00023546
-0.00012706
-0.00023064
0.00018367
-7.5274e-05
8.0091e-05
-7.5274e-05
-0.00012706
0.00023546
-0.00023064
0.00023546
0.00013188
-0.00028243
8.0091e-05
-7.5274e-05
-2.3486e-05
2.8303e-05
0.00018367
-0.00028243
0.00023546
-7.5274e-05
0.00013188
-0.00017885
0.00013188
-7.5274e-05
0.00023546
-7.5274e-05
-7.5274e-05
2.8303e-05
2.8303e-05
-7.5274e-05
-7.5274e-05
-7.5274e-05
0.00023546
2.8303e-05
-0.00017885
-7.5274e-05
0.00023546
2.8303e-05
2.8303e-05
-7.5274e-05
-2.3486e-05
0.00013188
-6.6073e-05
-0.00028243
0.00013188
-0.00012706
0.00013188
-0.00017885
0.00033903
2.8303e-05
-7.5274e-05
-0.00017885
2.8303e-05
8.0091e-05
0.00013188
2.8303e-05
-2.3486e-05
-0.00028243
0.00023546
-0.00017885
0.00013188
2.8303e-05
0.00013188
2.8303e-05
-0.00033422
0.00013188
2.8303e-05
2.8303e-05
2.8303e-05
-0.00017885
0.00023546
-0.00017885
-0.00017885
0.00023546
0.00013188
-0.00012706
0.00013188
-0.00017885
0.00013188
-7.5274e-05
-0.00012706
0.00013188
-2.0911e-05
-2.3486e-05
2.8303e-05
-7.5274e-05
-0.00017885
0.00033903
-0.00048958
0.00044261
-7.5274e-05
2.8303e-05
2.8303e-05
2.8303e-05
-7.5274e-05
-0.00017885
0.00033903
2.8303e-05
-0.00021089
-7.5274e-05
2.8303e-05
-7.5274e-05
2.8303e-05
0.00013188
0.00013188
-7.5274e-05
-7.5274e-05
0.00023546
-7.5274e-05
-7.5274e-05
-2.3486e-05
-7.5274e-05
0.00013149
-0.00017885
-0.00017885
0.00023546
-7.5274e-05
-7.5274e-05
0.00033903
-0.00028243
0.00023546
-0.00033422
0.00033903
-0.00017885
-7.5274e-05
2.8303e-05
-7.5274e-05
0.00023546
2.8303e-05
0.00013188
-0.00031446
-0.00012706
0.00023456
-7.5274e-05
2.8303e-05
-0.00017885
0.00033903
-0.00017885
2.8303e-05
-2.3486e-05
2.8303e-05
-7.5274e-05
-7.5274e-05
0.00023546
-0.00017885
0.00018367
-7.5274e-05
-0.00017885
0.00013188
0.00013188
2.8303e-05
-0.00028243
0.00021131
2.8303e-05
-2.3486e-05
2.8303e-05
-7.5274e-05
-7.5274e-05
0.00023546
-7.5274e-05
-0.00028243
0.00013188
0.00013188
-7.5274e-05
2.8303e-05
-7.5274e-05
-7.5274e-05
2.8303e-05
0.00013188
2.8303e-05
-0.00017885
2.8303e-05
-7.5274e-05
0.00018367
2.8303e-05
2.8303e-05
-0.00012706
8.0091e-05
-0.00012706
-0.00017885
0.00044261
-0.00036478
8.0091e-05
0.00013188
2.8303e-05
-7.5274e-05
2.8303e-05
0.00026797
-0.00017885
-0.00012706
-2.3486e-05
2.8303e-05
-7.5274e-05
0.00028725
-0.00023064
-0.00023064
0.00018367
2.8303e-05
8.0091e-05
-2.3486e-05
8.0091e-05
0.00013188
-0.00028243
8.0091e-05
0.00013188
-0.00033422
0.00023546
0.00013188
-0.00033422
0.00033903
-0.00033422
0.00033903
-7.5274e-05
8.0091e-05
-0.00033422
8.0091e-05
0.00018367
-7.5274e-05
0.00013188
-0.00017885
-2.3486e-05
-0.00017885
0.00013188
-2.3486e-05
0.00013188
-2.3486e-05
0.00013188
-7.5274e-05
2.8303e-05
-7.5274e-05
8.0091e-05
2.8303e-05
0.00013188
-0.00048958
-0.00012706
0.00044261
-7.5274e-05
-0.00028243
0.00033903
-0.00033422
0.00033903
-0.00017885
0.00023546
-7.5274e-05
0.00012506
-0.00017885
2.8303e-05
-7.5274e-05
8.0091e-05
8.0091e-05
-0.00023064
-0.00012706
0.00013188
0.00013188
-2.3486e-05
-7.5274e-05
0.00013188
2.8303e-05
-0.00028243
0.00011192
0.00023546
-7.5274e-05
-2.3486e-05
-0.00017885
0.00023546
0.00013188
-7.5274e-05
-0.00023064
0.00013188
-0.00017885
-7.5274e-05
0.00023546
-7.5274e-05
-7.5274e-05
2.8303e-05
-2.3486e-05
2.8303e-05
0.00013188
0.00013188
-0.00017885
2.8303e-05
-0.00023064
0.00013188
0.00033903
-7.5274e-05
-0.00026606
0.00020342
-0.00017885
0.00023546
-0.00059316
0.00028725
0.00013188
8.0091e-05
-0.00012706
2.8303e-05
-0.00023064
0.00033903
-0.00012706
-7.5274e-05
8.0091e-05
2.8303e-05
2.8303e-05
2.8303e-05
-2.3486e-05
2.8303e-05
-0.00038601
0.00044261
2.8303e-05
-0.00048958
-2.3486e-05
0.00023546
-0.00012706
0.00033903
-7.5274e-05
-2.3486e-05
-0.00012706
-0.00017885
0.000307
-7.5274e-05
0.00023546
-0.00054137
0.00033903
-7.5274e-05
0.00023546
-0.00017885
2.8303e-05
0.00013188
-0.00023064
-5.5522e-05
0.00013188
0.00013188
-0.00017885
-2.3486e-05
0.00013188
-2.3486e-05
-0.00023064
0.00033903
2.8303e-05
-0.00048958
0.00023546
0.00013188
-7.5274e-05
0.00023546
2.8303e-05
-0.00043779
0.00013188
8.0091e-05
0.00013188
-0.00033422
0.00033903
-7.5274e-05
2.8303e-05
-0.00043779
0.00054619
-2.3486e-05
-0.00038601
2.8303e-05
0.00018367
0.00013188
-7.5274e-05
2.8303e-05
-0.00033422
0.00033903
-0.00017885
0.00033903
-0.00038601
-0.00023064
0.00033903
2.8303e-05
-0.00023064
0.00033903
-0.00038601
0.00033903
2.8303e-05
-0.00017885
-7.5274e-05
-0.00023064
0.0004944
-0.00037418
0.00023546
0.00013188
-5.5522e-05
8.0091e-05
-0.00012706
2.8303e-05
2.8303e-05
2.8303e-05
-0.00028243
0.00023546
-0.00017885
0.00023546
-0.00017885
0.00013188
0.00013188
-0.00028243
2.8303e-05
2.8303e-05
-7.5274e-05
0.00028725
-0.00033422
0.00023546
-7.5274e-05
0.00033903
-0.00023064
-0.00023064
-0.00023064
0.00044261
-0.00028243
0.00023546
-0.00023064
0.00023546
-0.00038601
0.00044261
2.8303e-05
-7.5274e-05
0.00013188
-0.00017885
-0.00033422
0.00033903
-0.00012706
-7.5274e-05
0.00023546
-7.5274e-05
-0.00023004
0.00033903
-7.5274e-05
0.00013188
-0.00028243
0.00028725
-0.00017885
-2.3486e-05
0.00013188
0.00013188
-0.00033422
0.00018367
-7.5274e-05
8.0091e-05
0.00013188
-0.00023064
2.8303e-05
-7.5274e-05
-2.3486e-05
2.8303e-05
0.00023546
-0.00043779
-2.3486e-05
0.00044261
-0.00048958
0.00044261
-7.5274e-05
0.00013188
-7.5274e-05
-0.00033422
0.00033903
-0.00023064
0.00028725
2.8303e-05
2.8303e-05
-0.00017885
-7.5274e-05
-7.5274e-05
0.00044261
-0.00017885
-0.00022072
-0.00012706
0.00028725
2.8303e-05
-0.00048958
0.00039082
-0.00012706
-7.5274e-05
0.00023546
0.00013188
-0.00017885
0.00013188
-0.00038601
0.00044261
-0.00023064
-0.00038601
0.0004944
2.8303e-05
2.8303e-05
-0.00017885
0.00013188
0.00013188
-0.00028243
0.00023546
-0.00038601
0.000307
2.8303e-05
-2.3486e-05
2.8303e-05
-2.3486e-05
2.8303e-05
-7.5274e-05
-7.5274e-05
0.00013188
0.00013188
-0.00034892
-2.3486e-05
0.00013188
2.8303e-05
0.00023546
-0.00017885
2.8303e-05
2.8303e-05
-0.00033422
0.00018367
-2.3486e-05
0.00023546
-0.00038601
-0.00012706
0.00044261
-0.00033422
0.00028725
-0.00028243
0.00028725
-3.7337e-06
-0.00033422
0.00044261
-2.3486e-05
-0.00012706
8.0091e-05
-0.00012706
-0.00028243
2.8303e-05
0.00013188
2.8303e-05
0.00023546
2.8303e-05
2.8303e-05
-0.00017885
2.8303e-05
-2.3486e-05
-0.00012706
2.8303e-05
0.00023546
-7.5274e-05
-7.5274e-05
-2.3486e-05
0.00018367
-7.5274e-05
0.00013188
-0.00064495
0.00044261
-0.00012706
0.00013188
2.8303e-05
0.00013188
-7.5274e-05
[truncated: 1,258,839 more chars]
