# Supplementary material for: Highly efficient and sensitive patient-specific quality assurance for spot-scanned proton therapy
Source: PLoS One. 2019 Feb 14;14(2):e0212412. doi: 10.1371/journal.pone.0212412 (PMC6375645; doi:10.1371/journal.pone.0212412)
Supplement: S3 Dataset — Tab delimited text file containing (in order of column number) spot number, raw position deviation, running average deviation, upper systematic tolerance, lower systematic tolerance, upper random tolerance, lower random tolerance, and spot energy. (TXT) [file pone.0212412.s003.txt]

1	0.041935	0.041935	1.5	-1.5	1.0419	-0.95807	207.5
2	0.058584	0.05026	1.5	-1.5	1.0503	-0.94974	207.5
3	0.06613	0.05555	1.5	-1.5	1.0555	-0.94445	207.5
4	0.073968	0.060154	1.5	-1.5	1.0602	-0.93985	207.5
5	0.038606	0.055845	1.5	-1.5	1.0558	-0.94416	207.5
6	0.072986	0.058701	1.5	-1.5	1.0587	-0.9413	207.5
7	0.065951	0.059737	1.5	-1.5	1.0597	-0.94026	207.5
8	0.061502	0.059958	1.5	-1.5	1.06	-0.94004	207.5
9	0.055347	0.059445	1.5	-1.5	1.0594	-0.94055	207.5
10	0.045635	0.058064	1	-1	0.83806	-0.72194	207.5
11	0.033463	0.055828	1	-1	0.83583	-0.72417	207.5
12	0.036407	0.054209	1	-1	0.83421	-0.72579	207.5
13	0.028068	0.052199	1	-1	0.8322	-0.7278	207.5
14	-0.050508	0.044862	1	-1	0.82486	-0.73514	207.5
15	0.038834	0.04446	1	-1	0.82446	-0.73554	207.5
16	0.039098	0.044125	1	-1	0.82413	-0.73587	207.5
17	0.045343	0.044197	1	-1	0.8242	-0.7358	207.5
18	0.052956	0.044684	1	-1	0.82468	-0.73532	207.5
19	0.056314	0.045296	1	-1	0.8253	-0.7347	207.5
20	0.061215	0.046092	1	-1	0.82609	-0.73391	207.5
21	0.071819	0.047317	1	-1	0.82732	-0.73268	207.5
22	0.038933	0.046936	1	-1	0.82694	-0.73306	207.5
23	0.091532	0.048875	1	-1	0.82887	-0.73113	207.5
24	0.076443	0.050023	1	-1	0.83002	-0.72998	207.5
25	0.07602	0.051063	1	-1	0.83106	-0.72894	207.5
26	0.078541	0.05212	1	-1	0.83212	-0.72788	207.5
27	0.068449	0.052725	1	-1	0.83272	-0.72728	207.5
28	0.060587	0.053006	1	-1	0.83301	-0.72699	207.5
29	0.051793	0.052964	1	-1	0.83296	-0.72704	207.5
30	0.051233	0.052906	1	-1	0.83291	-0.72709	207.5
31	0.047566	0.052734	1	-1	0.83273	-0.72727	207.5
32	0.043554	0.052447	1	-1	0.83245	-0.72755	207.5
33	-0.013545	0.050447	1	-1	0.83045	-0.72955	207.5
34	0.037563	0.050068	1	-1	0.83007	-0.72993	207.5
35	0.046514	0.049967	1	-1	0.82997	-0.73003	207.5
36	0.048976	0.049939	1	-1	0.82994	-0.73006	207.5
37	0.053716	0.050041	1	-1	0.83004	-0.72996	207.5
38	0.060253	0.05031	1	-1	0.83031	-0.72969	207.5
39	0.060794	0.050579	1	-1	0.83058	-0.72942	207.5
40	0.07947	0.051301	1	-1	0.8313	-0.7287	207.5
41	0.088191	0.052201	1	-1	0.8322	-0.7278	207.5
42	0.094113	0.053199	1	-1	0.8332	-0.7268	207.5
43	0.018981	0.052403	1	-1	0.8324	-0.7276	207.5
44	0.064831	0.052685	1	-1	0.83269	-0.72731	207.5
45	0.065353	0.052967	1	-1	0.83297	-0.72703	207.5
46	0.065014	0.053229	1	-1	0.83323	-0.72677	207.5
47	0.056164	0.053291	1	-1	0.83329	-0.72671	207.5
48	0.057988	0.053389	1	-1	0.83339	-0.72661	207.5
49	0.042043	0.053158	1	-1	0.83316	-0.72684	207.5
50	0.040123	0.052897	1	-1	0.8329	-0.7271	207.5
51	0.040507	0.052654	1	-1	0.83265	-0.72735	207.5
52	0.039265	0.052397	1	-1	0.8324	-0.7276	207.5
53	-0.022221	0.050989	1	-1	0.83099	-0.72901	207.5
54	0.03567	0.050705	1	-1	0.8307	-0.7293	207.5
55	0.061457	0.0509	1	-1	0.8309	-0.7291	207.5
56	0.080338	0.051426	1	-1	0.83143	-0.72857	207.5
57	0.062537	0.051621	1	-1	0.83162	-0.72838	207.5
58	0.057077	0.051715	1	-1	0.83172	-0.72828	207.5
59	0.053139	0.051739	1	-1	0.83174	-0.72826	207.5
60	-0.00081301	0.050863	1	-1	0.83086	-0.72914	207.5
61	0.00039577	0.050036	1	-1	0.83004	-0.72996	207.5
62	0.00076503	0.00076503	1.5	-1.5	1.0008	-0.99923	205.3
63	0.039598	0.020181	1.5	-1.5	1.0202	-0.97982	205.3
64	0.033421	0.024595	1.5	-1.5	1.0246	-0.97541	205.3
65	0.030921	0.026176	1.5	-1.5	1.0262	-0.97382	205.3
66	0.020402	0.025021	1.5	-1.5	1.025	-0.97498	205.3
67	0.017168	0.023712	1.5	-1.5	1.0237	-0.97629	205.3
68	0.016865	0.022734	1.5	-1.5	1.0227	-0.97727	205.3
69	-0.015148	0.017999	1.5	-1.5	1.018	-0.982	205.3
70	-0.041665	0.01137	1.5	-1.5	1.0114	-0.98863	205.3
71	0.030986	0.013331	1.5	-1.5	1.0133	-0.98667	205.3
72	0.029838	0.014832	1	-1	0.79483	-0.76517	205.3
73	0.032385	0.016295	1	-1	0.79629	-0.76371	205.3
74	0.042863	0.018338	1	-1	0.79834	-0.76166	205.3
75	0.043074	0.020105	1	-1	0.80011	-0.75989	205.3
76	0.048935	0.022027	1	-1	0.80203	-0.75797	205.3
77	0.05685	0.024204	1	-1	0.8042	-0.7558	205.3
78	0.064873	0.026596	1	-1	0.8066	-0.7534	205.3
79	0.070315	0.029025	1	-1	0.80902	-0.75098	205.3
80	0.094323	0.032461	1	-1	0.81246	-0.74754	205.3
81	0.057801	0.033728	1	-1	0.81373	-0.74627	205.3
82	0.067018	0.035314	1	-1	0.81531	-0.74469	205.3
83	0.055661	0.036239	1	-1	0.81624	-0.74376	205.3
84	0.052628	0.036951	1	-1	0.81695	-0.74305	205.3
85	0.044828	0.037279	1	-1	0.81728	-0.74272	205.3
86	0.04894	0.037746	1	-1	0.81775	-0.74225	205.3
87	0.034746	0.03763	1	-1	0.81763	-0.74237	205.3
88	0.02243	0.037067	1	-1	0.81707	-0.74293	205.3
89	0.010867	0.036132	1	-1	0.81613	-0.74387	205.3
90	0.015987	0.035437	1	-1	0.81544	-0.74456	205.3
91	0.010827	0.034617	1	-1	0.81462	-0.74538	205.3
92	-0.090666	0.030575	1	-1	0.81058	-0.74942	205.3
93	0.0015354	0.029668	1	-1	0.80967	-0.75033	205.3
94	0.0097775	0.029065	1	-1	0.80907	-0.75093	205.3
95	0.012341	0.028573	1	-1	0.80857	-0.75143	205.3
96	0.018754	0.028293	1	-1	0.80829	-0.75171	205.3
97	0.028539	0.0283	1	-1	0.8083	-0.7517	205.3
98	0.032935	0.028425	1	-1	0.80842	-0.75158	205.3
99	0.045475	0.028873	1	-1	0.80887	-0.75113	205.3
100	0.042621	0.029226	1	-1	0.80923	-0.75077	205.3
101	0.055935	0.029894	1	-1	0.80989	-0.75011	205.3
102	0.050939	0.030407	1	-1	0.81041	-0.74959	205.3
103	0.054212	0.030974	1	-1	0.81097	-0.74903	205.3
104	0.091441	0.03238	1	-1	0.81238	-0.74762	205.3
105	0.044296	0.032651	1	-1	0.81265	-0.74735	205.3
106	0.071626	0.033517	1	-1	0.81352	-0.74648	205.3
107	0.067885	0.034264	1	-1	0.81426	-0.74574	205.3
108	0.062814	0.034872	1	-1	0.81487	-0.74513	205.3
109	0.058017	0.035354	1	-1	0.81535	-0.74465	205.3
110	0.061259	0.035882	1	-1	0.81588	-0.74412	205.3
111	0.050603	0.036177	1	-1	0.81618	-0.74382	205.3
112	0.046184	0.036373	1	-1	0.81637	-0.74363	205.3
113	0.031667	0.036283	1	-1	0.81628	-0.74372	205.3
114	0.036058	0.036278	1	-1	0.81628	-0.74372	205.3
115	0.026613	0.036099	1	-1	0.8161	-0.7439	205.3
116	0.021179	0.035828	1	-1	0.81583	-0.74417	205.3
117	-0.029449	0.034662	1	-1	0.81466	-0.74534	205.3
118	0.024654	0.034487	1	-1	0.81449	-0.74551	205.3
119	0.035682	0.034507	1	-1	0.81451	-0.74549	205.3
120	0.036689	0.034544	1	-1	0.81454	-0.74546	205.3
121	0.04179	0.034665	1	-1	0.81467	-0.74533	205.3
122	0.052223	0.034953	1	-1	0.81495	-0.74505	205.3
123	0.05537	0.035282	1	-1	0.81528	-0.74472	205.3
124	0.050721	0.035527	1	-1	0.81553	-0.74447	205.3
125	0.051918	0.035783	1	-1	0.81578	-0.74422	205.3
126	0.086772	0.036568	1	-1	0.81657	-0.74343	205.3
127	0.0779	0.037194	1	-1	0.81719	-0.74281	205.3
128	0.034742	0.037158	1	-1	0.81716	-0.74284	205.3
129	0.082421	0.037823	1	-1	0.81782	-0.74218	205.3
130	0.072589	0.038327	1	-1	0.81833	-0.74167	205.3
131	0.067227	0.03874	1	-1	0.81874	-0.74126	205.3
132	0.067828	0.03915	1	-1	0.81915	-0.74085	205.3
133	0.043359	0.039208	1	-1	0.81921	-0.74079	205.3
134	0.036528	0.039171	1	-1	0.81917	-0.74083	205.3
135	0.025611	0.038988	1	-1	0.81899	-0.74101	205.3
136	0.024354	0.038793	1	-1	0.81879	-0.74121	205.3
137	0.035825	0.038754	1	-1	0.81875	-0.74125	205.3
138	0.023925	0.038561	1	-1	0.81856	-0.74144	205.3
139	-0.04072	0.037545	1	-1	0.81754	-0.74246	205.3
140	0.013695	0.037243	1	-1	0.81724	-0.74276	205.3
141	0.045135	0.037342	1	-1	0.81734	-0.74266	205.3
142	0.048587	0.03748	1	-1	0.81748	-0.74252	205.3
143	0.046835	0.037595	1	-1	0.81759	-0.74241	205.3
144	0.047138	0.03771	1	-1	0.81771	-0.74229	205.3
145	0.060394	0.03798	1	-1	0.81798	-0.74202	205.3
146	0.069327	0.038348	1	-1	0.81835	-0.74165	205.3
147	0.059967	0.0386	1	-1	0.8186	-0.7414	205.3
148	0.06022	0.038848	1	-1	0.81885	-0.74115	205.3
149	0.0263	0.038706	1	-1	0.81871	-0.74129	205.3
150	0.046453	0.038793	1	-1	0.81879	-0.74121	205.3
151	0.035467	0.038756	1	-1	0.81876	-0.74124	205.3
152	0.062764	0.062764	1.5	-1.5	1.0628	-0.93724	203.1
153	0.076433	0.069599	1.5	-1.5	1.0696	-0.9304	203.1
154	0.077586	0.072261	1.5	-1.5	1.0723	-0.92774	203.1
155	0.081939	0.07468	1.5	-1.5	1.0747	-0.92532	203.1
156	0.098568	0.079458	1.5	-1.5	1.0795	-0.92054	203.1
157	0.090647	0.081323	1.5	-1.5	1.0813	-0.91868	203.1
158	0.11227	0.085744	1.5	-1.5	1.0857	-0.91426	203.1
159	0.10215	0.087795	1.5	-1.5	1.0878	-0.91221	203.1
160	0.095821	0.088686	1.5	-1.5	1.0887	-0.91131	203.1
161	0.088744	0.088692	1.5	-1.5	1.0887	-0.91131	203.1
162	0.083288	0.088201	1	-1	0.8682	-0.6918	203.1
163	0.079927	0.087511	1	-1	0.86751	-0.69249	203.1
164	0.079791	0.086917	1	-1	0.86692	-0.69308	203.1
165	0.068571	0.085607	1	-1	0.86561	-0.69439	203.1
166	0.060823	0.083955	1	-1	0.86395	-0.69605	203.1
167	0.068993	0.08302	1	-1	0.86302	-0.69698	203.1
168	0.014386	0.078982	1	-1	0.85898	-0.70102	203.1
169	0.11917	0.081215	1	-1	0.86121	-0.69879	203.1
170	0.10606	0.082523	1	-1	0.86252	-0.69748	203.1
171	0.11234	0.084014	1	-1	0.86401	-0.69599	203.1
172	0.1186	0.085661	1	-1	0.86566	-0.69434	203.1
173	0.11841	0.087149	1	-1	0.86715	-0.69285	203.1
174	0.12205	0.088667	1	-1	0.86867	-0.69133	203.1
175	0.13531	0.09061	1	-1	0.87061	-0.68939	203.1
176	0.13941	0.092562	1	-1	0.87256	-0.68744	203.1
177	0.13767	0.094297	1	-1	0.8743	-0.6857	203.1
178	0.15756	0.096641	1	-1	0.87664	-0.68336	203.1
179	0.092328	0.096487	1	-1	0.87649	-0.68351	203.1
180	0.12354	0.097419	1	-1	0.87742	-0.68258	203.1
181	0.12967	0.098494	1	-1	0.87849	-0.68151	203.1
182	0.12546	0.099364	1	-1	0.87936	-0.68064	203.1
183	0.11848	0.099961	1	-1	0.87996	-0.68004	203.1
184	0.11485	0.10041	1	-1	0.88041	-0.67959	203.1
185	0.10546	0.10056	1	-1	0.88056	-0.67944	203.1
186	0.088769	0.10022	1	-1	0.88022	-0.67978	203.1
187	0.085152	0.099805	1	-1	0.87981	-0.68019	203.1
188	0.095712	0.099695	1	-1	0.87969	-0.68031	203.1
189	0.082909	0.099253	1	-1	0.87925	-0.68075	203.1
190	0.079072	0.098736	1	-1	0.87874	-0.68126	203.1
191	0.025259	0.096899	1	-1	0.8769	-0.6831	203.1
192	0.078996	0.096462	1	-1	0.87646	-0.68354	203.1
193	0.076692	0.095991	1	-1	0.87599	-0.68401	203.1
194	0.090463	0.095863	1	-1	0.87586	-0.68414	203.1
195	0.095403	0.095852	1	-1	0.87585	-0.68415	203.1
196	0.10714	0.096103	1	-1	0.8761	-0.6839	203.1
197	0.11174	0.096443	1	-1	0.87644	-0.68356	203.1
198	0.11702	0.096881	1	-1	0.87688	-0.68312	203.1
199	0.12464	0.097459	1	-1	0.87746	-0.68254	203.1
200	0.12291	0.097979	1	-1	0.87798	-0.68202	203.1
201	0.12906	0.0986	1	-1	0.8786	-0.6814	203.1
202	0.13057	0.099227	1	-1	0.87923	-0.68077	203.1
203	0.136	0.099934	1	-1	0.87993	-0.68007	203.1
204	0.10443	0.10002	1	-1	0.88002	-0.67998	203.1
205	0.13815	0.10073	1	-1	0.88073	-0.67927	203.1
206	0.11822	0.10104	1	-1	0.88104	-0.67896	203.1
207	0.11417	0.10128	1	-1	0.88128	-0.67872	203.1
208	0.10993	0.10143	1	-1	0.88143	-0.67857	203.1
209	0.10975	0.10157	1	-1	0.88157	-0.67843	203.1
210	0.099208	0.10153	1	-1	0.88153	-0.67847	203.1
211	0.091404	0.10136	1	-1	0.88136	-0.67864	203.1
212	0.08666	0.10112	1	-1	0.88112	-0.67888	203.1
213	0.08391	0.10085	1	-1	0.88085	-0.67915	203.1
214	0.082985	0.10056	1	-1	0.88056	-0.67944	203.1
215	0.073898	0.10015	1	-1	0.88015	-0.67985	203.1
216	0.036068	0.099159	1	-1	0.87916	-0.68084	203.1
217	0.091934	0.09905	1	-1	0.87905	-0.68095	203.1
218	0.081894	0.098794	1	-1	0.87879	-0.68121	203.1
219	0.086659	0.098615	1	-1	0.87862	-0.68138	203.1
220	0.093567	0.098542	1	-1	0.87854	-0.68146	203.1
221	0.09289	0.098461	1	-1	0.87846	-0.68154	203.1
222	0.10044	0.098489	1	-1	0.87849	-0.68151	203.1
223	0.12739	0.098891	1	-1	0.87889	-0.68111	203.1
224	0.13195	0.099344	1	-1	0.87934	-0.68066	203.1
225	0.13645	0.099845	1	-1	0.87985	-0.68015	203.1
226	0.13589	0.10033	1	-1	0.88033	-0.67967	203.1
227	0.13599	0.10079	1	-1	0.88079	-0.67921	203.1
228	0.112	0.10094	1	-1	0.88094	-0.67906	203.1
229	0.133	0.10135	1	-1	0.88135	-0.67865	203.1
230	0.12141	0.10161	1	-1	0.88161	-0.67839	203.1
231	0.121	0.10185	1	-1	0.88185	-0.67815	203.1
232	0.11949	0.10207	1	-1	0.88207	-0.67793	203.1
233	0.1185	0.10227	1	-1	0.88227	-0.67773	203.1
234	0.11127	0.10237	1	-1	0.88237	-0.67763	203.1
235	0.10489	0.1024	1	-1	0.8824	-0.6776	203.1
236	0.098248	0.10236	1	-1	0.88236	-0.67764	203.1
237	0.092227	0.10224	1	-1	0.88224	-0.67776	203.1
238	0.077839	0.10196	1	-1	0.88196	-0.67804	203.1
239	0.013635	0.10095	1	-1	0.88095	-0.67905	203.1
240	0.080087	0.10072	1	-1	0.88072	-0.67928	203.1
241	0.088818	0.10059	1	-1	0.88059	-0.67941	203.1
242	0.093801	0.10051	1	-1	0.88051	-0.67949	203.1
243	0.097351	0.10048	1	-1	0.88048	-0.67952	203.1
244	0.10542	0.10053	1	-1	0.88053	-0.67947	203.1
245	0.11494	0.10068	1	-1	0.88068	-0.67932	203.1
246	0.12834	0.10098	1	-1	0.88098	-0.67902	203.1
247	0.1141	0.10111	1	-1	0.88111	-0.67889	203.1
248	0.11073	0.10121	1	-1	0.88121	-0.67879	203.1
249	0.1366	0.10157	1	-1	0.88157	-0.67843	203.1
250	0.099766	0.10155	1	-1	0.88155	-0.67845	203.1
251	0.10153	0.10155	1	-1	0.88155	-0.67845	203.1
252	0.10796	0.10162	1	-1	0.88162	-0.67838	203.1
253	0.093548	0.10154	1	-1	0.88154	-0.67846	203.1
254	-0.041137	0.10015	1	-1	0.88015	-0.67985	203.1
255	-0.037299	-0.037299	1.5	-1.5	0.9627	-1.0373	200.4
256	-0.00079751	-0.019048	1.5	-1.5	0.98095	-1.019	200.4
257	-0.019147	-0.019081	1.5	-1.5	0.98092	-1.0191	200.4
258	-0.00044227	-0.014422	1.5	-1.5	0.98558	-1.0144	200.4
259	-0.010213	-0.01358	1.5	-1.5	0.98642	-1.0136	200.4
260	0.0019968	-0.010984	1.5	-1.5	0.98902	-1.011	200.4
261	-0.0042409	-0.01002	1.5	-1.5	0.98998	-1.01	200.4
262	0.033441	-0.0045878	1.5	-1.5	0.99541	-1.0046	200.4
263	0.026162	-0.0011712	1.5	-1.5	0.99883	-1.0012	200.4
264	0.022302	0.0011762	1.5	-1.5	1.0012	-0.99882	200.4
265	0.0043297	0.0014629	1	-1	0.78146	-0.77854	200.4
266	0.0062025	0.0018578	1	-1	0.78186	-0.77814	200.4
267	0.0012273	0.0018093	1	-1	0.78181	-0.77819	200.4
268	-0.0052148	0.0013076	1	-1	0.78131	-0.77869	200.4
269	0.0019681	0.0013516	1	-1	0.78135	-0.77865	200.4
270	-0.023121	-0.00017792	1	-1	0.77982	-0.78018	200.4
271	-0.080152	-0.0048823	1	-1	0.77512	-0.78488	200.4
272	-0.0197	-0.0057055	1	-1	0.77429	-0.78571	200.4
273	0.010356	-0.0048601	1	-1	0.77514	-0.78486	200.4
274	0.00075489	-0.0045794	1	-1	0.77542	-0.78458	200.4
275	-0.0072107	-0.0047047	1	-1	0.7753	-0.7847	200.4
276	-0.0026941	-0.0046133	1	-1	0.77539	-0.78461	200.4
277	0.0098228	-0.0039856	1	-1	0.77601	-0.78399	200.4
278	-0.008845	-0.0041881	1	-1	0.77581	-0.78419	200.4
279	-0.0060603	-0.004263	1	-1	0.77574	-0.78426	200.4
280	0.023105	-0.0032104	1	-1	0.77679	-0.78321	200.4
281	0.011392	-0.0026695	1	-1	0.77733	-0.78267	200.4
282	0.0171	-0.0019635	1	-1	0.77804	-0.78196	200.4
283	0.06788	0.00044492	1	-1	0.78044	-0.77956	200.4
284	0.055901	0.0022934	1	-1	0.78229	-0.77771	200.4
285	0.042097	0.0035774	1	-1	0.78358	-0.77642	200.4
286	0.039275	0.004693	1	-1	0.78469	-0.77531	200.4
287	0.033008	0.005551	1	-1	0.78555	-0.77445	200.4
288	0.020227	0.0059827	1	-1	0.78598	-0.77402	200.4
289	0.020823	0.0064067	1	-1	0.78641	-0.77359	200.4
290	0.0088887	0.0064756	1	-1	0.78648	-0.77352	200.4
291	0.010017	0.0065713	1	-1	0.78657	-0.77343	200.4
292	0.0095646	0.0066501	1	-1	0.78665	-0.77335	200.4
293	-0.092435	0.0041095	1	-1	0.78411	-0.77589	200.4
294	-0.016545	0.0035931	1	-1	0.78359	-0.77641	200.4
295	-0.009872	0.0032647	1	-1	0.78326	-0.77674	200.4
296	-0.014584	0.0028397	1	-1	0.78284	-0.77716	200.4
297	-0.0036654	0.0026884	1	-1	0.78269	-0.77731	200.4
298	0.0045481	0.0027307	1	-1	0.78273	-0.77727	200.4
299	0.01027	0.0028982	1	-1	0.7829	-0.7771	200.4
300	0.015073	0.0031629	1	-1	0.78316	-0.77684	200.4
301	0.022122	0.0035663	1	-1	0.78357	-0.77643	200.4
302	0.030037	0.0041178	1	-1	0.78412	-0.77588	200.4
303	0.03143	0.0046752	1	-1	0.78468	-0.77532	200.4
304	0.032977	0.0052412	1	-1	0.78524	-0.77476	200.4
305	0.042598	0.0059737	1	-1	0.78597	-0.77403	200.4
306	-0.0047427	0.0057676	1	-1	0.78577	-0.77423	200.4
307	0.031339	0.0062501	1	-1	0.78625	-0.77375	200.4
308	0.028595	0.0066639	1	-1	0.78666	-0.77334	200.4
309	0.025986	0.0070152	1	-1	0.78702	-0.77298	200.4
310	0.018069	0.0072126	1	-1	0.78721	-0.77279	200.4
311	0.017837	0.007399	1	-1	0.7874	-0.7726	200.4
312	0.015522	0.007539	1	-1	0.78754	-0.77246	200.4
313	-0.00070632	0.0073993	1	-1	0.7874	-0.7726	200.4
314	-0.0056362	0.007182	1	-1	0.78718	-0.77282	200.4
315	-0.01703	0.0067851	1	-1	0.78679	-0.77321	200.4
316	-0.031713	0.0061642	1	-1	0.78616	-0.77384	200.4
317	-0.018794	0.005768	1	-1	0.78577	-0.77423	200.4
318	-0.028884	0.0052266	1	-1	0.78523	-0.77477	200.4
319	-0.091445	0.0037393	1	-1	0.78374	-0.77626	200.4
320	-0.011078	0.0035148	1	-1	0.78351	-0.77649	200.4
321	0.00082135	0.0034746	1	-1	0.78347	-0.77653	200.4
322	-0.0051701	0.0033475	1	-1	0.78335	-0.77665	200.4
323	0.0087476	0.0034257	1	-1	0.78343	-0.77657	200.4
324	0.01335	0.0035675	1	-1	0.78357	-0.77643	200.4
325	0.014007	0.0037145	1	-1	0.78371	-0.77629	200.4
326	0.020398	0.0039463	1	-1	0.78395	-0.77605	200.4
327	0.028924	0.0042884	1	-1	0.78429	-0.77571	200.4
328	0.033512	0.0046833	1	-1	0.78468	-0.77532	200.4
329	0.031602	0.0050422	1	-1	0.78504	-0.77496	200.4
330	0.036767	0.0054597	1	-1	0.78546	-0.77454	200.4
331	0.035014	0.0058435	1	-1	0.78584	-0.77416	200.4
332	-0.026842	0.0054244	1	-1	0.78542	-0.77458	200.4
333	0.03545	0.0058045	1	-1	0.7858	-0.7742	200.4
334	0.041741	0.0062537	1	-1	0.78625	-0.77375	200.4
335	0.017928	0.0063979	1	-1	0.7864	-0.7736	200.4
336	0.011256	0.0064571	1	-1	0.78646	-0.77354	200.4
337	0.013287	0.0065394	1	-1	0.78654	-0.77346	200.4
338	0.004822	0.0065189	1	-1	0.78652	-0.77348	200.4
339	0.0079906	0.0065363	1	-1	0.78654	-0.77346	200.4
340	-0.0024796	0.0064314	1	-1	0.78643	-0.77357	200.4
341	-0.01195	0.0062201	1	-1	0.78622	-0.77378	200.4
342	-0.013486	0.0059962	1	-1	0.786	-0.774	200.4
343	-0.029364	0.0055989	1	-1	0.7856	-0.7744	200.4
344	-0.037557	0.0051194	1	-1	0.78512	-0.77488	200.4
345	-0.078561	0.0041998	1	-1	0.7842	-0.7758	200.4
346	-0.038598	0.0037346	1	-1	0.78373	-0.77627	200.4
347	-0.029099	0.0033816	1	-1	0.78338	-0.77662	200.4
348	-0.023596	0.0030946	1	-1	0.78309	-0.77691	200.4
349	-0.029659	0.0027498	1	-1	0.78275	-0.77725	200.4
350	-0.020211	0.0025106	1	-1	0.78251	-0.77749	200.4
351	-0.0089788	0.0023922	1	-1	0.78239	-0.77761	200.4
352	-0.0011277	0.0023563	1	-1	0.78236	-0.77764	200.4
353	0.013225	0.0024661	1	-1	0.78247	-0.77753	200.4
354	0.022826	0.0026697	1	-1	0.78267	-0.77733	200.4
355	0.026865	0.0029092	1	-1	0.78291	-0.77709	200.4
356	0.018442	0.0030615	1	-1	0.78306	-0.77694	200.4
357	-0.01349	0.0029008	1	-1	0.7829	-0.7771	200.4
358	0.023224	0.0030962	1	-1	0.7831	-0.7769	200.4
359	0.020366	0.0032607	1	-1	0.78326	-0.77674	200.4
360	0.017111	0.0033914	1	-1	0.78339	-0.77661	200.4
361	0.019031	0.0035375	1	-1	0.78354	-0.77646	200.4
362	0.0083637	0.0035822	1	-1	0.78358	-0.77642	200.4
363	0.0043726	0.0035895	1	-1	0.78359	-0.77641	200.4
364	-0.0085902	0.0034787	1	-1	0.78348	-0.77652	200.4
365	-0.0088549	0.0033676	1	-1	0.78337	-0.77663	200.4
366	-0.015895	0.0031956	1	-1	0.7832	-0.7768	200.4
367	-0.028138	0.0029183	1	-1	0.78292	-0.77708	200.4
368	-0.084922	0.0021478	1	-1	0.78215	-0.77785	200.4
369	-0.00078201	0.0021223	1	-1	0.78212	-0.77788	200.4
370	-0.011425	0.0020056	1	-1	0.78201	-0.77799	200.4
371	0.0051355	0.0020323	1	-1	0.78203	-0.77797	200.4
372	-0.11652	0.0010277	1	-1	0.78103	-0.77897	200.4
373	-0.029786	0.00076873	1	-1	0.78077	-0.77923	200.4
374	-0.056815	0.00028886	1	-1	0.78029	-0.77971	200.4
375	0.054862	0.054862	1.5	-1.5	1.0549	-0.94514	198.2
376	0.077603	0.066233	1.5	-1.5	1.0662	-0.93377	198.2
377	0.055901	0.062789	1.5	-1.5	1.0628	-0.93721	198.2
378	0.082207	0.067643	1.5	-1.5	1.0676	-0.93236	198.2
379	0.060033	0.066121	1.5	-1.5	1.0661	-0.93388	198.2
380	0.048138	0.063124	1.5	-1.5	1.0631	-0.93688	198.2
381	0.047362	0.060872	1.5	-1.5	1.0609	-0.93913	198.2
382	0.04158	0.058461	1.5	-1.5	1.0585	-0.94154	198.2
383	0.043545	0.056803	1.5	-1.5	1.0568	-0.9432	198.2
384	0.036093	0.054732	1.5	-1.5	1.0547	-0.94527	198.2
385	0.035402	0.052975	1	-1	0.83297	-0.72703	198.2
386	0.081639	0.055364	1	-1	0.83536	-0.72464	198.2
387	0.064861	0.056094	1	-1	0.83609	-0.72391	198.2
388	0.067877	0.056936	1	-1	0.83694	-0.72306	198.2
389	0.075136	0.058149	1	-1	0.83815	-0.72185	198.2
390	0.071447	0.05898	1	-1	0.83898	-0.72102	198.2
391	0.082425	0.060359	1	-1	0.84036	-0.71964	198.2
392	0.075514	0.061201	1	-1	0.8412	-0.7188	198.2
393	0.096604	0.063065	1	-1	0.84306	-0.71694	198.2
394	0.057535	0.062788	1	-1	0.84279	-0.71721	198.2
395	0.097368	0.064435	1	-1	0.84443	-0.71557	198.2
396	0.10199	0.066142	1	-1	0.84614	-0.71386	198.2
397	0.086884	0.067044	1	-1	0.84704	-0.71296	198.2
398	0.079017	0.067543	1	-1	0.84754	-0.71246	198.2
399	0.072234	0.06773	1	-1	0.84773	-0.71227	198.2
400	0.068333	0.067753	1	-1	0.84775	-0.71225	198.2
401	0.063667	0.067602	1	-1	0.8476	-0.7124	198.2
402	0.05802	0.06726	1	-1	0.84726	-0.71274	198.2
403	0.04337	0.066436	1	-1	0.84644	-0.71356	198.2
404	0.048073	0.065824	1	-1	0.84582	-0.71418	198.2
405	-0.034745	0.06258	1	-1	0.84258	-0.71742	198.2
406	0.027269	0.061476	1	-1	0.84148	-0.71852	198.2
407	0.07271	0.061817	1	-1	0.84182	-0.71818	198.2
408	0.071749	0.062109	1	-1	0.84211	-0.71789	198.2
409	0.045775	0.061642	1	-1	0.84164	-0.71836	198.2
410	0.049155	0.061295	1	-1	0.8413	-0.7187	198.2
411	0.059483	0.061246	1	-1	0.84125	-0.71875	198.2
412	0.051071	0.060979	1	-1	0.84098	-0.71902	198.2
413	0.065118	0.061085	1	-1	0.84108	-0.71892	198.2
414	0.080318	0.061566	1	-1	0.84157	-0.71843	198.2
415	0.073242	0.06185	1	-1	0.84185	-0.71815	198.2
416	0.084356	0.062386	1	-1	0.84239	-0.71761	198.2
417	0.11825	0.063685	1	-1	0.84369	-0.71631	198.2
418	0.1129	0.064804	1	-1	0.8448	-0.7152	198.2
419	0.11357	0.065887	1	-1	0.84589	-0.71411	198.2
420	0.097348	0.066571	1	-1	0.84657	-0.71343	198.2
421	0.09118	0.067095	1	-1	0.84709	-0.71291	198.2
422	0.090577	0.067584	1	-1	0.84758	-0.71242	198.2
423	0.085506	0.06795	1	-1	0.84795	-0.71205	198.2
424	0.084426	0.068279	1	-1	0.84828	-0.71172	198.2
425	0.086453	0.068636	1	-1	0.84864	-0.71136	198.2
426	0.057475	0.068421	1	-1	0.84842	-0.71158	198.2
427	-0.006617	0.067005	1	-1	0.84701	-0.71299	198.2
428	0.054159	0.066767	1	-1	0.84677	-0.71323	198.2
429	0.055648	0.066565	1	-1	0.84657	-0.71343	198.2
430	0.04981	0.066266	1	-1	0.84627	-0.71373	198.2
431	0.053939	0.06605	1	-1	0.84605	-0.71395	198.2
432	0.068429	0.066091	1	-1	0.84609	-0.71391	198.2
433	0.07254	0.0662	1	-1	0.8462	-0.7138	198.2
434	0.078554	0.066406	1	-1	0.84641	-0.71359	198.2
435	0.084933	0.06671	1	-1	0.84671	-0.71329	198.2
436	0.088493	0.067061	1	-1	0.84706	-0.71294	198.2
437	0.092399	0.067463	1	-1	0.84746	-0.71254	198.2
438	0.098705	0.067951	1	-1	0.84795	-0.71205	198.2
439	0.11611	0.068692	1	-1	0.84869	-0.71131	198.2
440	0.094804	0.069088	1	-1	0.84909	-0.71091	198.2
441	0.11789	0.069816	1	-1	0.84982	-0.71018	198.2
442	0.11147	0.070429	1	-1	0.85043	-0.70957	198.2
443	0.11028	0.071006	1	-1	0.85101	-0.70899	198.2
444	0.087495	0.071242	1	-1	0.85124	-0.70876	198.2
445	0.078865	0.071349	1	-1	0.85135	-0.70865	198.2
446	0.05545	0.071128	1	-1	0.85113	-0.70887	198.2
447	0.056053	0.070922	1	-1	0.85092	-0.70908	198.2
448	0.043446	0.070551	1	-1	0.85055	-0.70945	198.2
449	0.047203	0.070239	1	-1	0.85024	-0.70976	198.2
450	0.069102	0.070224	1	-1	0.85022	-0.70978	198.2
451	0.036354	0.069784	1	-1	0.84978	-0.71022	198.2
452	0.021561	0.069166	1	-1	0.84917	-0.71083	198.2
453	-0.055873	0.067583	1	-1	0.84758	-0.71242	198.2
454	0.051019	0.067376	1	-1	0.84738	-0.71262	198.2
455	0.047029	0.067125	1	-1	0.84713	-0.71287	198.2
456	0.052497	0.066947	1	-1	0.84695	-0.71305	198.2
457	0.056722	0.066824	1	-1	0.84682	-0.71318	198.2
458	0.062649	0.066774	1	-1	0.84677	-0.71323	198.2
459	0.068152	0.06679	1	-1	0.84679	-0.71321	198.2
460	0.078559	0.066927	1	-1	0.84693	-0.71307	198.2
461	0.081638	0.067096	1	-1	0.8471	-0.7129	198.2
462	0.082327	0.067269	1	-1	0.84727	-0.71273	198.2
463	0.087702	0.067499	1	-1	0.8475	-0.7125	198.2
464	0.087913	0.067726	1	-1	0.84773	-0.71227	198.2
465	0.087943	0.067948	1	-1	0.84795	-0.71205	198.2
466	0.087785	0.068163	1	-1	0.84816	-0.71184	198.2
467	0.049999	0.067968	1	-1	0.84797	-0.71203	198.2
468	0.1071	0.068384	1	-1	0.84838	-0.71162	198.2
469	0.10249	0.068743	1	-1	0.84874	-0.71126	198.2
470	0.098261	0.069051	1	-1	0.84905	-0.71095	198.2
471	0.091878	0.069286	1	-1	0.84929	-0.71071	198.2
472	0.09431	0.069542	1	-1	0.84954	-0.71046	198.2
473	0.080882	0.069656	1	-1	0.84966	-0.71034	198.2
474	0.065861	0.069618	1	-1	0.84962	-0.71038	198.2
475	0.062275	0.069545	1	-1	0.84955	-0.71045	198.2
476	0.054089	0.069394	1	-1	0.84939	-0.71061	198.2
477	0.053884	0.069243	1	-1	0.84924	-0.71076	198.2
478	0.029408	0.06886	1	-1	0.84886	-0.71114	198.2
479	0.034486	0.068533	1	-1	0.84853	-0.71147	198.2
480	-0.056303	0.067355	1	-1	0.84736	-0.71264	198.2
481	0.035493	0.067057	1	-1	0.84706	-0.71294	198.2
482	0.047448	0.066876	1	-1	0.84688	-0.71312	198.2
483	0.054214	0.06676	1	-1	0.84676	-0.71324	198.2
484	0.053849	0.066642	1	-1	0.84664	-0.71336	198.2
485	0.063033	0.06661	1	-1	0.84661	-0.71339	198.2
486	0.071406	0.066653	1	-1	0.84665	-0.71335	198.2
487	0.084171	0.066808	1	-1	0.84681	-0.71319	198.2
488	0.073164	0.066863	1	-1	0.84686	-0.71314	198.2
489	0.075331	0.066937	1	-1	0.84694	-0.71306	198.2
490	0.078058	0.067033	1	-1	0.84703	-0.71297	198.2
491	0.083029	0.06717	1	-1	0.84717	-0.71283	198.2
492	0.080743	0.067285	1	-1	0.84728	-0.71272	198.2
493	-0.0015116	0.066707	1	-1	0.84671	-0.71329	198.2
494	0.08559	0.066864	1	-1	0.84686	-0.71314	198.2
495	0.083392	0.067001	1	-1	0.847	-0.713	198.2
496	0.081162	0.067117	1	-1	0.84712	-0.71288	198.2
497	0.076563	0.067193	1	-1	0.84719	-0.71281	198.2
498	0.054014	0.067087	1	-1	0.84709	-0.71291	198.2
499	0.049243	0.066944	1	-1	0.84694	-0.71306	198.2
500	0.040438	0.066734	1	-1	0.84673	-0.71327	198.2
501	0.036333	0.066495	1	-1	0.84649	-0.71351	198.2
502	0.032115	0.066226	1	-1	0.84623	-0.71377	198.2
503	0.039353	0.066018	1	-1	0.84602	-0.71398	198.2
504	0.030038	0.065741	1	-1	0.84574	-0.71426	198.2
505	-0.030029	0.06501	1	-1	0.84501	-0.71499	198.2
506	0.052693	0.064917	1	-1	0.84492	-0.71508	198.2
507	0.045974	0.064774	1	-1	0.84477	-0.71523	198.2
508	0.054038	0.064694	1	-1	0.84469	-0.71531	198.2
509	0.018535	0.064352	1	-1	0.84435	-0.71565	198.2
510	0.026839	0.064076	1	-1	0.84408	-0.71592	198.2
511	0.0073314	0.063662	1	-1	0.84366	-0.71634	198.2
512	0.093343	0.063877	1	-1	0.84388	-0.71612	198.2
513	-0.055456	-0.055456	1.5	-1.5	0.94454	-1.0555	195.9
514	-0.027046	-0.041251	1.5	-1.5	0.95875	-1.0413	195.9
515	-0.046124	-0.042876	1.5	-1.5	0.95712	-1.0429	195.9
516	-0.034986	-0.040903	1.5	-1.5	0.9591	-1.0409	195.9
517	-0.065114	-0.045745	1.5	-1.5	0.95425	-1.0457	195.9
518	-0.040362	-0.044848	1.5	-1.5	0.95515	-1.0448	195.9
519	-0.020435	-0.041361	1.5	-1.5	0.95864	-1.0414	195.9
520	-0.018826	-0.038544	1.5	-1.5	0.96146	-1.0385	195.9
521	-0.0075984	-0.035105	1.5	-1.5	0.96489	-1.0351	195.9
522	-0.096409	-0.041236	1	-1	0.73876	-0.82124	195.9
523	-0.024887	-0.039749	1	-1	0.74025	-0.81975	195.9
524	-0.035534	-0.039398	1	-1	0.7406	-0.8194	195.9
525	-0.028841	-0.038586	1	-1	0.74141	-0.81859	195.9
526	-0.028702	-0.03788	1	-1	0.74212	-0.81788	195.9
527	-0.039052	-0.037958	1	-1	0.74204	-0.81796	195.9
528	-0.050709	-0.038755	1	-1	0.74124	-0.81876	195.9
529	-0.030351	-0.038261	1	-1	0.74174	-0.81826	195.9
530	-0.049491	-0.038885	1	-1	0.74112	-0.81888	195.9
531	-0.10144	-0.042177	1	-1	0.73782	-0.82218	195.9
532	-0.062522	-0.043194	1	-1	0.73681	-0.82319	195.9
533	-0.050845	-0.043559	1	-1	0.73644	-0.82356	195.9
534	-0.030798	-0.042979	1	-1	0.73702	-0.82298	195.9
535	-0.035944	-0.042673	1	-1	0.73733	-0.82267	195.9
536	-0.026546	-0.042001	1	-1	0.738	-0.822	195.9
537	-0.013883	-0.040876	1	-1	0.73912	-0.82088	195.9
538	-0.013142	-0.039809	1	-1	0.74019	-0.81981	195.9
539	-0.030085	-0.039449	1	-1	0.74055	-0.81945	195.9
540	-0.041351	-0.039517	1	-1	0.74048	-0.81952	195.9
541	-0.004105	-0.038296	1	-1	0.7417	-0.8183	195.9
542	-0.010185	-0.037359	1	-1	0.74264	-0.81736	195.9
543	-0.041623	-0.037496	1	-1	0.7425	-0.8175	195.9
544	-0.030192	-0.037268	1	-1	0.74273	-0.81727	195.9
545	-0.032019	-0.037109	1	-1	0.74289	-0.81711	195.9
546	-0.052696	-0.037568	1	-1	0.74243	-0.81757	195.9
547	-0.060408	-0.03822	1	-1	0.74178	-0.81822	195.9
548	-0.059722	-0.038817	1	-1	0.74118	-0.81882	195.9
549	-0.044515	-0.038971	1	-1	0.74103	-0.81897	195.9
550	-0.0634	-0.039614	1	-1	0.74039	-0.81961	195.9
551	-0.16725	-0.042887	1	-1	0.73711	-0.82289	195.9
552	-0.070589	-0.04358	1	-1	0.73642	-0.82358	195.9
553	-0.030569	-0.043262	1	-1	0.73674	-0.82326	195.9
554	-0.048622	-0.04339	1	-1	0.73661	-0.82339	195.9
555	-0.061491	-0.043811	1	-1	0.73619	-0.82381	195.9
556	-0.0409	-0.043745	1	-1	0.73626	-0.82374	195.9
557	-0.042898	-0.043726	1	-1	0.73627	-0.82373	195.9
558	-0.034836	-0.043533	1	-1	0.73647	-0.82353	195.9
559	-0.030476	-0.043255	1	-1	0.73675	-0.82325	195.9
560	-0.027623	-0.042929	1	-1	0.73707	-0.82293	195.9
561	-0.027786	-0.04262	1	-1	0.73738	-0.82262	195.9
562	-0.025054	-0.042269	1	-1	0.73773	-0.82227	195.9
563	0.002689	-0.041387	1	-1	0.73861	-0.82139	195.9
564	-0.0096591	-0.040777	1	-1	0.73922	-0.82078	195.9
565	-0.010533	-0.040206	1	-1	0.73979	-0.82021	195.9
566	-0.021115	-0.039853	1	-1	0.74015	-0.81985	195.9
567	-0.017854	-0.039453	1	-1	0.74055	-0.81945	195.9
568	-0.026618	-0.039224	1	-1	0.74078	-0.81922	195.9
569	-0.029922	-0.039061	1	-1	0.74094	-0.81906	195.9
570	-0.041441	-0.039102	1	-1	0.7409	-0.8191	195.9
571	-0.037908	-0.039081	1	-1	0.74092	-0.81908	195.9
572	-0.042741	-0.039142	1	-1	0.74086	-0.81914	195.9
573	-0.13511	-0.040716	1	-1	0.73928	-0.82072	195.9
574	-0.065283	-0.041112	1	-1	0.73889	-0.82111	195.9
575	-0.055708	-0.041344	1	-1	0.73866	-0.82134	195.9
576	-0.067183	-0.041747	1	-1	0.73825	-0.82175	195.9
577	-0.055316	-0.041956	1	-1	0.73804	-0.82196	195.9
578	-0.048583	-0.042056	1	-1	0.73794	-0.82206	195.9
579	-0.044952	-0.0421	1	-1	0.7379	-0.8221	195.9
580	-0.033586	-0.041974	1	-1	0.73803	-0.82197	195.9
581	-0.034956	-0.041873	1	-1	0.73813	-0.82187	195.9
582	-0.028888	-0.041687	1	-1	0.73831	-0.82169	195.9
583	-0.025799	-0.041463	1	-1	0.73854	-0.82146	195.9
584	-0.019041	-0.041152	1	-1	0.73885	-0.82115	195.9
585	-0.013261	-0.04077	1	-1	0.73923	-0.82077	195.9
586	0.0085068	-0.040104	1	-1	0.7399	-0.8201	195.9
587	-0.0063246	-0.039654	1	-1	0.74035	-0.81965	195.9
588	-0.0050914	-0.039199	1	-1	0.7408	-0.8192	195.9
589	-0.011141	-0.038835	1	-1	0.74117	-0.81883	195.9
590	-0.028501	-0.038702	1	-1	0.7413	-0.8187	195.9
591	-0.018189	-0.038442	1	-1	0.74156	-0.81844	195.9
592	-0.016631	-0.03817	1	-1	0.74183	-0.81817	195.9
593	-0.028372	-0.038049	1	-1	0.74195	-0.81805	195.9
594	-0.050671	-0.038203	1	-1	0.7418	-0.8182	195.9
595	-0.04476	-0.038282	1	-1	0.74172	-0.81828	195.9
596	-0.032036	-0.038207	1	-1	0.74179	-0.81821	195.9
597	-0.062177	-0.038489	1	-1	0.74151	-0.81849	195.9
598	-0.063989	-0.038786	1	-1	0.74121	-0.81879	195.9
599	-0.15026	-0.040067	1	-1	0.73993	-0.82007	195.9
600	-0.063343	-0.040332	1	-1	0.73967	-0.82033	195.9
601	-0.053271	-0.040477	1	-1	0.73952	-0.82048	195.9
602	-0.052891	-0.040615	1	-1	0.73939	-0.82061	195.9
603	-0.036758	-0.040573	1	-1	0.73943	-0.82057	195.9
604	-0.039951	-0.040566	1	-1	0.73943	-0.82057	195.9
605	-0.031837	-0.040472	1	-1	0.73953	-0.82047	195.9
606	-0.027235	-0.040331	1	-1	0.73967	-0.82033	195.9
607	-0.019584	-0.040113	1	-1	0.73989	-0.82011	195.9
608	-0.024002	-0.039945	1	-1	0.74006	-0.81994	195.9
609	-0.020833	-0.039748	1	-1	0.74025	-0.81975	195.9
610	-0.018411	-0.03953	1	-1	0.74047	-0.81953	195.9
611	-0.014777	-0.03928	1	-1	0.74072	-0.81928	195.9
612	-0.0035048	-0.038922	1	-1	0.74108	-0.81892	195.9
613	-0.030017	-0.038834	1	-1	0.74117	-0.81883	195.9
614	0.0031304	-0.038423	1	-1	0.74158	-0.81842	195.9
615	-0.016408	-0.038209	1	-1	0.74179	-0.81821	195.9
616	-0.016754	-0.038003	1	-1	0.742	-0.818	195.9
617	-0.026733	-0.037895	1	-1	0.7421	-0.8179	195.9
618	-0.028996	-0.037811	1	-1	0.74219	-0.81781	195.9
619	-0.026857	-0.037709	1	-1	0.74229	-0.81771	195.9
620	-0.0423	-0.037752	1	-1	0.74225	-0.81775	195.9
621	-0.039802	-0.03777	1	-1	0.74223	-0.81777	195.9
622	-0.040284	-0.037793	1	-1	0.74221	-0.81779	195.9
623	-0.05307	-0.037931	1	-1	0.74207	-0.81793	195.9
624	-0.047599	-0.038017	1	-1	0.74198	-0.81802	195.9
625	-0.064002	-0.038247	1	-1	0.74175	-0.81825	195.9
626	-0.18049	-0.039495	1	-1	0.74051	-0.81949	195.9
627	-0.07401	-0.039795	1	-1	0.7402	-0.8198	195.9
628	-0.073309	-0.040084	1	-1	0.73992	-0.82008	195.9
629	-0.063522	-0.040284	1	-1	0.73972	-0.82028	195.9
630	-0.064008	-0.040485	1	-1	0.73951	-0.82049	195.9
631	-0.056801	-0.040622	1	-1	0.73938	-0.82062	195.9
632	-0.038095	-0.040601	1	-1	0.7394	-0.8206	195.9
633	-0.05177	-0.040694	1	-1	0.73931	-0.82069	195.9
634	-0.044787	-0.040727	1	-1	0.73927	-0.82073	195.9
635	-0.039384	-0.040716	1	-1	0.73928	-0.82072	195.9
636	-0.011702	-0.040482	1	-1	0.73952	-0.82048	195.9
637	-0.011301	-0.040249	1	-1	0.73975	-0.82025	195.9
638	-0.0076509	-0.03999	1	-1	0.74001	-0.81999	195.9
639	-0.10407	-0.040495	1	-1	0.73951	-0.82049	195.9
640	-0.02672	-0.040387	1	-1	0.73961	-0.82039	195.9
641	-0.026116	-0.040276	1	-1	0.73972	-0.82028	195.9
642	-0.051877	-0.040366	1	-1	0.73963	-0.82037	195.9
643	-0.051596	-0.040451	1	-1	0.73955	-0.82045	195.9
644	-0.058548	-0.040589	1	-1	0.73941	-0.82059	195.9
645	-0.056441	-0.040708	1	-1	0.73929	-0.82071	195.9
646	-0.066199	-0.040898	1	-1	0.7391	-0.8209	195.9
647	-0.065265	-0.041078	1	-1	0.73892	-0.82108	195.9
648	-0.084107	-0.041395	1	-1	0.73861	-0.82139	195.9
649	-0.093215	-0.041773	1	-1	0.73823	-0.82177	195.9
650	-0.094814	-0.042157	1	-1	0.73784	-0.82216	195.9
651	-0.12262	-0.042736	1	-1	0.73726	-0.82274	195.9
652	-0.083466	-0.043027	1	-1	0.73697	-0.82303	195.9
653	-0.068364	-0.043207	1	-1	0.73679	-0.82321	195.9
654	-0.063984	-0.043353	1	-1	0.73665	-0.82335	195.9
655	-0.15648	-0.044144	1	-1	0.73586	-0.82414	195.9
656	-0.088618	-0.044453	1	-1	0.73555	-0.82445	195.9
657	-0.079405	-0.044694	1	-1	0.73531	-0.82469	195.9
658	-0.0036931	-0.0036931	1.5	-1.5	0.99631	-1.0037	193.6
659	0.00669	0.0014985	1.5	-1.5	1.0015	-0.9985	193.6
660	-0.0064158	-0.0011396	1.5	-1.5	0.99886	-1.0011	193.6
661	-0.030906	-0.0085813	1.5	-1.5	0.99142	-1.0086	193.6
662	-0.050769	-0.017019	1.5	-1.5	0.98298	-1.017	193.6
663	-0.0082088	-0.01555	1.5	-1.5	0.98445	-1.0156	193.6
664	-0.011189	-0.014927	1.5	-1.5	0.98507	-1.0149	193.6
665	-0.0089097	-0.014175	1.5	-1.5	0.98582	-1.0142	193.6
666	0.004425	-0.012108	1.5	-1.5	0.98789	-1.0121	193.6
667	-0.010818	-0.011979	1	-1	0.76802	-0.79198	193.6
668	0.016737	-0.0093689	1	-1	0.77063	-0.78937	193.6
669	0.013322	-0.007478	1	-1	0.77252	-0.78748	193.6
670	0.010176	-0.00612	1	-1	0.77388	-0.78612	193.6
671	0.0040781	-0.0053916	1	-1	0.77461	-0.78539	193.6
672	0.021769	-0.0035809	1	-1	0.77642	-0.78358	193.6
673	0.010448	-0.0027041	1	-1	0.7773	-0.7827	193.6
674	0.019149	-0.0014187	1	-1	0.77858	-0.78142	193.6
675	0.0014806	-0.0012576	1	-1	0.77874	-0.78126	193.6
676	-0.069414	-0.0048448	1	-1	0.77516	-0.78484	193.6
677	-0.012928	-0.005249	1	-1	0.77475	-0.78525	193.6
678	0.00077963	-0.0049619	1	-1	0.77504	-0.78496	193.6
679	0.0035012	-0.0045772	1	-1	0.77542	-0.78458	193.6
680	0.0060666	-0.0041144	1	-1	0.77589	-0.78411	193.6
681	0.0066328	-0.0036666	1	-1	0.77633	-0.78367	193.6
682	0.017468	-0.0028213	1	-1	0.77718	-0.78282	193.6
683	0.018034	-0.0020191	1	-1	0.77798	-0.78202	193.6
684	0.0028777	-0.0018378	1	-1	0.77816	-0.78184	193.6
685	0.013419	-0.0012929	1	-1	0.77871	-0.78129	193.6
686	-0.029655	-0.0022709	1	-1	0.77773	-0.78227	193.6
687	0.037765	-0.00093635	1	-1	0.77906	-0.78094	193.6
688	0.028963	2.8149e-05	1	-1	0.78003	-0.77997	193.6
689	0.019315	0.00063086	1	-1	0.78063	-0.77937	193.6
690	0.016824	0.0011216	1	-1	0.78112	-0.77888	193.6
691	0.0099099	0.00138	1	-1	0.78138	-0.77862	193.6
692	-0.015876	0.000887	1	-1	0.78089	-0.77911	193.6
693	0.0036502	0.00096376	1	-1	0.78096	-0.77904	193.6
694	0.008387	0.0011644	1	-1	0.78116	-0.77884	193.6
695	-0.019248	0.00062723	1	-1	0.78063	-0.77937	193.6
696	-0.033031	-0.00023579	1	-1	0.77976	-0.78024	193.6
697	-0.070479	-0.0019919	1	-1	0.77801	-0.78199	193.6
698	-0.026944	-0.0026005	1	-1	0.7774	-0.7826	193.6
699	-0.03105	-0.0032778	1	-1	0.77672	-0.78328	193.6
700	-0.03598	-0.0040383	1	-1	0.77596	-0.78404	193.6
701	-0.029523	-0.0046175	1	-1	0.77538	-0.78462	193.6
702	0.0037637	-0.0044313	1	-1	0.77557	-0.78443	193.6
703	-0.021456	-0.0048014	1	-1	0.7752	-0.7848	193.6
704	-0.021086	-0.0051479	1	-1	0.77485	-0.78515	193.6
705	-0.0081444	-0.0052103	1	-1	0.77479	-0.78521	193.6
706	-0.0044006	-0.0051938	1	-1	0.77481	-0.78519	193.6
707	-0.0025815	-0.0051415	1	-1	0.77486	-0.78514	193.6
708	-0.001847	-0.0050769	1	-1	0.77492	-0.78508	193.6
709	0.028015	-0.0044405	1	-1	0.77556	-0.78444	193.6
710	0.022076	-0.0039402	1	-1	0.77606	-0.78394	193.6
711	0.014752	-0.0035941	1	-1	0.77641	-0.78359	193.6
712	0.011412	-0.0033212	1	-1	0.77668	-0.78332	193.6
713	0.017195	-0.0029549	1	-1	0.77705	-0.78295	193.6
714	0.010401	-0.0027206	1	-1	0.77728	-0.78272	193.6
715	0.0042625	-0.0026002	1	-1	0.7774	-0.7826	193.6
716	-0.0060786	-0.0026591	1	-1	0.77734	-0.78266	193.6
717	-0.0025484	-0.0026573	1	-1	0.77734	-0.78266	193.6
718	-0.011021	-0.0027944	1	-1	0.77721	-0.78279	193.6
719	-0.041173	-0.0034134	1	-1	0.77659	-0.78341	193.6
720	0.0018862	-0.0033293	1	-1	0.77667	-0.78333	193.6
721	0.002898	-0.003232	1	-1	0.77677	-0.78323	193.6
722	-0.016893	-0.0034421	1	-1	0.77656	-0.78344	193.6
723	-0.0031683	-0.003438	1	-1	0.77656	-0.78344	193.6
724	0.023315	-0.0030387	1	-1	0.77696	-0.78304	193.6
725	0.014827	-0.002776	1	-1	0.77722	-0.78278	193.6
726	0.0389	-0.002172	1	-1	0.77783	-0.78217	193.6
727	0.044029	-0.001512	1	-1	0.77849	-0.78151	193.6
728	0.023125	-0.001165	1	-1	0.77884	-0.78116	193.6
729	0.025235	-0.00079829	1	-1	0.7792	-0.7808	193.6
730	0.049778	-0.00010546	1	-1	0.77989	-0.78011	193.6
731	0.033193	0.00034452	1	-1	0.78034	-0.77966	193.6
732	-0.047205	-0.00028948	1	-1	0.77971	-0.78029	193.6
733	0.041127	0.00025548	1	-1	0.78026	-0.77974	193.6
734	0.032318	0.00067187	1	-1	0.78067	-0.77933	193.6
735	0.030154	0.0010498	1	-1	0.78105	-0.77895	193.6
736	0.020258	0.001293	1	-1	0.78129	-0.77871	193.6
737	0.00028193	0.0012803	1	-1	0.78128	-0.77872	193.6
738	0.0041884	0.0013162	1	-1	0.78132	-0.77868	193.6
739	0.0062871	0.0013769	1	-1	0.78138	-0.77862	193.6
740	0.021502	0.0016193	1	-1	0.78162	-0.77838	193.6
741	0.004971	0.0016592	1	-1	0.78166	-0.77834	193.6
742	-0.0048089	0.0015832	1	-1	0.78158	-0.77842	193.6
743	-0.0078177	0.0014738	1	-1	0.78147	-0.77853	193.6
744	-0.014973	0.0012848	1	-1	0.78128	-0.77872	193.6
745	-0.026451	0.00096961	1	-1	0.78097	-0.77903	193.6
746	-0.068249	0.00019188	1	-1	0.78019	-0.77981	193.6
747	-0.022799	-6.357e-05	1	-1	0.77994	-0.78006	193.6
748	-0.017806	-0.00025854	1	-1	0.77974	-0.78026	193.6
749	-0.012532	-0.00039196	1	-1	0.77961	-0.78039	193.6
750	-0.0086033	-0.00048025	1	-1	0.77952	-0.78048	193.6
751	0.00061035	-0.00046865	1	-1	0.77953	-0.78047	193.6
752	0.01552	-0.00030035	1	-1	0.7797	-0.7803	193.6
753	0.016326	-0.00012716	1	-1	0.77987	-0.78013	193.6
754	0.024904	0.00013089	1	-1	0.78013	-0.77987	193.6
755	0.027337	0.00040851	1	-1	0.78041	-0.77959	193.6
756	0.016438	0.00057042	1	-1	0.78057	-0.77943	193.6
757	0.022308	0.00078779	1	-1	0.78079	-0.77921	193.6
758	0.022595	0.0010037	1	-1	0.781	-0.779	193.6
759	-0.08837	0.00012749	1	-1	0.78013	-0.77987	193.6
760	0.021644	0.00033639	1	-1	0.78034	-0.77966	193.6
761	0.053649	0.00084901	1	-1	0.78085	-0.77915	193.6
762	0.045482	0.0012741	1	-1	0.78127	-0.77873	193.6
763	-0.0016296	0.0012467	1	-1	0.78125	-0.77875	193.6
764	-0.0011921	0.0012239	1	-1	0.78122	-0.77878	193.6
765	0.028894	0.0014801	1	-1	0.78148	-0.77852	193.6
766	0.019097	0.0016417	1	-1	0.78164	-0.77836	193.6
767	0.025754	0.0018609	1	-1	0.78186	-0.77814	193.6
768	-0.014668	0.001712	1	-1	0.78171	-0.77829	193.6
769	-0.037476	0.0013621	1	-1	0.78136	-0.77864	193.6
770	-0.027064	0.0011106	1	-1	0.78111	-0.77889	193.6
771	-0.046719	0.00069101	1	-1	0.78069	-0.77931	193.6
772	-0.044384	0.00029906	1	-1	0.7803	-0.7797	193.6
773	-0.096927	-0.0005391	1	-1	0.77946	-0.78054	193.6
774	-0.035717	-0.00083977	1	-1	0.77916	-0.78084	193.6
775	-0.0067115	-0.00088953	1	-1	0.77911	-0.78089	193.6
776	0.0037003	-0.00085096	1	-1	0.77915	-0.78085	193.6
777	0.015535	-0.0007144	1	-1	0.77929	-0.78071	193.6
778	0.021207	-0.00053323	1	-1	0.77947	-0.78053	193.6
779	-0.01545	-0.0006555	1	-1	0.77934	-0.78066	193.6
780	0.021994	-0.00047135	1	-1	0.77953	-0.78047	193.6
781	0.017328	-0.00032781	1	-1	0.77967	-0.78033	193.6
782	0.020525	-0.00016098	1	-1	0.77984	-0.78016	193.6
783	0.031693	9.1826e-05	1	-1	0.78009	-0.77991	193.6
784	0.053492	0.0005123	1	-1	0.78051	-0.77949	193.6
785	-0.028501	0.00028563	1	-1	0.78029	-0.77971	193.6
786	0.021436	0.00044959	1	-1	0.78045	-0.77955	193.6
787	0.0025558	0.00046579	1	-1	0.78047	-0.77953	193.6
788	-0.0041032	0.00043092	1	-1	0.78043	-0.77957	193.6
789	-0.0048637	0.0003908	1	-1	0.78039	-0.77961	193.6
790	-0.012231	0.0002959	1	-1	0.7803	-0.7797	193.6
791	-0.01061	0.00021452	1	-1	0.78021	-0.77979	193.6
792	-0.019503	6.8467e-05	1	-1	0.78007	-0.77993	193.6
793	-0.020692	-8.4186e-05	1	-1	0.77992	-0.78008	193.6
794	-0.0090718	-0.00014979	1	-1	0.77985	-0.78015	193.6
795	-0.043135	-0.00046127	1	-1	0.77954	-0.78046	193.6
796	-0.047653	-0.00080078	1	-1	0.7792	-0.7808	193.6
797	-0.056796	-0.0012007	1	-1	0.7788	-0.7812	193.6
798	-0.047069	-0.0015261	1	-1	0.77847	-0.78153	193.6
799	-0.040934	-0.0018036	1	-1	0.7782	-0.7818	193.6
800	-0.032585	-0.0020188	1	-1	0.77798	-0.78202	193.6
801	-0.023119	-0.0021654	1	-1	0.77783	-0.78217	193.6
802	-0.044703	-0.0024587	1	-1	0.77754	-0.78246	193.6
803	0.0085998	-0.002383	1	-1	0.77762	-0.78238	193.6
804	0.014865	-0.0022656	1	-1	0.77773	-0.78227	193.6
805	-0.036516	-0.0024971	1	-1	0.7775	-0.7825	193.6
806	-0.035646	-0.0027195	1	-1	0.77728	-0.78272	193.6
807	-0.03576	-0.0029398	1	-1	0.77706	-0.78294	193.6
808	-0.0071239	-0.0071239	1.5	-1.5	0.99288	-1.0071	191.3
809	0.01611	0.004493	1.5	-1.5	1.0045	-0.99551	191.3
810	-0.020404	-0.003806	1.5	-1.5	0.99619	-1.0038	191.3
811	0.0062203	-0.0012994	1.5	-1.5	0.9987	-1.0013	191.3
812	-0.0068021	-0.0023999	1.5	-1.5	0.9976	-1.0024	191.3
813	-0.013912	-0.0043186	1.5	-1.5	0.99568	-1.0043	191.3
814	-0.027888	-0.0076856	1.5	-1.5	0.99231	-1.0077	191.3
815	0.0031924	-0.0063258	1.5	-1.5	0.99367	-1.0063	191.3
816	0.013778	-0.0040921	1.5	-1.5	0.99591	-1.0041	191.3
817	0.01225	-0.0024579	1.5	-1.5	0.99754	-1.0025	191.3
818	0.032613	0.00073043	1	-1	0.78073	-0.77927	191.3
819	0.0014758	0.00079254	1	-1	0.78079	-0.77921	191.3
820	0.022787	0.0024844	1	-1	0.78248	-0.77752	191.3
821	0.017668	0.003569	1	-1	0.78357	-0.77643	191.3
822	0.0043905	0.0036237	1	-1	0.78362	-0.77638	191.3
823	-0.027474	0.0016801	1	-1	0.78168	-0.77832	191.3
824	0.0078928	0.0020456	1	-1	0.78205	-0.77795	191.3
825	-0.014521	0.0011252	1	-1	0.78113	-0.77887	191.3
826	0.0013793	0.0011386	1	-1	0.78114	-0.77886	191.3
827	-0.021166	2.3365e-05	1	-1	0.78002	-0.77998	191.3
828	-0.046648	-0.0021991	1	-1	0.7778	-0.7822	191.3
829	-0.038682	-0.0038574	1	-1	0.77614	-0.78386	191.3
830	-0.020033	-0.0045607	1	-1	0.77544	-0.78456	191.3
831	-0.0049639	-0.0045775	1	-1	0.77542	-0.78458	191.3
832	0.0051832	-0.0041871	1	-1	0.77581	-0.78419	191.3
833	0.0059688	-0.0037964	1	-1	0.7762	-0.7838	191.3
834	0.0044692	-0.0034903	1	-1	0.77651	-0.78349	191.3
835	0.017167	-0.0027525	1	-1	0.77725	-0.78275	191.3
836	0.040494	-0.0012613	1	-1	0.77874	-0.78126	191.3
837	0.027074	-0.00031678	1	-1	0.77968	-0.78032	191.3
838	0.0077236	-5.7413e-05	1	-1	0.77994	-0.78006	191.3
839	0.041754	0.0012492	1	-1	0.78125	-0.77875	191.3
840	0.022019	0.0018786	1	-1	0.78188	-0.77812	191.3
841	0.011998	0.0021762	1	-1	0.78218	-0.77782	191.3
842	0.011697	0.0024482	1	-1	0.78245	-0.77755	191.3
843	-0.0032091	0.0022911	1	-1	0.78229	-0.77771	191.3
844	-0.0039941	0.0021212	1	-1	0.78212	-0.77788	191.3
845	-0.010908	0.0017783	1	-1	0.78178	-0.77822	191.3
846	-0.0083512	0.0015186	1	-1	0.78152	-0.77848	191.3
847	-0.0088447	0.0012595	1	-1	0.78126	-0.77874	191.3
848	0.0081432	0.0014274	1	-1	0.78143	-0.77857	191.3
849	-0.06771	-0.00021874	1	-1	0.77978	-0.78022	191.3
850	-0.038302	-0.0011044	1	-1	0.7789	-0.7811	191.3
851	-0.034923	-0.001873	1	-1	0.77813	-0.78187	191.3
852	-0.034341	-0.0025945	1	-1	0.77741	-0.78259	191.3
853	-0.027495	-0.0031358	1	-1	0.77686	-0.78314	191.3
854	-0.030268	-0.0037131	1	-1	0.77629	-0.78371	191.3
855	-0.022267	-0.0040996	1	-1	0.7759	-0.7841	191.3
856	-0.0097638	-0.0042152	1	-1	0.77578	-0.78422	191.3
857	-0.010708	-0.0043451	1	-1	0.77565	-0.78435	191.3
858	0.00019461	-0.0042561	1	-1	0.77574	-0.78426	191.3
859	0.0081471	-0.0040176	1	-1	0.77598	-0.78402	191.3
860	-0.014777	-0.0042206	1	-1	0.77578	-0.78422	191.3
861	0.046678	-0.003278	1	-1	0.77672	-0.78328	191.3
862	0.03661	-0.0025528	1	-1	0.77745	-0.78255	191.3
863	0.038585	-0.0018182	1	-1	0.77818	-0.78182	191.3
864	0.033915	-0.0011913	1	-1	0.77881	-0.78119	191.3
865	0.022817	-0.00077732	1	-1	0.77922	-0.78078	191.3
866	0.019482	-0.00043394	1	-1	0.77957	-0.78043	191.3
867	0.01731	-0.00013821	1	-1	0.77986	-0.78014	191.3
868	0.022469	0.0002324	1	-1	0.78023	-0.77977	191.3
869	0.0031469	0.00027941	1	-1	0.78028	-0.77972	191.3
870	0.0048171	0.00035143	1	-1	0.78035	-0.77965	191.3
871	-0.014088	0.00012581	1	-1	0.78013	-0.77987	191.3
872	-0.024554	-0.00025388	1	-1	0.77975	-0.78025	191.3
873	0.012889	-5.4746e-05	1	-1	0.77995	-0.78005	191.3
874	-0.003573	-0.00010726	1	-1	0.77989	-0.78011	191.3
875	-0.0079623	-0.00022277	1	-1	0.77978	-0.78022	191.3
876	0.02478	0.00013958	1	-1	0.78014	-0.77986	191.3
877	0.031341	0.00058532	1	-1	0.78059	-0.77941	191.3
878	0.027943	0.00097064	1	-1	0.78097	-0.77903	191.3
879	0.03584	0.0014549	1	-1	0.78145	-0.77855	191.3
880	0.034018	0.001901	1	-1	0.7819	-0.7781	191.3
881	0.046711	0.0025065	1	-1	0.78251	-0.77749	191.3
882	0.047133	0.0031015	1	-1	0.7831	-0.7769	191.3
883	0.052135	0.0037467	1	-1	0.78375	-0.77625	191.3
884	0.011166	0.0038431	1	-1	0.78384	-0.77616	191.3
885	0.03242	0.0042094	1	-1	0.78421	-0.77579	191.3
886	0.030569	0.0045431	1	-1	0.78454	-0.77546	191.3
887	0.029966	0.0048609	1	-1	0.78486	-0.77514	191.3
888	0.033326	0.0052123	1	-1	0.78521	-0.77479	191.3
889	0.020686	0.005401	1	-1	0.7854	-0.7746	191.3
890	0.033717	0.0057422	1	-1	0.78574	-0.77426	191.3
891	0.018441	0.0058934	1	-1	0.78589	-0.77411	191.3
892	0.005638	0.0058903	1	-1	0.78589	-0.77411	191.3
893	-0.0016433	0.0058027	1	-1	0.7858	-0.7742	191.3
894	-0.0061369	0.0056655	1	-1	0.78567	-0.77433	191.3
895	-0.017826	0.0053986	1	-1	0.7854	-0.7746	191.3
896	-0.037107	0.004921	1	-1	0.78492	-0.77508	191.3
897	-0.074381	0.0040398	1	-1	0.78404	-0.77596	191.3
898	-0.039984	0.0035561	1	-1	0.78356	-0.77644	191.3
899	-0.039026	0.0030932	1	-1	0.78309	-0.77691	191.3
900	-0.024875	0.0027925	1	-1	0.78279	-0.77721	191.3
901	-0.015239	0.0026007	1	-1	0.7826	-0.7774	191.3
902	-0.013307	0.0024332	1	-1	0.78243	-0.77757	191.3
903	-0.0076473	0.0023282	1	-1	0.78233	-0.77767	191.3
904	-0.0018251	0.0022854	1	-1	0.78229	-0.77771	191.3
905	0.0028539	0.0022912	1	-1	0.78229	-0.77771	191.3
906	0.022537	0.0024957	1	-1	0.7825	-0.7775	191.3
907	0.020065	0.0026714	1	-1	0.78267	-0.77733	191.3
908	0.027262	0.0029149	1	-1	0.78291	-0.77709	191.3
909	0.027618	0.003157	1	-1	0.78316	-0.77684	191.3
910	0.026881	0.0033874	1	-1	0.78339	-0.77661	191.3
911	-0.027233	0.0030929	1	-1	0.78309	-0.77691	191.3
912	0.049242	0.0035324	1	-1	0.78353	-0.77647	191.3
913	0.046412	0.003937	1	-1	0.78394	-0.77606	191.3
914	0.014975	0.0040401	1	-1	0.78404	-0.77596	191.3
915	0.040772	0.0043802	1	-1	0.78438	-0.77562	191.3
916	0.013742	0.0044661	1	-1	0.78447	-0.77553	191.3
917	0.014089	0.0045536	1	-1	0.78455	-0.77545	191.3
918	-0.00015259	0.0045112	1	-1	0.78451	-0.77549	191.3
919	0.0039327	0.0045061	1	-1	0.78451	-0.77549	191.3
920	-0.0026321	0.0044429	1	-1	0.78444	-0.77556	191.3
921	-0.013139	0.0042887	1	-1	0.78429	-0.77571	191.3
922	-0.01942	0.0040825	1	-1	0.78408	-0.77592	191.3
923	-0.082328	0.0033376	1	-1	0.78334	-0.77666	191.3
924	-0.0035405	0.0032788	1	-1	0.78328	-0.77672	191.3
925	-0.012486	0.0031452	1	-1	0.78315	-0.77685	191.3
926	-0.038252	0.0027973	1	-1	0.7828	-0.7772	191.3
927	0.012486	0.002878	1	-1	0.78288	-0.77712	191.3
928	0.014293	0.0029724	1	-1	0.78297	-0.77703	191.3
929	0.019543	0.0031082	1	-1	0.78311	-0.77689	191.3
930	0.0098872	0.0031633	1	-1	0.78316	-0.77684	191.3
931	0.02579	0.0033458	1	-1	0.78335	-0.77665	191.3
932	0.023649	0.0035082	1	-1	0.78351	-0.77649	191.3
933	0.015411	0.0036027	1	-1	0.7836	-0.7764	191.3
934	0.040259	0.0038913	1	-1	0.78389	-0.77611	191.3
935	0.054128	0.0042838	1	-1	0.78428	-0.77572	191.3
936	0.020714	0.0044112	1	-1	0.78441	-0.77559	191.3
937	-0.011058	0.0042922	1	-1	0.78429	-0.77571	191.3
938	0.01802	0.004397	1	-1	0.7844	-0.7756	191.3
939	0.028203	0.0045773	1	-1	0.78458	-0.77542	191.3
940	0.01487	0.0046547	1	-1	0.78465	-0.77535	191.3
941	0.021899	0.0047834	1	-1	0.78478	-0.77522	191.3
942	0.008657	0.0048121	1	-1	0.78481	-0.77519	191.3
943	0.0020909	0.0047921	1	-1	0.78479	-0.77521	191.3
944	-0.0022197	0.0047409	1	-1	0.78474	-0.77526	191.3
945	-0.010192	0.0046327	1	-1	0.78463	-0.77537	191.3
946	-0.016608	0.0044799	1	-1	0.78448	-0.77552	191.3
947	-0.023427	0.0042805	1	-1	0.78428	-0.77572	191.3
948	-0.029869	0.0040383	1	-1	0.78404	-0.77596	191.3
949	-0.056169	0.0036143	1	-1	0.78361	-0.77639	191.3
950	-0.013702	0.0034932	1	-1	0.78349	-0.77651	191.3
951	-0.021799	0.0033176	1	-1	0.78332	-0.77668	191.3
952	-0.022454	0.0031399	1	-1	0.78314	-0.77686	191.3
953	-0.0056505	0.0030797	1	-1	0.78308	-0.77692	191.3
954	-0.0098944	0.0029914	1	-1	0.78299	-0.77701	191.3
955	-0.010421	0.0029008	1	-1	0.7829	-0.7771	191.3
956	-0.0067163	0.0028362	1	-1	0.78284	-0.77716	191.3
957	0.019145	0.002945	1	-1	0.78294	-0.77706	191.3
958	0.027313	0.0031063	1	-1	0.78311	-0.77689	191.3
959	0.018764	0.0032093	1	-1	0.78321	-0.77679	191.3
960	-0.02301	0.003038	1	-1	0.78304	-0.77696	191.3
961	-0.025108	0.0028552	1	-1	0.78286	-0.77714	191.3
962	-0.031002	0.0026368	1	-1	0.78264	-0.77736	191.3
963	0.074308	0.0030962	1	-1	0.7831	-0.7769	191.3
964	0.051196	0.0034026	1	-1	0.7834	-0.7766	191.3
965	-0.014322	-0.014322	1.5	-1.5	0.98568	-1.0143	189
966	0.00034332	-0.0069892	1.5	-1.5	0.99301	-1.007	189
967	-0.0008893	-0.0049559	1.5	-1.5	0.99504	-1.005	189
968	-0.0010586	-0.0039816	1.5	-1.5	0.99602	-1.004	189
969	0.0039768	-0.0023899	1.5	-1.5	0.99761	-1.0024	189
970	0.014038	0.00034809	1.5	-1.5	1.0003	-0.99965	189
971	-0.00058174	0.00021526	1.5	-1.5	1.0002	-0.99978	189
972	-0.010316	-0.0011012	1.5	-1.5	0.9989	-1.0011	189
973	0.0070739	-0.00019285	1.5	-1.5	0.99981	-1.0002	189
974	0.018592	0.0016856	1.5	-1.5	1.0017	-0.99831	189
975	-0.029832	-0.0011796	1	-1	0.77882	-0.78118	189
976	-0.027746	-0.0033935	1	-1	0.77661	-0.78339	189
977	-0.023413	-0.0049334	1	-1	0.77507	-0.78493	189
978	-0.02526	-0.0063854	1	-1	0.77361	-0.78639	189
979	-0.009023	-0.0065612	1	-1	0.77344	-0.78656	189
980	-0.0081217	-0.0066587	1	-1	0.77334	-0.78666	189
981	-0.00078917	-0.0063135	1	-1	0.77369	-0.78631	189
982	0.010417	-0.005384	1	-1	0.77462	-0.78538	189
983	0.011437	-0.0044987	1	-1	0.7755	-0.7845	189
984	-0.019869	-0.0052672	1	-1	0.77473	-0.78527	189
985	-0.0026107	-0.0051407	1	-1	0.77486	-0.78514	189
986	-0.015783	-0.0056245	1	-1	0.77438	-0.78562	189
987	-0.012951	-0.005943	1	-1	0.77406	-0.78594	189
988	-0.0088263	-0.0060631	1	-1	0.77394	-0.78606	189
989	-0.0053859	-0.006036	1	-1	0.77396	-0.78604	189
990	0.0096619	-0.0054323	1	-1	0.77457	-0.78543	189
991	0.010753	-0.0048328	1	-1	0.77517	-0.78483	189
992	0.018947	-0.0039835	1	-1	0.77602	-0.78398	189
993	0.027814	-0.0028871	1	-1	0.77711	-0.78289	189
994	-0.0092202	-0.0030982	1	-1	0.7769	-0.7831	189
995	0.015967	-0.0024832	1	-1	0.77752	-0.78248	189
996	0.0082868	-0.0021466	1	-1	0.77785	-0.78215	189
997	-0.0019413	-0.0021404	1	-1	0.77786	-0.78214	189
998	-0.0027657	-0.0021588	1	-1	0.77784	-0.78216	189
999	-0.01998	-0.002668	1	-1	0.77733	-0.78267	189
1000	-0.010363	-0.0028817	1	-1	0.77712	-0.78288	189
1001	-0.014277	-0.0031897	1	-1	0.77681	-0.78319	189
1002	-0.0055444	-0.0032517	1	-1	0.77675	-0.78325	189
1003	-0.019506	-0.0036685	1	-1	0.77633	-0.78367	189
1004	-0.019327	-0.0040599	1	-1	0.77594	-0.78406	189
1005	-0.065059	-0.0055477	1	-1	0.77445	-0.78555	189
1006	-0.031464	-0.0061647	1	-1	0.77384	-0.78616	189
1007	-0.031395	-0.0067515	1	-1	0.77325	-0.78675	189
1008	-0.018379	-0.0070158	1	-1	0.77298	-0.78702	189
1009	-0.028623	-0.0074959	1	-1	0.7725	-0.7875	189
1010	-0.021416	-0.0077985	1	-1	0.7722	-0.7878	189
1011	-0.019744	-0.0080527	1	-1	0.77195	-0.78805	189
1012	-0.016795	-0.0082348	1	-1	0.77177	-0.78823	189
1013	-0.014137	-0.0083553	1	-1	0.77164	-0.78836	189
1014	0.00029057	-0.0081823	1	-1	0.77182	-0.78818	189
1015	-0.0031376	-0.0080834	1	-1	0.77192	-0.78808	189
1016	0.016068	-0.007619	1	-1	0.77238	-0.78762	189
1017	0.047614	-0.0065769	1	-1	0.77342	-0.78658	189
1018	0.052645	-0.0054801	1	-1	0.77452	-0.78548	189
1019	0.022763	-0.0049666	1	-1	0.77503	-0.78497	189
1020	0.031168	-0.0043214	1	-1	0.77568	-0.78432	189
1021	0.0265	-0.0037806	1	-1	0.77622	-0.78378	189
1022	0.0029416	-0.0036647	1	-1	0.77634	-0.78366	189
1023	-0.013804	-0.0038366	1	-1	0.77616	-0.78384	189
1024	-0.010438	-0.0039466	1	-1	0.77605	-0.78395	189
1025	-0.081719	-0.0052216	1	-1	0.77478	-0.78522	189
1026	-0.012576	-0.0053402	1	-1	0.77466	-0.78534	189
1027	-0.014305	-0.0054825	1	-1	0.77452	-0.78548	189
1028	-0.0064468	-0.0054976	1	-1	0.7745	-0.7855	189
1029	-0.0079179	-0.0055348	1	-1	0.77447	-0.78553	189
1030	0.015387	-0.0052178	1	-1	0.77478	-0.78522	189
1031	0.025235	-0.0047633	1	-1	0.77524	-0.78476	189
1032	0.021414	-0.0043783	1	-1	0.77562	-0.78438	189
1033	0.032152	-0.0038489	1	-1	0.77615	-0.78385	189
1034	0.039111	-0.0032352	1	-1	0.77676	-0.78324	189
1035	0.049561	-0.0024916	1	-1	0.77751	-0.78249	189
1036	0.037093	-0.0019418	1	-1	0.77806	-0.78194	189
1037	0.048631	-0.001249	1	-1	0.77875	-0.78125	189
1038	0.052276	-0.00052569	1	-1	0.77947	-0.78053	189
1039	0.047334	0.00011245	1	-1	0.78011	-0.77989	189
1040	0.055366	0.00083946	1	-1	0.78084	-0.77916	189
1041	0.040064	0.0013489	1	-1	0.78135	-0.77865	189
1042	0.037317	0.00181	1	-1	0.78181	-0.77819	189
1043	-0.011662	0.0016395	1	-1	0.78164	-0.77836	189
1044	0.0077295	0.0017156	1	-1	0.78172	-0.77828	189
1045	-0.0060934	0.0016192	1	-1	0.78162	-0.77838	189
1046	-0.0054628	0.0015328	1	-1	0.78153	-0.77847	189
1047	-0.0032943	0.0014747	1	-1	0.78147	-0.77853	189
1048	-0.0062734	0.0013824	1	-1	0.78138	-0.77862	189
1049	-0.10171	0.00016961	1	-1	0.78017	-0.77983	189
1050	-0.04393	-0.00034317	1	-1	0.77966	-0.78034	189
1051	-0.0411	-0.00081164	1	-1	0.77919	-0.78081	189
1052	0.00068307	-0.00079465	1	-1	0.77921	-0.78079	189
1053	-0.0050938	-0.00084296	1	-1	0.77916	-0.78084	189
1054	0.0034893	-0.00079482	1	-1	0.77921	-0.78079	189
1055	0.0038815	-0.00074343	1	-1	0.77926	-0.78074	189
1056	0.011814	-0.00060694	1	-1	0.77939	-0.78061	189
1057	0.0048625	-0.00054813	1	-1	0.77945	-0.78055	189
1058	0.0016761	-0.00052447	1	-1	0.77948	-0.78052	189
1059	0.020509	-0.00030307	1	-1	0.7797	-0.7803	189
1060	0.024221	-4.7609e-05	1	-1	0.77995	-0.78005	189
1061	0.038366	0.00034841	1	-1	0.78035	-0.77965	189
1062	-0.035504	-1.7431e-05	1	-1	0.77998	-0.78002	189
1063	-0.025914	-0.00027901	1	-1	0.77972	-0.78028	189
1064	-0.014839	-0.00042461	1	-1	0.77958	-0.78042	189
1065	-0.010689	-0.00052624	1	-1	0.77947	-0.78053	189
1066	-0.0067806	-0.00058756	1	-1	0.77941	-0.78059	189
1067	0.0095499	-0.00048914	1	-1	0.77951	-0.78049	189
1068	0.018305	-0.00030843	1	-1	0.77969	-0.78031	189
1069	-0.037754	-0.00066505	1	-1	0.77933	-0.78067	189
1070	-0.02718	-0.00091519	1	-1	0.77908	-0.78092	189
1071	-0.017462	-0.0010698	1	-1	0.77893	-0.78107	189
1072	-0.027237	-0.0013121	1	-1	0.77869	-0.78131	189
1073	0.0044107	-0.0012596	1	-1	0.77874	-0.78126	189
1074	-0.011129	-0.0013493	1	-1	0.77865	-0.78135	189
1075	-0.0083184	-0.0014121	1	-1	0.77859	-0.78141	189
1076	0.0073719	-0.0013337	1	-1	0.77867	-0.78133	189
1077	0.030341	-0.0010534	1	-1	0.77895	-0.78105	189
1078	0.038371	-0.00070756	1	-1	0.77929	-0.78071	189
1079	0.019245	-0.00053406	1	-1	0.77947	-0.78053	189
1080	-0.028632	-0.00077628	1	-1	0.77922	-0.78078	189
1081	-0.032425	-0.0010468	1	-1	0.77895	-0.78105	189
1082	-0.024498	-0.0012455	1	-1	0.77875	-0.78125	189
1083	-0.012562	-0.0013406	1	-1	0.77866	-0.78134	189
1084	-0.0034142	-0.0013579	1	-1	0.77864	-0.78136	189
1085	-0.0011635	-0.0013563	1	-1	0.77864	-0.78136	189
1086	0.00041723	-0.0013417	1	-1	0.77866	-0.78134	189
1087	0.006268	-0.0012799	1	-1	0.77872	-0.78128	189
1088	0.029869	-0.0010287	1	-1	0.77897	-0.78103	189
1089	0.029752	-0.00078243	1	-1	0.77922	-0.78078	189
1090	0.033655	-0.00050912	1	-1	0.77949	-0.78051	189
1091	-0.038612	-0.00080914	1	-1	0.77919	-0.78081	189
1092	-0.016539	-0.00093203	1	-1	0.77907	-0.78093	189
1093	-0.011468	-0.0010137	1	-1	0.77899	-0.78101	189
1094	0.0026369	-0.00098562	1	-1	0.77901	-0.78099	189
1095	0.0076461	-0.00091973	1	-1	0.77908	-0.78092	189
1096	0.011346	-0.00082681	1	-1	0.77917	-0.78083	189
1097	0.025232	-0.00063088	1	-1	0.77937	-0.78063	189
1098	0.022776	-0.0004562	1	-1	0.77954	-0.78046	189
1099	0.029168	-0.00023676	1	-1	0.77976	-0.78024	189
1100	0.013726	-0.00013409	1	-1	0.77987	-0.78013	189
1101	0.017762	-3.4632e-06	1	-1	0.78	-0.78	189
1102	-0.012131	-9.1342e-05	1	-1	0.77991	-0.78009	189
1103	-0.012467	-0.00018037	1	-1	0.77982	-0.78018	189
1104	-0.016973	-0.00030032	1	-1	0.7797	-0.7803	189
1105	-0.011387	-0.011387	1.5	-1.5	0.98861	-1.0114	187.1
1106	-0.057034	-0.034211	1.5	-1.5	0.96579	-1.0342	187.1
1107	-0.051546	-0.039989	1.5	-1.5	0.96001	-1.04	187.1
1108	-0.069816	-0.047446	1.5	-1.5	0.95255	-1.0474	187.1
1109	-0.044835	-0.046924	1.5	-1.5	0.95308	-1.0469	187.1
1110	-0.050147	-0.047461	1.5	-1.5	0.95254	-1.0475	187.1
1111	-0.074184	-0.051278	1.5	-1.5	0.94872	-1.0513	187.1
1112	-0.064447	-0.052924	1.5	-1.5	0.94708	-1.0529	187.1
1113	-0.054095	-0.053054	1.5	-1.5	0.94695	-1.0531	187.1
1114	-0.043004	-0.052049	1.5	-1.5	0.94795	-1.052	187.1
1115	-0.038929	-0.050857	1	-1	0.72914	-0.83086	187.1
1116	-0.030529	-0.049163	1	-1	0.73084	-0.82916	187.1
1117	-0.069044	-0.050692	1	-1	0.72931	-0.83069	187.1
1118	-0.065511	-0.051751	1	-1	0.72825	-0.83175	187.1
1119	-0.058576	-0.052206	1	-1	0.72779	-0.83221	187.1
1120	-0.054233	-0.052332	1	-1	0.72767	-0.83233	187.1
1121	-0.049648	-0.052174	1	-1	0.72783	-0.83217	187.1
1122	-0.04091	-0.051549	1	-1	0.72845	-0.83155	187.1
1123	-0.045427	-0.051226	1	-1	0.72877	-0.83123	187.1
1124	-0.028983	-0.050114	1	-1	0.72989	-0.83011	187.1
1125	-0.021833	-0.048768	1	-1	0.73123	-0.82877	187.1
1126	-0.060686	-0.049309	1	-1	0.73069	-0.82931	187.1
1127	-0.055588	-0.049582	1	-1	0.73042	-0.82958	187.1
1128	-0.055946	-0.049847	1	-1	0.73015	-0.82985	187.1
1129	-0.04958	-0.049837	1	-1	0.73016	-0.82984	187.1
1130	-0.060741	-0.050256	1	-1	0.72974	-0.83026	187.1
1131	-0.038332	-0.049815	1	-1	0.73019	-0.82981	187.1
1132	-0.039783	-0.049456	1	-1	0.73054	-0.82946	187.1
1133	-0.032061	-0.048856	1	-1	0.73114	-0.82886	187.1
1134	-0.024284	-0.048037	1	-1	0.73196	-0.82804	187.1
1135	-0.039529	-0.047763	1	-1	0.73224	-0.82776	187.1
1136	-0.060228	-0.048152	1	-1	0.73185	-0.82815	187.1
1137	-0.044252	-0.048034	1	-1	0.73197	-0.82803	187.1
1138	-0.032656	-0.047582	1	-1	0.73242	-0.82758	187.1
1139	-0.039228	-0.047343	1	-1	0.73266	-0.82734	187.1
1140	-0.043439	-0.047235	1	-1	0.73277	-0.82723	187.1
1141	-0.049445	-0.047294	1	-1	0.73271	-0.82729	187.1
1142	-0.053111	-0.047448	1	-1	0.73255	-0.82745	187.1
1143	-0.059335	-0.047752	1	-1	0.73225	-0.82775	187.1
1144	-0.062876	-0.04813	1	-1	0.73187	-0.82813	187.1
1145	-0.060342	-0.048428	1	-1	0.73157	-0.82843	187.1
1146	-0.08582	-0.049319	1	-1	0.73068	-0.82932	187.1
1147	-0.045439	-0.049228	1	-1	0.73077	-0.82923	187.1
1148	-0.054877	-0.049357	1	-1	0.73064	-0.82936	187.1
1149	-0.053654	-0.049452	1	-1	0.73055	-0.82945	187.1
1150	-0.025381	-0.048929	1	-1	0.73107	-0.82893	187.1
1151	-0.039475	-0.048728	1	-1	0.73127	-0.82873	187.1
1152	-0.048162	-0.048716	1	-1	0.73128	-0.82872	187.1
1153	-0.036492	-0.048467	1	-1	0.73153	-0.82847	187.1
1154	-0.024706	-0.047991	1	-1	0.73201	-0.82799	187.1
1155	-0.03741	-0.047784	1	-1	0.73222	-0.82778	187.1
1156	-0.029075	-0.047424	1	-1	0.73258	-0.82742	187.1
1157	-0.0038299	-0.046602	1	-1	0.7334	-0.8266	187.1
1158	0.0004758	-0.04573	1	-1	0.73427	-0.82573	187.1
1159	-0.0029515	-0.044952	1	-1	0.73505	-0.82495	187.1
1160	-0.030304	-0.04469	1	-1	0.73531	-0.82469	187.1
1161	-0.02359	-0.04432	1	-1	0.73568	-0.82432	187.1
1162	-0.029085	-0.044058	1	-1	0.73594	-0.82406	187.1
1163	-0.052766	-0.044205	1	-1	0.73579	-0.82421	187.1
1164	-0.053822	-0.044365	1	-1	0.73563	-0.82437	187.1
1165	-0.1071	-0.045394	1	-1	0.73461	-0.82539	187.1
1166	-0.045367	-0.045393	1	-1	0.73461	-0.82539	187.1
1167	-0.029032	-0.045134	1	-1	0.73487	-0.82513	187.1
1168	-0.0085041	-0.044561	1	-1	0.73544	-0.82456	187.1
1169	-0.03101	-0.044353	1	-1	0.73565	-0.82435	187.1
1170	-0.015807	-0.04392	1	-1	0.73608	-0.82392	187.1
1171	-0.0087976	-0.043396	1	-1	0.7366	-0.8234	187.1
1172	-0.018374	-0.043028	1	-1	0.73697	-0.82303	187.1
1173	0.0046697	-0.042337	1	-1	0.73766	-0.82234	187.1
1174	0.0024727	-0.041697	1	-1	0.7383	-0.8217	187.1
1175	0.0038576	-0.041055	1	-1	0.73894	-0.82106	187.1
1176	-0.0013512	-0.040504	1	-1	0.7395	-0.8205	187.1
1177	0.022618	-0.039639	1	-1	0.74036	-0.81964	187.1
1178	0.013692	-0.038918	1	-1	0.74108	-0.81892	187.1
1179	-0.016705	-0.038622	1	-1	0.74138	-0.81862	187.1
1180	-0.02453	-0.038437	1	-1	0.74156	-0.81844	187.1
1181	-0.03009	-0.038328	1	-1	0.74167	-0.81833	187.1
1182	-0.058007	-0.038581	1	-1	0.74142	-0.81858	187.1
1183	-0.057634	-0.038822	1	-1	0.74118	-0.81882	187.1
1184	-0.047225	-0.038927	1	-1	0.74107	-0.81893	187.1
1185	-0.065106	-0.03925	1	-1	0.74075	-0.81925	187.1
1186	-0.070395	-0.03963	1	-1	0.74037	-0.81963	187.1
1187	-0.13355	-0.040762	1	-1	0.73924	-0.82076	187.1
1188	-0.06308	-0.041027	1	-1	0.73897	-0.82103	187.1
1189	-0.055392	-0.041196	1	-1	0.7388	-0.8212	187.1
1190	-0.057466	-0.041385	1	-1	0.73861	-0.82139	187.1
1191	-0.062665	-0.04163	1	-1	0.73837	-0.82163	187.1
1192	-0.049506	-0.041719	1	-1	0.73828	-0.82172	187.1
1193	-0.043825	-0.041743	1	-1	0.73826	-0.82174	187.1
1194	-0.051434	-0.041851	1	-1	0.73815	-0.82185	187.1
1195	-0.028448	-0.041704	1	-1	0.7383	-0.8217	187.1
1196	0.0018919	-0.04123	1	-1	0.73877	-0.82123	187.1
1197	-0.045365	-0.041274	1	-1	0.73873	-0.82127	187.1
1198	-0.036716	-0.041226	1	-1	0.73877	-0.82123	187.1
1199	-0.036474	-0.041176	1	-1	0.73882	-0.82118	187.1
1200	-0.035371	-0.041115	1	-1	0.73888	-0.82112	187.1
1201	0.0044155	-0.040646	1	-1	0.73935	-0.82065	187.1
1202	0.01572	-0.040071	1	-1	0.73993	-0.82007	187.1
1203	-0.0099933	-0.039767	1	-1	0.74023	-0.81977	187.1
1204	0.023948	-0.03913	1	-1	0.74087	-0.81913	187.1
1205	0.013927	-0.038604	1	-1	0.7414	-0.8186	187.1
1206	-0.060527	-0.038819	1	-1	0.74118	-0.81882	187.1
1207	-0.051224	-0.03894	1	-1	0.74106	-0.81894	187.1
1208	-0.045464	-0.039002	1	-1	0.741	-0.819	187.1
1209	-0.011196	-0.038738	1	-1	0.74126	-0.81874	187.1
1210	-0.054421	-0.038886	1	-1	0.74111	-0.81889	187.1
1211	-0.020618	-0.038715	1	-1	0.74129	-0.81871	187.1
1212	-0.0079322	-0.03843	1	-1	0.74157	-0.81843	187.1
1213	-0.013208	-0.038198	1	-1	0.7418	-0.8182	187.1
1214	-0.074441	-0.038528	1	-1	0.74147	-0.81853	187.1
1215	-0.044684	-0.038583	1	-1	0.74142	-0.81858	187.1
1216	-0.0419	-0.038613	1	-1	0.74139	-0.81861	187.1
1217	-0.041776	-0.038641	1	-1	0.74136	-0.81864	187.1
1218	-0.042186	-0.038672	1	-1	0.74133	-0.81867	187.1
1219	-0.031533	-0.03861	1	-1	0.74139	-0.81861	187.1
1220	-0.034938	-0.038578	1	-1	0.74142	-0.81858	187.1
1221	-0.038228	-0.038575	1	-1	0.74142	-0.81858	187.1
1222	-0.034258	-0.038539	1	-1	0.74146	-0.81854	187.1
1223	-0.078089	-0.038871	1	-1	0.74113	-0.81887	187.1
1224	-0.059872	-0.039046	1	-1	0.74095	-0.81905	187.1
1225	-0.045795	-0.039102	1	-1	0.7409	-0.8191	187.1
1226	-0.057349	-0.039251	1	-1	0.74075	-0.81925	187.1
1227	-0.040579	-0.039262	1	-1	0.74074	-0.81926	187.1
1228	-0.029471	-0.039183	1	-1	0.74082	-0.81918	187.1
1229	-0.020609	-0.039035	1	-1	0.74097	-0.81903	187.1
1230	-0.0062108	-0.038774	1	-1	0.74123	-0.81877	187.1
1231	-0.0063896	-0.038519	1	-1	0.74148	-0.81852	187.1
1232	-0.023828	-0.038404	1	-1	0.7416	-0.8184	187.1
1233	-0.049057	-0.038487	1	-1	0.74151	-0.81849	187.1
1234	-0.049202	-0.038569	1	-1	0.74143	-0.81857	187.1
1235	-0.043867	-0.03861	1	-1	0.74139	-0.81861	187.1
1236	-0.15454	-0.039488	1	-1	0.74051	-0.81949	187.1
1237	0.022779	0.022779	1.5	-1.5	1.0228	-0.97722	185.2
1238	0.01055	0.016664	1.5	-1.5	1.0167	-0.98334	185.2
1239	0.012527	0.015285	1.5	-1.5	1.0153	-0.98471	185.2
1240	-0.013535	0.00808	1.5	-1.5	1.0081	-0.99192	185.2
1241	0.0031018	0.0070844	1.5	-1.5	1.0071	-0.99292	185.2
1242	0.03264	0.011344	1.5	-1.5	1.0113	-0.98866	185.2
1243	0.014319	0.011769	1.5	-1.5	1.0118	-0.98823	185.2
1244	-0.0073171	0.009383	1.5	-1.5	1.0094	-0.99062	185.2
1245	0.031614	0.011853	1.5	-1.5	1.0119	-0.98815	185.2
1246	0.020616	0.012729	1.5	-1.5	1.0127	-0.98727	185.2
1247	0.0021601	0.011769	1	-1	0.79177	-0.76823	185.2
1248	-0.0090194	0.010036	1	-1	0.79004	-0.76996	185.2
1249	-0.014188	0.0081728	1	-1	0.78817	-0.77183	185.2
1250	-0.012354	0.0067066	1	-1	0.78671	-0.77329	185.2
1251	0.012678	0.0071047	1	-1	0.7871	-0.7729	185.2
1252	0.0045407	0.0069445	1	-1	0.78694	-0.77306	185.2
1253	0.031023	0.0083608	1	-1	0.78836	-0.77164	185.2
1254	0.033503	0.0097576	1	-1	0.78976	-0.77024	185.2
1255	0.035273	0.011101	1	-1	0.7911	-0.7689	185.2
1256	0.026083	0.01185	1	-1	0.79185	-0.76815	185.2
1257	0.0169	0.01209	1	-1	0.79209	-0.76791	185.2
1258	0.035896	0.013172	1	-1	0.79317	-0.76683	185.2
1259	0.0075912	0.01293	1	-1	0.79293	-0.76707	185.2
1260	0.022391	0.013324	1	-1	0.79332	-0.76668	185.2
1261	0.032932	0.014108	1	-1	0.79411	-0.76589	185.2
1262	0.0332	0.014842	1	-1	0.79484	-0.76516	185.2
1263	0.045754	0.015987	1	-1	0.79599	-0.76401	185.2
1264	0.027815	0.01641	1	-1	0.79641	-0.76359	185.2
1265	0.026	0.01674	1	-1	0.79674	-0.76326	185.2
1266	-0.0018752	0.01612	1	-1	0.79612	-0.76388	185.2
1267	0.0065887	0.015812	1	-1	0.79581	-0.76419	185.2
1268	0.0066316	0.015526	1	-1	0.79553	-0.76447	185.2
1269	-0.039716	0.013852	1	-1	0.79385	-0.76615	185.2
1270	0.0056702	0.013611	1	-1	0.79361	-0.76639	185.2
1271	0.0010747	0.013253	1	-1	0.79325	-0.76675	185.2
1272	0.014275	0.013281	1	-1	0.79328	-0.76672	185.2
1273	0.011566	0.013235	1	-1	0.79323	-0.76677	185.2
1274	0.024057	0.01352	1	-1	0.79352	-0.76648	185.2
1275	0.016198	0.013588	1	-1	0.79359	-0.76641	185.2
1276	0.030497	0.014011	1	-1	0.79401	-0.76599	185.2
1277	0.037609	0.014587	1	-1	0.79459	-0.76541	185.2
1278	0.034693	0.015065	1	-1	0.79507	-0.76493	185.2
1279	0.030788	0.015431	1	-1	0.79543	-0.76457	185.2
1280	-0.055004	0.01383	1	-1	0.79383	-0.76617	185.2
1281	-0.00026047	0.013517	1	-1	0.79352	-0.76648	185.2
1282	0.01087	0.013459	1	-1	0.79346	-0.76654	185.2
1283	0.019422	0.013586	1	-1	0.79359	-0.76641	185.2
1284	0.0015831	0.013336	1	-1	0.79334	-0.76666	185.2
1285	-0.013815	0.012782	1	-1	0.79278	-0.76722	185.2
1286	-0.030299	0.011921	1	-1	0.79192	-0.76808	185.2
1287	-0.017444	0.011345	1	-1	0.79134	-0.76866	185.2
1288	0.022798	0.011565	1	-1	0.79157	-0.76844	185.2
1289	0.041189	0.012124	1	-1	0.79212	-0.76788	185.2
1290	0.047124	0.012772	1	-1	0.79277	-0.76723	185.2
1291	0.03778	0.013227	1	-1	0.79323	-0.76677	185.2
1292	0.042477	0.013749	1	-1	0.79375	-0.76625	185.2
1293	0.045502	0.014306	1	-1	0.79431	-0.76569	185.2
1294	0.053464	0.014981	1	-1	0.79498	-0.76502	185.2
1295	0.056242	0.015681	1	-1	0.79568	-0.76432	185.2
1296	0.057936	0.016385	1	-1	0.79638	-0.76362	185.2
1297	0.02181	0.016474	1	-1	0.79647	-0.76353	185.2
1298	0.067087	0.01729	1	-1	0.79729	-0.76271	185.2
1299	0.049256	0.017798	1	-1	0.7978	-0.7622	185.2
1300	-0.0032228	0.017469	1	-1	0.79747	-0.76253	185.2
1301	0.023472	0.017561	1	-1	0.79756	-0.76244	185.2
1302	0.016544	0.017546	1	-1	0.79755	-0.76245	185.2
1303	0.011005	0.017448	1	-1	0.79745	-0.76255	185.2
1304	0.027461	0.017596	1	-1	0.7976	-0.7624	185.2
1305	0.013017	0.017529	1	-1	0.79753	-0.76247	185.2
1306	0.0023451	0.017312	1	-1	0.79731	-0.76269	185.2
1307	-0.0068551	0.016972	1	-1	0.79697	-0.76303	185.2
1308	0.020294	0.017018	1	-1	0.79702	-0.76298	185.2
1309	0.0051206	0.016855	1	-1	0.79686	-0.76314	185.2
1310	0.016109	0.016845	1	-1	0.79685	-0.76315	185.2
1311	0.021896	0.016912	1	-1	0.79691	-0.76309	185.2
1312	0.067927	0.017584	1	-1	0.79758	-0.76242	185.2
1313	0.055256	0.018073	1	-1	0.79807	-0.76193	185.2
1314	0.067562	0.018707	1	-1	0.79871	-0.76129	185.2
1315	0.074838	0.019418	1	-1	0.79942	-0.76058	185.2
1316	0.086681	0.020259	1	-1	0.80026	-0.75974	185.2
1317	0.078869	0.020982	1	-1	0.80098	-0.75902	185.2
1318	0.0070584	0.020812	1	-1	0.80081	-0.75919	185.2
1319	0.049852	0.021162	1	-1	0.80116	-0.75884	185.2
1320	0.006783	0.020991	1	-1	0.80099	-0.75901	185.2
1321	0.0039566	0.020791	1	-1	0.80079	-0.75921	185.2
1322	0.037007	0.020979	1	-1	0.80098	-0.75902	185.2
1323	0.025321	0.021029	1	-1	0.80103	-0.75897	185.2
1324	0.024898	0.021073	1	-1	0.80107	-0.75893	185.2
1325	0.024484	0.021112	1	-1	0.80111	-0.75889	185.2
1326	0.037502	0.021294	1	-1	0.80129	-0.75871	185.2
1327	0.053171	0.021644	1	-1	0.80164	-0.75836	185.2
1328	-0.0045002	0.02136	1	-1	0.80136	-0.75864	185.2
1329	0.0047851	0.021182	1	-1	0.80118	-0.75882	185.2
1330	-0.016153	0.020784	1	-1	0.80078	-0.75922	185.2
1331	0.031292	0.020895	1	-1	0.80089	-0.75911	185.2
1332	0.059372	0.021296	1	-1	0.8013	-0.7587	185.2
1333	0.039221	0.021481	1	-1	0.80148	-0.75852	185.2
1334	0.068644	0.021962	1	-1	0.80196	-0.75804	185.2
1335	0.046288	0.022208	1	-1	0.80221	-0.75779	185.2
1336	0.071821	0.022704	1	-1	0.8027	-0.7573	185.2
1337	0.041884	0.022894	1	-1	0.80289	-0.75711	185.2
1338	0.04892	0.023149	1	-1	0.80315	-0.75685	185.2
1339	0.062827	0.023534	1	-1	0.80353	-0.75647	185.2
1340	0.066012	0.023942	1	-1	0.80394	-0.75606	185.2
1341	0.02449	0.023948	1	-1	0.80395	-0.75605	185.2
1342	0.05944	0.024282	1	-1	0.80428	-0.75572	185.2
1343	0.037837	0.024409	1	-1	0.80441	-0.75559	185.2
1344	0.014317	0.024316	1	-1	0.80432	-0.75568	185.2
1345	0.020764	0.024283	1	-1	0.80428	-0.75572	185.2
1346	0.022779	0.024269	1	-1	0.80427	-0.75573	185.2
1347	-0.011773	0.023945	1	-1	0.80394	-0.75606	185.2
1348	-0.0061107	0.023676	1	-1	0.80368	-0.75632	185.2
1349	-0.051134	0.023014	1	-1	0.80301	-0.75699	185.2
1350	0.0016832	0.022827	1	-1	0.80283	-0.75717	185.2
1351	0.0090837	0.022708	1	-1	0.80271	-0.75729	185.2
1352	0.044389	0.022895	1	-1	0.80289	-0.75711	185.2
1353	0.049262	0.02312	1	-1	0.80312	-0.75688	185.2
1354	0.053055	0.023374	1	-1	0.80337	-0.75663	185.2
1355	0.031533	0.023442	1	-1	0.80344	-0.75656	185.2
1356	0.053377	0.023692	1	-1	0.80369	-0.75631	185.2
1357	0.051484	0.023921	1	-1	0.80392	-0.75608	185.2
1358	0.072145	0.024317	1	-1	0.80432	-0.75568	185.2
1359	0.0027633	0.024141	1	-1	0.80414	-0.75586	185.2
1360	0.074775	0.02455	1	-1	0.80455	-0.75545	185.2
1361	0.040405	0.024677	1	-1	0.80468	-0.75532	185.2
1362	0.024538	0.024676	1	-1	0.80468	-0.75532	185.2
1363	0.02403	0.02467	1	-1	0.80467	-0.75533	185.2
1364	0.010302	0.024558	1	-1	0.80456	-0.75544	185.2
1365	0.0017619	0.024381	1	-1	0.80438	-0.75562	185.2
1366	0.010576	0.024275	1	-1	0.80428	-0.75572	185.2
1367	-0.016816	0.023962	1	-1	0.80396	-0.75604	185.2
1368	0.033722	0.024036	1	-1	0.80404	-0.75596	185.2
1369	0.014093	0.023961	1	-1	0.80396	-0.75604	185.2
1370	-0.090778	0.023105	1	-1	0.8031	-0.7569	185.2
1371	-0.061743	0.022476	1	-1	0.80248	-0.75752	185.2
1372	0.02044	0.02044	1.5	-1.5	1.0204	-0.97956	183.3
1373	0.019724	0.020082	1.5	-1.5	1.0201	-0.97992	183.3
1374	0.0087976	0.016321	1.5	-1.5	1.0163	-0.98368	183.3
1375	0.039001	0.021991	1.5	-1.5	1.022	-0.97801	183.3
1376	0.0032067	0.018234	1.5	-1.5	1.0182	-0.98177	183.3
1377	0.023136	0.019051	1.5	-1.5	1.0191	-0.98095	183.3
1378	0.022931	0.019605	1.5	-1.5	1.0196	-0.98039	183.3
1379	0.03325	0.021311	1.5	-1.5	1.0213	-0.97869	183.3
1380	-0.0016522	0.018759	1.5	-1.5	1.0188	-0.98124	183.3
1381	0.041025	0.020986	1	-1	0.80099	-0.75901	183.3
1382	0.033262	0.022102	1	-1	0.8021	-0.7579	183.3
1383	0.030944	0.022839	1	-1	0.80284	-0.75716	183.3
1384	0.019231	0.022561	1	-1	0.80256	-0.75744	183.3
1385	0.015466	0.022054	1	-1	0.80205	-0.75795	183.3
1386	0.030036	0.022587	1	-1	0.80259	-0.75741	183.3
1387	0.0080204	0.021676	1	-1	0.80168	-0.75832	183.3
1388	0.012033	0.021109	1	-1	0.80111	-0.75889	183.3
1389	-0.0013292	0.019862	1	-1	0.79986	-0.76014	183.3
1390	0.015864	0.019652	1	-1	0.79965	-0.76035	183.3
1391	0.01377	0.019358	1	-1	0.79936	-0.76064	183.3
1392	0.02512	0.019632	1	-1	0.79963	-0.76037	183.3
1393	0.036688	0.020407	1	-1	0.80041	-0.75959	183.3
1394	0.034367	0.021014	1	-1	0.80101	-0.75899	183.3
1395	0.038813	0.021756	1	-1	0.80176	-0.75824	183.3
1396	0.048184	0.022813	1	-1	0.80281	-0.75719	183.3
1397	0.030339	0.023103	1	-1	0.8031	-0.7569	183.3
1398	0.050076	0.024102	1	-1	0.8041	-0.7559	183.3
1399	-0.0038779	0.023102	1	-1	0.8031	-0.7569	183.3
1400	0.037879	0.023612	1	-1	0.80361	-0.75639	183.3
1401	0.038122	0.024096	1	-1	0.8041	-0.7559	183.3
1402	0.024467	0.024108	1	-1	0.80411	-0.75589	183.3
1403	0.022115	0.024045	1	-1	0.80405	-0.75595	183.3
1404	0.012459	0.023694	1	-1	0.80369	-0.75631	183.3
1405	0.018946	0.023554	1	-1	0.80355	-0.75645	183.3
1406	0.012503	0.023239	1	-1	0.80324	-0.75676	183.3
1407	0.0028002	0.022671	1	-1	0.80267	-0.75733	183.3
1408	-0.0074434	0.021857	1	-1	0.80186	-0.75814	183.3
1409	-0.019673	0.020764	1	-1	0.80076	-0.75924	183.3
1410	0.0015396	0.020271	1	-1	0.80027	-0.75973	183.3
1411	0.036509	0.020677	1	-1	0.80068	-0.75932	183.3
1412	0.022305	0.020717	1	-1	0.80072	-0.75928	183.3
1413	0.031943	0.020984	1	-1	0.80098	-0.75902	183.3
1414	0.024722	0.021071	1	-1	0.80107	-0.75893	183.3
1415	0.022801	0.02111	1	-1	0.80111	-0.75889	183.3
1416	0.029609	0.021299	1	-1	0.8013	-0.7587	183.3
1417	0.049732	0.021917	1	-1	0.80192	-0.75808	183.3
1418	0.045173	0.022412	1	-1	0.80241	-0.75759	183.3
1419	0.050792	0.023003	1	-1	0.803	-0.757	183.3
1420	0.010116	0.02274	1	-1	0.80274	-0.75726	183.3
1421	0.032601	0.022938	1	-1	0.80294	-0.75706	183.3
1422	0.031418	0.023104	1	-1	0.8031	-0.7569	183.3
1423	0.027675	0.023192	1	-1	0.80319	-0.75681	183.3
1424	0.038544	0.023481	1	-1	0.80348	-0.75652	183.3
1425	0.026839	0.023544	1	-1	0.80354	-0.75646	183.3
1426	0.029382	0.02365	1	-1	0.80365	-0.75635	183.3
1427	-0.0048417	0.023141	1	-1	0.80314	-0.75686	183.3
1428	0.0050637	0.022824	1	-1	0.80282	-0.75718	183.3
1429	-0.0035423	0.022369	1	-1	0.80237	-0.75763	183.3
1430	0.020944	0.022345	1	-1	0.80235	-0.75765	183.3
1431	0.030586	0.022483	1	-1	0.80248	-0.75752	183.3
1432	0.038343	0.022743	1	-1	0.80274	-0.75726	183.3
1433	0.056667	0.02329	1	-1	0.80329	-0.75671	183.3
1434	0.052581	0.023755	1	-1	0.80375	-0.75625	183.3
1435	0.058377	0.024296	1	-1	0.8043	-0.7557	183.3
1436	0.05497	0.024768	1	-1	0.80477	-0.75523	183.3
1437	0.080307	0.025609	1	-1	0.80561	-0.75439	183.3
1438	0.072296	0.026306	1	-1	0.80631	-0.75369	183.3
1439	0.019778	0.02621	1	-1	0.80621	-0.75379	183.3
1440	0.063188	0.026746	1	-1	0.80675	-0.75325	183.3
1441	0.055356	0.027154	1	-1	0.80715	-0.75285	183.3
1442	0.044258	0.027395	1	-1	0.8074	-0.7526	183.3
1443	0.036666	0.027524	1	-1	0.80752	-0.75248	183.3
1444	0.034909	0.027625	1	-1	0.80763	-0.75237	183.3
1445	0.037391	0.027757	1	-1	0.80776	-0.75224	183.3
1446	0.018381	0.027632	1	-1	0.80763	-0.75237	183.3
1447	0.0087914	0.027384	1	-1	0.80738	-0.75262	183.3
1448	0.0099635	0.027158	1	-1	0.80716	-0.75284	183.3
1449	-0.035082	0.02636	1	-1	0.80636	-0.75364	183.3
1450	0.014608	0.026211	1	-1	0.80621	-0.75379	183.3
1451	0.013151	0.026048	1	-1	0.80605	-0.75395	183.3
1452	0.024096	0.026024	1	-1	0.80602	-0.75398	183.3
1453	0.02319	0.025989	1	-1	0.80599	-0.75401	183.3
1454	0.02147	0.025935	1	-1	0.80594	-0.75406	183.3
1455	0.03034	0.025987	1	-1	0.80599	-0.75401	183.3
1456	0.057181	0.026354	1	-1	0.80635	-0.75365	183.3
1457	0.093982	0.027141	1	-1	0.80714	-0.75286	183.3
1458	0.090091	0.027864	1	-1	0.80786	-0.75214	183.3
1459	-0.007422	0.027463	1	-1	0.80746	-0.75254	183.3
1460	0.03693	0.02757	1	-1	0.80757	-0.75243	183.3
1461	0.03715	0.027676	1	-1	0.80768	-0.75232	183.3
1462	0.039655	0.027808	1	-1	0.80781	-0.75219	183.3
1463	0.031375	0.027847	1	-1	0.80785	-0.75215	183.3
1464	0.01103	0.027666	1	-1	0.80767	-0.75233	183.3
1465	0.0096893	0.027475	1	-1	0.80747	-0.75253	183.3
1466	0.021623	0.027413	1	-1	0.80741	-0.75259	183.3
1467	0.0044405	0.027174	1	-1	0.80717	-0.75283	183.3
1468	0.0012136	0.026906	1	-1	0.80691	-0.75309	183.3
1469	0.012937	0.026764	1	-1	0.80676	-0.75324	183.3
1470	-0.011598	0.026376	1	-1	0.80638	-0.75362	183.3
1471	-0.010902	0.026003	1	-1	0.806	-0.754	183.3
1472	-0.015297	0.025594	1	-1	0.80559	-0.75441	183.3
1473	0.038351	0.025719	1	-1	0.80572	-0.75428	183.3
1474	0.043323	0.02589	1	-1	0.80589	-0.75411	183.3
1475	0.047046	0.026094	1	-1	0.80609	-0.75391	183.3
1476	0.062221	0.026438	1	-1	0.80644	-0.75356	183.3
1477	0.06887	0.026838	1	-1	0.80684	-0.75316	183.3
1478	0.074372	0.027282	1	-1	0.80728	-0.75272	183.3
1479	0.075132	0.027725	1	-1	0.80773	-0.75227	183.3
1480	0.080135	0.028206	1	-1	0.80821	-0.75179	183.3
1481	0.082967	0.028704	1	-1	0.8087	-0.7513	183.3
1482	0.071119	0.029086	1	-1	0.80909	-0.75091	183.3
1483	0.046778	0.029244	1	-1	0.80924	-0.75076	183.3
1484	0.064023	0.029552	1	-1	0.80955	-0.75045	183.3
1485	0.057275	0.029795	1	-1	0.8098	-0.7502	183.3
1486	0.026805	0.029769	1	-1	0.80977	-0.75023	183.3
1487	0.019579	0.029681	1	-1	0.80968	-0.75032	183.3
1488	-0.065403	0.028869	1	-1	0.80887	-0.75113	183.3
1489	0.0094724	0.028704	1	-1	0.8087	-0.7513	183.3
1490	0.0062251	0.028515	1	-1	0.80852	-0.75148	183.3
1491	0.038517	0.028599	1	-1	0.8086	-0.7514	183.3
1492	0.035698	0.028657	1	-1	0.80866	-0.75134	183.3
1493	0.044649	0.028788	1	-1	0.80879	-0.75121	183.3
1494	0.040936	0.028887	1	-1	0.80889	-0.75111	183.3
1495	0.046806	0.029032	1	-1	0.80903	-0.75097	183.3
1496	0.063176	0.029305	1	-1	0.8093	-0.7507	183.3
1497	0.073762	0.029658	1	-1	0.80966	-0.75034	183.3
1498	0.069649	0.029973	1	-1	0.80997	-0.75003	183.3
1499	-0.00051498	0.029734	1	-1	0.80973	-0.75027	183.3
1500	0.095558	0.030245	1	-1	0.81024	-0.74976	183.3
1501	0.030766	0.030249	1	-1	0.81025	-0.74975	183.3
1502	0.033686	0.030275	1	-1	0.81027	-0.74973	183.3
1503	0.027673	0.030255	1	-1	0.81026	-0.74974	183.3
1504	0.020773	0.030184	1	-1	0.81018	-0.74982	183.3
1505	-0.033073	0.029712	1	-1	0.80971	-0.75029	183.3
1506	0.033112	0.029737	1	-1	0.80974	-0.75026	183.3
1507	0.04508	0.02985	1	-1	0.80985	-0.75015	183.3
1508	0.047541	0.029979	1	-1	0.80998	-0.75002	183.3
1509	-0.089827	0.029111	1	-1	0.80911	-0.75089	183.3
1510	0.058255	0.058255	1.5	-1.5	1.0583	-0.94174	181.4
1511	-0.012367	0.022944	1.5	-1.5	1.0229	-0.97706	181.4
1512	0.0027895	0.016226	1.5	-1.5	1.0162	-0.98377	181.4
1513	0.00489	0.013392	1.5	-1.5	1.0134	-0.98661	181.4
1514	0.030453	0.016804	1.5	-1.5	1.0168	-0.9832	181.4
1515	-0.01713	0.011148	1.5	-1.5	1.0111	-0.98885	181.4
1516	0.0088477	0.01082	1.5	-1.5	1.0108	-0.98918	181.4
1517	0.036564	0.014038	1.5	-1.5	1.014	-0.98596	181.4
1518	0.029035	0.015704	1	-1	0.7957	-0.7643	181.4
1519	-0.029349	0.011199	1	-1	0.7912	-0.7688	181.4
1520	0.03298	0.013179	1	-1	0.79318	-0.76682	181.4
1521	0.016148	0.013426	1	-1	0.79343	-0.76657	181.4
1522	0.027034	0.014473	1	-1	0.79447	-0.76553	181.4
1523	0.0085044	0.014047	1	-1	0.79405	-0.76595	181.4
1524	0.011618	0.013885	1	-1	0.79388	-0.76612	181.4
1525	-0.011537	0.012296	1	-1	0.7923	-0.7677	181.4
1526	-0.0020218	0.011454	1	-1	0.79145	-0.76855	181.4
1527	-0.027671	0.0092802	1	-1	0.78928	-0.77072	181.4
1528	-0.046866	0.0063251	1	-1	0.78633	-0.77367	181.4
1529	-0.027519	0.0046329	1	-1	0.78463	-0.77537	181.4
1530	-0.0071943	0.0040697	1	-1	0.78407	-0.77593	181.4
1531	-0.0063169	0.0035976	1	-1	0.7836	-0.7764	181.4
1532	0.031321	0.0048029	1	-1	0.7848	-0.7752	181.4
1533	0.041907	0.0063489	1	-1	0.78635	-0.77365	181.4
1534	0.037212	0.0075835	1	-1	0.78758	-0.77242	181.4
1535	0.04694	0.0090972	1	-1	0.7891	-0.7709	181.4
1536	0.052004	0.010686	1	-1	0.79069	-0.76931	181.4
1537	0.057337	0.012352	1	-1	0.79235	-0.76765	181.4
1538	0.08305	0.01479	1	-1	0.79479	-0.76521	181.4
1539	0.023154	0.015069	1	-1	0.79507	-0.76493	181.4
1540	0.049747	0.016188	1	-1	0.79619	-0.76381	181.4
1541	0.055697	0.017422	1	-1	0.79742	-0.76258	181.4
1542	0.042781	0.018191	1	-1	0.79819	-0.76181	181.4
1543	0.027413	0.018462	1	-1	0.79846	-0.76154	181.4
1544	0.047572	0.019294	1	-1	0.79929	-0.76071	181.4
1545	0.0078249	0.018975	1	-1	0.79898	-0.76102	181.4
1546	-0.0062823	0.018293	1	-1	0.79829	-0.76171	181.4
1547	-0.030186	0.017017	1	-1	0.79702	-0.76298	181.4
1548	0.016515	0.017004	1	-1	0.797	-0.763	181.4
1549	0.042289	0.017636	1	-1	0.79764	-0.76236	181.4
1550	0.032433	0.017997	1	-1	0.798	-0.762	181.4
1551	0.02154	0.018081	1	-1	0.79808	-0.76192	181.4
1552	0.037863	0.018541	1	-1	0.79854	-0.76146	181.4
1553	0.043544	0.01911	1	-1	0.79911	-0.76089	181.4
1554	0.055191	0.019911	1	-1	0.79991	-0.76009	181.4
1555	-0.04634	0.018471	1	-1	0.79847	-0.76153	181.4
1556	0.022552	0.018558	1	-1	0.79856	-0.76144	181.4
1557	0.0096065	0.018371	1	-1	0.79837	-0.76163	181.4
1558	0.020922	0.018424	1	-1	0.79842	-0.76158	181.4
1559	0.048986	0.019035	1	-1	0.79903	-0.76097	181.4
1560	0.039611	0.019438	1	-1	0.79944	-0.76056	181.4
1561	0.017467	0.0194	1	-1	0.7994	-0.7606	181.4
1562	0.043566	0.019856	1	-1	0.79986	-0.76014	181.4
1563	0.011839	0.019708	1	-1	0.79971	-0.76029	181.4
1564	0.0029474	0.019403	1	-1	0.7994	-0.7606	181.4
1565	0.02367	0.019479	1	-1	0.79948	-0.76052	181.4
1566	0.026463	0.019602	1	-1	0.7996	-0.7604	181.4
1567	0.022198	0.019647	1	-1	0.79965	-0.76035	181.4
1568	0.030989	0.019839	1	-1	0.79984	-0.76016	181.4
1569	0.054152	0.020411	1	-1	0.80041	-0.75959	181.4
1570	0.044861	0.020812	1	-1	0.80081	-0.75919	181.4
1571	0.047325	0.021239	1	-1	0.80124	-0.75876	181.4
1572	0.049269	0.021684	1	-1	0.80168	-0.75832	181.4
1573	0.059112	0.022269	1	-1	0.80227	-0.75773	181.4
1574	0.080671	0.023167	1	-1	0.80317	-0.75683	181.4
1575	0.064487	0.023793	1	-1	0.80379	-0.75621	181.4
1576	0.024118	0.023798	1	-1	0.8038	-0.7562	181.4
1577	0.064925	0.024403	1	-1	0.8044	-0.7556	181.4
1578	0.070955	0.025078	1	-1	0.80508	-0.75492	181.4
1579	0.070954	0.025733	1	-1	0.80573	-0.75427	181.4
1580	0.043494	0.025983	1	-1	0.80598	-0.75402	181.4
1581	0.014296	0.025821	1	-1	0.80582	-0.75418	181.4
1582	0.0021619	0.025497	1	-1	0.8055	-0.7545	181.4
1583	0.025976	0.025503	1	-1	0.8055	-0.7545	181.4
1584	-0.0089437	0.025044	1	-1	0.80504	-0.75496	181.4
1585	0.0064197	0.024799	1	-1	0.8048	-0.7552	181.4
1586	-0.043867	0.023907	1	-1	0.80391	-0.75609	181.4
1587	0.021389	0.023875	1	-1	0.80387	-0.75613	181.4
1588	0.023619	0.023872	1	-1	0.80387	-0.75613	181.4
1589	0.022885	0.023859	1	-1	0.80386	-0.75614	181.4
1590	0.042098	0.024085	1	-1	0.80408	-0.75592	181.4
1591	0.039564	0.024273	1	-1	0.80427	-0.75573	181.4
1592	0.066323	0.02478	1	-1	0.80478	-0.75522	181.4
1593	0.060796	0.025209	1	-1	0.80521	-0.75479	181.4
1594	0.06244	0.025647	1	-1	0.80565	-0.75435	181.4
1595	0.00091195	0.025359	1	-1	0.80536	-0.75464	181.4
1596	0.088681	0.026087	1	-1	0.80609	-0.75391	181.4
1597	0.049996	0.026359	1	-1	0.80636	-0.75364	181.4
1598	0.062779	0.026768	1	-1	0.80677	-0.75323	181.4
1599	0.046955	0.026992	1	-1	0.80699	-0.75301	181.4
1600	0.021236	0.026929	1	-1	0.80693	-0.75307	181.4
1601	0.0062859	0.026705	1	-1	0.8067	-0.7533	181.4
1602	-0.013013	0.026277	1	-1	0.80628	-0.75372	181.4
1603	-0.0034094	0.025962	1	-1	0.80596	-0.75404	181.4
1604	0.0060964	0.025753	1	-1	0.80575	-0.75425	181.4
1605	-0.031701	0.025154	1	-1	0.80515	-0.75485	181.4
1606	-0.044857	0.024432	1	-1	0.80443	-0.75557	181.4
1607	0.032755	0.024517	1	-1	0.80452	-0.75548	181.4
1608	0.045162	0.024726	1	-1	0.80473	-0.75527	181.4
1609	0.058079	0.025059	1	-1	0.80506	-0.75494	181.4
1610	0.063541	0.02544	1	-1	0.80544	-0.75456	181.4
1611	0.071532	0.025892	1	-1	0.80589	-0.75411	181.4
1612	0.059154	0.026215	1	-1	0.80622	-0.75378	181.4
1613	0.051712	0.02646	1	-1	0.80646	-0.75354	181.4
1614	0.04452	0.026632	1	-1	0.80663	-0.75337	181.4
1615	0.049298	0.026846	1	-1	0.80685	-0.75315	181.4
1616	0.080564	0.027348	1	-1	0.80735	-0.75265	181.4
1617	0.018179	0.027263	1	-1	0.80726	-0.75274	181.4
1618	0.072765	0.027681	1	-1	0.80768	-0.75232	181.4
1619	0.041664	0.027808	1	-1	0.80781	-0.75219	181.4
1620	0.021906	0.027755	1	-1	0.80775	-0.75225	181.4
1621	-0.038502	0.027163	1	-1	0.80716	-0.75284	181.4
1622	0.027685	0.027168	1	-1	0.80717	-0.75283	181.4
1623	0.025187	0.02715	1	-1	0.80715	-0.75285	181.4
1624	0.058162	0.02742	1	-1	0.80742	-0.75258	181.4
1625	0.041485	0.027541	1	-1	0.80754	-0.75246	181.4
1626	0.050664	0.027739	1	-1	0.80774	-0.75226	181.4
1627	0.057154	0.027988	1	-1	0.80799	-0.75201	181.4
1628	0.052793	0.028197	1	-1	0.8082	-0.7518	181.4
1629	0.055952	0.028428	1	-1	0.80843	-0.75157	181.4
1630	0.051353	0.028617	1	-1	0.80862	-0.75138	181.4
1631	0.062931	0.028899	1	-1	0.8089	-0.7511	181.4
1632	0.074816	0.029272	1	-1	0.80927	-0.75073	181.4
1633	0.013437	0.029144	1	-1	0.80914	-0.75086	181.4
1634	0.07735	0.02953	1	-1	0.80953	-0.75047	181.4
1635	0.050704	0.029698	1	-1	0.8097	-0.7503	181.4
1636	0.057571	0.029917	1	-1	0.80992	-0.75008	181.4
1637	0.029323	0.029913	1	-1	0.80991	-0.75009	181.4
1638	0.0045776	0.029716	1	-1	0.80972	-0.75028	181.4
1639	-0.039773	0.029182	1	-1	0.80918	-0.75082	181.4
1640	0.024707	0.029148	1	-1	0.80915	-0.75085	181.4
1641	0.11396	0.02979	1	-1	0.80979	-0.75021	181.4
1642	0.034523	0.029826	1	-1	0.80983	-0.75017	181.4
1643	-0.089653	0.028934	1	-1	0.80893	-0.75107	181.4
1644	-0.098221	-0.098221	1.5	-1.5	0.90178	-1.0982	179.5
1645	-0.067677	-0.082949	1.5	-1.5	0.91705	-1.0829	179.5
1646	-0.089188	-0.085029	1.5	-1.5	0.91497	-1.085	179.5
1647	-0.071731	-0.081704	1.5	-1.5	0.9183	-1.0817	179.5
1648	-0.085869	-0.082537	1.5	-1.5	0.91746	-1.0825	179.5
1649	-0.083818	-0.082751	1.5	-1.5	0.91725	-1.0828	179.5
1650	-0.14429	-0.091542	1.5	-1.5	0.90846	-1.0915	179.5
1651	-0.070188	-0.088873	1.5	-1.5	0.91113	-1.0889	179.5
1652	-0.06253	-0.085946	1	-1	0.69405	-0.86595	179.5
1653	-0.057571	-0.083108	1	-1	0.69689	-0.86311	179.5
1654	-0.051732	-0.080256	1	-1	0.69974	-0.86026	179.5
1655	-0.092077	-0.081241	1	-1	0.69876	-0.86124	179.5
1656	-0.057082	-0.079383	1	-1	0.70062	-0.85938	179.5
1657	-0.072634	-0.078901	1	-1	0.7011	-0.8589	179.5
1658	-0.077717	-0.078822	1	-1	0.70118	-0.85882	179.5
1659	-0.082839	-0.079073	1	-1	0.70093	-0.85907	179.5
1660	-0.087609	-0.079575	1	-1	0.70043	-0.85957	179.5
1661	-0.074792	-0.079309	1	-1	0.70069	-0.85931	179.5
1662	-0.064929	-0.078552	1	-1	0.70145	-0.85855	179.5
1663	-0.084035	-0.078826	1	-1	0.70117	-0.85883	179.5
1664	-0.073245	-0.078561	1	-1	0.70144	-0.85856	179.5
1665	-0.094309	-0.079276	1	-1	0.70072	-0.85928	179.5
1666	-0.064877	-0.07865	1	-1	0.70135	-0.85865	179.5
1667	-0.04844	-0.077392	1	-1	0.70261	-0.85739	179.5
1668	-0.063629	-0.076841	1	-1	0.70316	-0.85684	179.5
1669	-0.051441	-0.075864	1	-1	0.70414	-0.85586	179.5
1670	-0.048985	-0.074869	1	-1	0.70513	-0.85487	179.5
1671	-0.032005	-0.073338	1	-1	0.70666	-0.85334	179.5
1672	-0.033327	-0.071958	1	-1	0.70804	-0.85196	179.5
1673	-0.053773	-0.071352	1	-1	0.70865	-0.85135	179.5
1674	-0.01796	-0.06963	1	-1	0.71037	-0.84963	179.5
1675	-0.040493	-0.068719	1	-1	0.71128	-0.84872	179.5
1676	-0.010612	-0.066958	1	-1	0.71304	-0.84696	179.5
1677	-0.05186	-0.066514	1	-1	0.71349	-0.84651	179.5
1678	-0.075568	-0.066773	1	-1	0.71323	-0.84677	179.5
1679	-0.049418	-0.066291	1	-1	0.71371	-0.84629	179.5
1680	-0.076888	-0.066577	1	-1	0.71342	-0.84658	179.5
1681	-0.083631	-0.067026	1	-1	0.71297	-0.84703	179.5
1682	-0.1085	-0.068089	1	-1	0.71191	-0.84809	179.5
1683	-0.065464	-0.068024	1	-1	0.71198	-0.84802	179.5
1684	-0.071775	-0.068115	1	-1	0.71188	-0.84812	179.5
1685	-0.0468	-0.067608	1	-1	0.71239	-0.84761	179.5
1686	-0.045304	-0.067089	1	-1	0.71291	-0.84709	179.5
1687	-0.027456	-0.066188	1	-1	0.71381	-0.84619	179.5
1688	0.0096852	-0.064502	1	-1	0.7155	-0.8445	179.5
1689	-0.030136	-0.063755	1	-1	0.71624	-0.84376	179.5
1690	-0.036467	-0.063175	1	-1	0.71683	-0.84317	179.5
1691	-0.057447	-0.063055	1	-1	0.71694	-0.84306	179.5
1692	-0.031058	-0.062402	1	-1	0.7176	-0.8424	179.5
1693	-0.054461	-0.062243	1	-1	0.71776	-0.84224	179.5
1694	-0.048226	-0.061969	1	-1	0.71803	-0.84197	179.5
1695	-0.034651	-0.061443	1	-1	0.71856	-0.84144	179.5
1696	-0.032158	-0.060891	1	-1	0.71911	-0.84089	179.5
1697	-0.050023	-0.060689	1	-1	0.71931	-0.84069	179.5
1698	-0.054389	-0.060575	1	-1	0.71943	-0.84057	179.5
1699	-0.083325	-0.060981	1	-1	0.71902	-0.84098	179.5
1700	-0.10457	-0.061746	1	-1	0.71825	-0.84175	179.5
1701	-0.034889	-0.061283	1	-1	0.71872	-0.84128	179.5
1702	-0.032096	-0.060788	1	-1	0.71921	-0.84079	179.5
1703	-0.0029803	-0.059825	1	-1	0.72018	-0.83982	179.5
1704	0.0049765	-0.058762	1	-1	0.72124	-0.83876	179.5
1705	-0.01346	-0.058032	1	-1	0.72197	-0.83803	179.5
1706	-0.0014598	-0.057134	1	-1	0.72287	-0.83713	179.5
1707	-0.0022769	-0.056277	1	-1	0.72372	-0.83628	179.5
1708	0.0027768	-0.055368	1	-1	0.72463	-0.83537	179.5
1709	-0.067121	-0.055546	1	-1	0.72445	-0.83555	179.5
1710	0.0024047	-0.054681	1	-1	0.72532	-0.83468	179.5
1711	-0.012849	-0.054066	1	-1	0.72593	-0.83407	179.5
1712	-0.014967	-0.053499	1	-1	0.7265	-0.8335	179.5
1713	-0.01882	-0.053004	1	-1	0.727	-0.833	179.5
1714	-0.045302	-0.052895	1	-1	0.7271	-0.8329	179.5
1715	-0.059906	-0.052993	1	-1	0.72701	-0.83299	179.5
1716	-0.05821	-0.053064	1	-1	0.72694	-0.83306	179.5
1717	-0.061185	-0.053174	1	-1	0.72683	-0.83317	179.5
1718	-0.1069	-0.05389	1	-1	0.72611	-0.83389	179.5
1719	-0.04425	-0.053764	1	-1	0.72624	-0.83376	179.5
1720	-0.03359	-0.053502	1	-1	0.7265	-0.8335	179.5
1721	-0.049277	-0.053447	1	-1	0.72655	-0.83345	179.5
1722	-0.015461	-0.052967	1	-1	0.72703	-0.83297	179.5
1723	-0.01053	-0.052436	1	-1	0.72756	-0.83244	179.5
1724	-0.0080419	-0.051888	1	-1	0.72811	-0.83189	179.5
1725	-0.0074154	-0.051346	1	-1	0.72865	-0.83135	179.5
1726	-0.0080752	-0.050824	1	-1	0.72918	-0.83082	179.5
1727	0.0018275	-0.050198	1	-1	0.7298	-0.8302	179.5
1728	0.00074685	-0.049598	1	-1	0.7304	-0.8296	179.5
1729	-0.047727	-0.049576	1	-1	0.73042	-0.82958	179.5
1730	0.0069964	-0.048926	1	-1	0.73107	-0.82893	179.5
1731	-0.047245	-0.048907	1	-1	0.73109	-0.82891	179.5
1732	-0.059286	-0.049024	1	-1	0.73098	-0.82902	179.5
1733	-0.024329	-0.048749	1	-1	0.73125	-0.82875	179.5
1734	-0.058153	-0.048853	1	-1	0.73115	-0.82885	179.5
1735	-0.10663	-0.049481	1	-1	0.73052	-0.82948	179.5
1736	-0.068334	-0.049683	1	-1	0.73032	-0.82968	179.5
1737	-0.073841	-0.04994	1	-1	0.73006	-0.82994	179.5
1738	-0.08216	-0.050279	1	-1	0.72972	-0.83028	179.5
1739	-0.12083	-0.051014	1	-1	0.72899	-0.83101	179.5
1740	-0.028017	-0.050777	1	-1	0.72922	-0.83078	179.5
1741	-0.033115	-0.050597	1	-1	0.7294	-0.8306	179.5
1742	-0.0021172	-0.050107	1	-1	0.72989	-0.83011	179.5
1743	-0.018835	-0.049795	1	-1	0.73021	-0.82979	179.5
1744	0.006423	-0.049238	1	-1	0.73076	-0.82924	179.5
1745	0.04683	-0.048296	1	-1	0.7317	-0.8283	179.5
1746	0.014546	-0.047686	1	-1	0.73231	-0.82769	179.5
1747	0.03088	-0.046931	1	-1	0.73307	-0.82693	179.5
1748	0.01137	-0.046375	1	-1	0.73362	-0.82638	179.5
1749	0.038067	-0.045579	1	-1	0.73442	-0.82558	179.5
1750	0.033604	-0.044839	1	-1	0.73516	-0.82484	179.5
1751	0.034757	-0.044102	1	-1	0.7359	-0.8241	179.5
1752	-0.051081	-0.044166	1	-1	0.73583	-0.82417	179.5
1753	0.013735	-0.043639	1	-1	0.73636	-0.82364	179.5
1754	0.0063348	-0.043189	1	-1	0.73681	-0.82319	179.5
1755	0.0044346	-0.042764	1	-1	0.73724	-0.82276	179.5
1756	-0.019045	-0.042554	1	-1	0.73745	-0.82255	179.5
1757	-0.055187	-0.042665	1	-1	0.73734	-0.82266	179.5
1758	-0.049267	-0.042722	1	-1	0.73728	-0.82272	179.5
1759	-0.075493	-0.043005	1	-1	0.737	-0.823	179.5
1760	-0.023363	-0.042837	1	-1	0.73716	-0.82284	179.5
1761	-0.033195	-0.042755	1	-1	0.73724	-0.82276	179.5
1762	-0.021539	-0.042577	1	-1	0.73742	-0.82258	179.5
1763	-0.0087953	-0.042295	1	-1	0.7377	-0.8223	179.5
1764	0.0085258	-0.041875	1	-1	0.73812	-0.82188	179.5
1765	0.0070763	-0.041474	1	-1	0.73853	-0.82147	179.5
1766	-0.012136	-0.041236	1	-1	0.73876	-0.82124	179.5
1767	-0.0059128	-0.040951	1	-1	0.73905	-0.82095	179.5
1768	0.0011134	-0.040614	1	-1	0.73939	-0.82061	179.5
1769	-0.044734	-0.040647	1	-1	0.73935	-0.82065	179.5
1770	0.015531	-0.040205	1	-1	0.7398	-0.8202	179.5
1771	-0.045516	-0.040246	1	-1	0.73975	-0.82025	179.5
1772	-0.021122	-0.040098	1	-1	0.7399	-0.8201	179.5
1773	-0.019779	-0.039942	1	-1	0.74006	-0.81994	179.5
1774	-0.055223	-0.040058	1	-1	0.73994	-0.82006	179.5
1775	-0.10847	-0.040576	1	-1	0.73942	-0.82058	179.5
1776	-0.013301	-0.040371	1	-1	0.73963	-0.82037	179.5
1777	0.030096	-0.039846	1	-1	0.74015	-0.81985	179.5
1778	-0.029955	-0.039772	1	-1	0.74023	-0.81977	179.5
1779	-0.093818	-0.04017	1	-1	0.73983	-0.82017	179.5
1780	0.037606	0.037606	1.5	-1.5	1.0376	-0.96239	177.5
1781	0.033615	0.03561	1.5	-1.5	1.0356	-0.96439	177.5
1782	0.0029469	0.024722	1.5	-1.5	1.0247	-0.97528	177.5
1783	0.035994	0.02754	1.5	-1.5	1.0275	-0.97246	177.5
1784	0.025058	0.027044	1.5	-1.5	1.027	-0.97296	177.5
1785	0.03197	0.027865	1.5	-1.5	1.0279	-0.97214	177.5
1786	0.029967	0.028165	1.5	-1.5	1.0282	-0.97183	177.5
1787	-0.016785	0.022546	1	-1	0.80255	-0.75745	177.5
1788	0.039303	0.024408	1	-1	0.80441	-0.75559	177.5
1789	0.054357	0.027403	1	-1	0.8074	-0.7526	177.5
1790	0.030341	0.02767	1	-1	0.80767	-0.75233	177.5
1791	0.043604	0.028998	1	-1	0.809	-0.751	177.5
1792	0.022945	0.028532	1	-1	0.80853	-0.75147	177.5
1793	0.066757	0.031263	1	-1	0.81126	-0.74874	177.5
1794	0.051532	0.032614	1	-1	0.81261	-0.74739	177.5
1795	0.053942	0.033947	1	-1	0.81395	-0.74605	177.5
1796	0.046673	0.034696	1	-1	0.8147	-0.7453	177.5
1797	0.039663	0.034972	1	-1	0.81497	-0.74503	177.5
1798	0.034304	0.034936	1	-1	0.81494	-0.74506	177.5
1799	0.031507	0.034765	1	-1	0.81476	-0.74523	177.5
1800	0.023615	0.034234	1	-1	0.81423	-0.74577	177.5
1801	-0.095352	0.028344	1	-1	0.80834	-0.75166	177.5
1802	0.01899	0.027937	1	-1	0.80794	-0.75206	177.5
1803	0.036215	0.028282	1	-1	0.80828	-0.75172	177.5
1804	0.020924	0.027988	1	-1	0.80799	-0.75201	177.5
1805	0.041929	0.028524	1	-1	0.80852	-0.75148	177.5
1806	0.05266	0.029418	1	-1	0.80942	-0.75058	177.5
1807	0.049512	0.030135	1	-1	0.81014	-0.74986	177.5
1808	0.055965	0.031026	1	-1	0.81103	-0.74897	177.5
1809	0.083835	0.032786	1	-1	0.81279	-0.74721	177.5
1810	0.035555	0.032876	1	-1	0.81288	-0.74712	177.5
1811	0.063937	0.033846	1	-1	0.81385	-0.74615	177.5
1812	0.034899	0.033878	1	-1	0.81388	-0.74612	177.5
1813	0.037231	0.033977	1	-1	0.81398	-0.74602	177.5
1814	0.036641	0.034053	1	-1	0.81405	-0.74595	177.5
1815	0.025389	0.033812	1	-1	0.81381	-0.74619	177.5
1816	-0.00043631	0.032887	1	-1	0.81289	-0.74711	177.5
1817	-0.020968	0.03147	1	-1	0.81147	-0.74853	177.5
1818	0.043173	0.03177	1	-1	0.81177	-0.74823	177.5
1819	0.042783	0.032045	1	-1	0.81204	-0.74796	177.5
1820	0.044855	0.032357	1	-1	0.81236	-0.74764	177.5
1821	0.060486	0.033027	1	-1	0.81303	-0.74697	177.5
1822	0.042869	0.033256	1	-1	0.81326	-0.74674	177.5
1823	0.033496	0.033261	1	-1	0.81326	-0.74674	177.5
1824	0.042704	0.033471	1	-1	0.81347	-0.74653	177.5
1825	0.08351	0.034559	1	-1	0.81456	-0.74544	177.5
1826	0.068203	0.035275	1	-1	0.81527	-0.74473	177.5
1827	0.044277	0.035462	1	-1	0.81546	-0.74454	177.5
1828	0.073619	0.036241	1	-1	0.81624	-0.74376	177.5
1829	0.10565	0.037629	1	-1	0.81763	-0.74237	177.5
1830	0.065759	0.038181	1	-1	0.81818	-0.74182	177.5
1831	0.047293	0.038356	1	-1	0.81836	-0.74164	177.5
1832	0.060744	0.038778	1	-1	0.81878	-0.74122	177.5
1833	0.056069	0.039099	1	-1	0.8191	-0.7409	177.5
1834	0.046867	0.03924	1	-1	0.81924	-0.74076	177.5
1835	0.028802	0.039054	1	-1	0.81905	-0.74095	177.5
1836	-0.00010596	0.038367	1	-1	0.81837	-0.74163	177.5
1837	0.073523	0.038973	1	-1	0.81897	-0.74103	177.5
1838	0.075408	0.03959	1	-1	0.81959	-0.74041	177.5
1839	0.072597	0.04014	1	-1	0.82014	-0.73986	177.5
1840	0.086812	0.040905	1	-1	0.82091	-0.73909	177.5
1841	0.077468	0.041495	1	-1	0.8215	-0.7385	177.5
1842	0.10318	0.042474	1	-1	0.82247	-0.73753	177.5
1843	0.10643	0.043474	1	-1	0.82347	-0.73653	177.5
1844	0.099485	0.044335	1	-1	0.82434	-0.73566	177.5
1845	0.036146	0.044211	1	-1	0.82421	-0.73579	177.5
1846	0.082708	0.044786	1	-1	0.82479	-0.73521	177.5
1847	0.074388	0.045221	1	-1	0.82522	-0.73478	177.5
1848	0.11769	0.046271	1	-1	0.82627	-0.73373	177.5
1849	0.070459	0.046617	1	-1	0.82662	-0.73338	177.5
1850	0.072895	0.046987	1	-1	0.82699	-0.73301	177.5
1851	0.093449	0.047632	1	-1	0.82763	-0.73237	177.5
1852	0.046297	0.047614	1	-1	0.82761	-0.73239	177.5
1853	0.034833	0.047441	1	-1	0.82744	-0.73256	177.5
1854	0.048386	0.047454	1	-1	0.82745	-0.73255	177.5
1855	0.00061512	0.046838	1	-1	0.82684	-0.73316	177.5
1856	0.051451	0.046898	1	-1	0.8269	-0.7331	177.5
1857	0.034334	0.046737	1	-1	0.82674	-0.73326	177.5
1858	0.097949	0.047385	1	-1	0.82738	-0.73262	177.5
1859	0.065504	0.047611	1	-1	0.82761	-0.73239	177.5
1860	0.063945	0.047813	1	-1	0.82781	-0.73219	177.5
1861	0.096736	0.04841	1	-1	0.82841	-0.73159	177.5
1862	0.080255	0.048793	1	-1	0.82879	-0.73121	177.5
1863	0.11104	0.049534	1	-1	0.82953	-0.73047	177.5
1864	0.097316	0.050096	1	-1	0.8301	-0.7299	177.5
1865	0.10906	0.050782	1	-1	0.83078	-0.72922	177.5
1866	0.017486	0.050399	1	-1	0.8304	-0.7296	177.5
1867	0.10284	0.050995	1	-1	0.831	-0.729	177.5
1868	0.081918	0.051343	1	-1	0.83134	-0.72866	177.5
1869	0.10802	0.051972	1	-1	0.83197	-0.72803	177.5
1870	0.081059	0.052292	1	-1	0.83229	-0.72771	177.5
1871	0.048295	0.052249	1	-1	0.83225	-0.72775	177.5
1872	0.054358	0.052271	1	-1	0.83227	-0.72773	177.5
1873	0.0078773	0.051799	1	-1	0.8318	-0.7282	177.5
1874	0.091617	0.052218	1	-1	0.83222	-0.72778	177.5
1875	0.1229	0.052954	1	-1	0.83295	-0.72705	177.5
1876	0.092738	0.053365	1	-1	0.83336	-0.72664	177.5
1877	0.10827	0.053925	1	-1	0.83392	-0.72608	177.5
1878	0.11026	0.054494	1	-1	0.83449	-0.72551	177.5
1879	0.12613	0.05521	1	-1	0.83521	-0.72479	177.5
1880	0.12385	0.05589	1	-1	0.83589	-0.72411	177.5
1881	0.12584	0.056576	1	-1	0.83658	-0.72342	177.5
1882	0.14907	0.057474	1	-1	0.83747	-0.72253	177.5
1883	0.071836	0.057612	1	-1	0.83761	-0.72239	177.5
1884	0.13758	0.058373	1	-1	0.83837	-0.72163	177.5
1885	0.096405	0.058732	1	-1	0.83873	-0.72127	177.5
1886	0.066543	0.058805	1	-1	0.83881	-0.72119	177.5
1887	0.040517	0.058636	1	-1	0.83864	-0.72136	177.5
1888	0.064418	0.058689	1	-1	0.83869	-0.72131	177.5
1889	0.053024	0.058637	1	-1	0.83864	-0.72136	177.5
1890	0.047367	0.058536	1	-1	0.83854	-0.72146	177.5
1891	-0.020123	0.057833	1	-1	0.83783	-0.72217	177.5
1892	0.064037	0.057888	1	-1	0.83789	-0.72211	177.5
1893	0.077965	0.058064	1	-1	0.83806	-0.72194	177.5
1894	0.063498	0.058112	1	-1	0.83811	-0.72189	177.5
1895	0.083752	0.058333	1	-1	0.83833	-0.72167	177.5
1896	0.098467	0.058676	1	-1	0.83868	-0.72132	177.5
1897	0.092227	0.05896	1	-1	0.83896	-0.72104	177.5
1898	0.10992	0.059388	1	-1	0.83939	-0.72061	177.5
1899	0.035057	0.059186	1	-1	0.83919	-0.72081	177.5
1900	0.085142	0.0594	1	-1	0.8394	-0.7206	177.5
1901	0.091143	0.05966	1	-1	0.83966	-0.72034	177.5
1902	0.10643	0.06004	1	-1	0.84004	-0.71996	177.5
1903	0.10866	0.060433	1	-1	0.84043	-0.71957	177.5
1904	0.084732	0.060627	1	-1	0.84063	-0.71937	177.5
1905	0.049407	0.060538	1	-1	0.84054	-0.71946	177.5
1906	-0.0052142	0.06002	1	-1	0.84002	-0.71998	177.5
1907	0.083797	0.060206	1	-1	0.84021	-0.71979	177.5
1908	0.092754	0.060458	1	-1	0.84046	-0.71954	177.5
1909	0.06722	0.06051	1	-1	0.84051	-0.71949	177.5
1910	0.011809	0.060139	1	-1	0.84014	-0.71986	177.5
1911	0.070484	0.060217	1	-1	0.84022	-0.71978	177.5
1912	0.084515	0.0604	1	-1	0.8404	-0.7196	177.5
1913	-0.060911	-0.060911	1.5	-1.5	0.93909	-1.0609	175.6
1914	-0.048261	-0.054586	1.5	-1.5	0.94541	-1.0546	175.6
1915	-0.038762	-0.049311	1.5	-1.5	0.95069	-1.0493	175.6
1916	-0.062585	-0.05263	1.5	-1.5	0.94737	-1.0526	175.6
1917	-0.051227	-0.052349	1.5	-1.5	0.94765	-1.0523	175.6
1918	-0.058951	-0.053449	1.5	-1.5	0.94655	-1.0534	175.6
1919	-0.066388	-0.055298	1.5	-1.5	0.9447	-1.0553	175.6
1920	-0.074303	-0.057673	1	-1	0.72233	-0.83767	175.6
1921	-0.097685	-0.062119	1	-1	0.71788	-0.84212	175.6
1922	-0.010927	-0.057	1	-1	0.723	-0.837	175.6
1923	-0.034349	-0.054941	1	-1	0.72506	-0.83494	175.6
1924	-0.062585	-0.055578	1	-1	0.72442	-0.83558	175.6
1925	-0.044992	-0.054763	1	-1	0.72524	-0.83476	175.6
1926	-0.066311	-0.055588	1	-1	0.72441	-0.83559	175.6
1927	-0.032308	-0.054036	1	-1	0.72596	-0.83404	175.6
1928	-0.043714	-0.053391	1	-1	0.72661	-0.83339	175.6
1929	-0.055854	-0.053536	1	-1	0.72646	-0.83354	175.6
1930	-0.061257	-0.053965	1	-1	0.72603	-0.83397	175.6
1931	-0.083938	-0.055542	1	-1	0.72446	-0.83554	175.6
1932	-0.08713	-0.057122	1	-1	0.72288	-0.83712	175.6
1933	-0.041765	-0.056391	1	-1	0.72361	-0.83639	175.6
1934	-0.047336	-0.055979	1	-1	0.72402	-0.83598	175.6
1935	-0.036809	-0.055146	1	-1	0.72485	-0.83515	175.6
1936	-0.004667	-0.053042	1	-1	0.72696	-0.83304	175.6
1937	0.0014734	-0.050862	1	-1	0.72914	-0.83086	175.6
1938	0.0084877	-0.048579	1	-1	0.73142	-0.82858	175.6
1939	-0.06379	-0.049142	1	-1	0.73086	-0.82914	175.6
1940	-0.022783	-0.048201	1	-1	0.7318	-0.8282	175.6
1941	-0.035241	-0.047754	1	-1	0.73225	-0.82775	175.6
1942	-0.05139	-0.047875	1	-1	0.73212	-0.82788	175.6
1943	-0.049648	-0.047932	1	-1	0.73207	-0.82793	175.6
1944	-0.054311	-0.048132	1	-1	0.73187	-0.82813	175.6
1945	-0.069852	-0.04879	1	-1	0.73121	-0.82879	175.6
1946	-0.082774	-0.049789	1	-1	0.73021	-0.82979	175.6
1947	-0.012481	-0.048724	1	-1	0.73128	-0.82872	175.6
1948	-0.02393	-0.048035	1	-1	0.73197	-0.82803	175.6
1949	-0.006125	-0.046902	1	-1	0.7331	-0.8269	175.6
1950	-0.024421	-0.046311	1	-1	0.73369	-0.82631	175.6
1951	-0.034127	-0.045998	1	-1	0.734	-0.826	175.6
1952	-0.039859	-0.045845	1	-1	0.73416	-0.82584	175.6
1953	-0.00039518	-0.044736	1	-1	0.73526	-0.82474	175.6
1954	0.0062311	-0.043523	1	-1	0.73648	-0.82352	175.6
1955	-0.089956	-0.044602	1	-1	0.7354	-0.8246	175.6
1956	-0.0015998	-0.043625	1	-1	0.73637	-0.82363	175.6
1957	-0.0084203	-0.042843	1	-1	0.73716	-0.82284	175.6
1958	-0.01788	-0.0423	1	-1	0.7377	-0.8223	175.6
1959	-0.030274	-0.042044	1	-1	0.73796	-0.82204	175.6
1960	-0.028107	-0.041754	1	-1	0.73825	-0.82175	175.6
1961	-0.010933	-0.041125	1	-1	0.73888	-0.82112	175.6
1962	-0.018752	-0.040677	1	-1	0.73932	-0.82068	175.6
1963	-0.065753	-0.041169	1	-1	0.73883	-0.82117	175.6
1964	-0.049807	-0.041335	1	-1	0.73866	-0.82134	175.6
1965	-0.03353	-0.041188	1	-1	0.73881	-0.82119	175.6
1966	-0.077866	-0.041867	1	-1	0.73813	-0.82187	175.6
1967	-0.00089499	-0.041122	1	-1	0.73888	-0.82112	175.6
1968	0.00081653	-0.040373	1	-1	0.73963	-0.82037	175.6
1969	0.009945	-0.039491	1	-1	0.74051	-0.81949	175.6
1970	0.010471	-0.038629	1	-1	0.74137	-0.81863	175.6
1971	0.036653	-0.037353	1	-1	0.74265	-0.81735	175.6
1972	0.039857	-0.036066	1	-1	0.74393	-0.81607	175.6
1973	0.016841	-0.035199	1	-1	0.7448	-0.8152	175.6
1974	-0.015347	-0.034879	1	-1	0.74512	-0.81488	175.6
1975	0.030843	-0.033836	1	-1	0.74616	-0.81384	175.6
1976	0.0066885	-0.033202	1	-1	0.7468	-0.8132	175.6
1977	0.012951	-0.032492	1	-1	0.74751	-0.81249	175.6
1978	0.031719	-0.031519	1	-1	0.74848	-0.81152	175.6
1979	-0.013102	-0.031245	1	-1	0.74876	-0.81124	175.6
1980	0.0024068	-0.03075	1	-1	0.74925	-0.81075	175.6
1981	-0.042118	-0.030914	1	-1	0.74909	-0.81091	175.6
1982	-0.058179	-0.031304	1	-1	0.7487	-0.8113	175.6
1983	-0.019358	-0.031136	1	-1	0.74886	-0.81114	175.6
1984	-0.043535	-0.031308	1	-1	0.74869	-0.81131	175.6
1985	-0.024934	-0.031221	1	-1	0.74878	-0.81122	175.6
1986	-0.071895	-0.03177	1	-1	0.74823	-0.81177	175.6
1987	-0.033064	-0.031788	1	-1	0.74821	-0.81179	175.6
1988	-0.00071108	-0.031379	1	-1	0.74862	-0.81138	175.6
1989	0.010054	-0.030841	1	-1	0.74916	-0.81084	175.6
1990	0.010597	-0.030309	1	-1	0.74969	-0.81031	175.6
1991	0.0012171	-0.02991	1	-1	0.75009	-0.80991	175.6
1992	0.0055528	-0.029467	1	-1	0.75053	-0.80947	175.6
1993	0.033661	-0.028688	1	-1	0.75131	-0.80869	175.6
1994	-0.05479	-0.029006	1	-1	0.75099	-0.80901	175.6
1995	0.0216	-0.028396	1	-1	0.7516	-0.8084	175.6
1996	0.012485	-0.02791	1	-1	0.75209	-0.80791	175.6
1997	0.027984	-0.027252	1	-1	0.75275	-0.80725	175.6
1998	0.019178	-0.026712	1	-1	0.75329	-0.80671	175.6
1999	0.0025773	-0.026375	1	-1	0.75362	-0.80638	175.6
2000	-0.011328	-0.026204	1	-1	0.7538	-0.8062	175.6
[truncated: 500 more rows]
