# Supplementary material for: Highly efficient and sensitive patient-specific quality assurance for spot-scanned proton therapy
Source: PLoS One. 2019 Feb 14;14(2):e0212412. doi: 10.1371/journal.pone.0212412 (PMC6375645; doi:10.1371/journal.pone.0212412)
Supplement: S4 Dataset — Tab delimited text file containing (in order of column number) spot number, raw position deviation, running average deviation, upper systematic tolerance, lower systematic tolerance, upper random tolerance, lower random tolerance, and spot energy. (TXT) [file pone.0212412.s004.txt]

1	-0.14136	-0.14136	1.5	-1.5	0.85864	-1.1414	207.5
2	-0.10978	-0.12557	1.5	-1.5	0.87443	-1.1256	207.5
3	-0.0124	-0.087847	1.5	-1.5	0.91215	-1.0878	207.5
4	-0.20162	-0.11629	1.5	-1.5	0.88371	-1.1163	207.5
5	-0.12514	-0.11806	1.5	-1.5	0.88194	-1.1181	207.5
6	0.045602	-0.090784	1.5	-1.5	0.90922	-1.0908	207.5
7	-0.013673	-0.079768	1.5	-1.5	0.92023	-1.0798	207.5
8	-0.093336	-0.081464	1.5	-1.5	0.91854	-1.0815	207.5
9	0.067806	-0.064879	1.5	-1.5	0.93512	-1.0649	207.5
10	-0.031345	-0.061525	1	-1	0.71847	-0.84153	207.5
11	-0.097747	-0.064818	1	-1	0.71518	-0.84482	207.5
12	0.025845	-0.057263	1	-1	0.72274	-0.83726	207.5
13	-0.08736	-0.059578	1	-1	0.72042	-0.83958	207.5
14	-0.16157	-0.066863	1	-1	0.71314	-0.84686	207.5
15	0.028021	-0.060538	1	-1	0.71946	-0.84054	207.5
16	-0.13854	-0.065413	1	-1	0.71459	-0.84541	207.5
17	-0.017358	-0.062586	1	-1	0.71741	-0.84259	207.5
18	0.0091791	-0.058599	1	-1	0.7214	-0.8386	207.5
19	0.075041	-0.051566	1	-1	0.72843	-0.83157	207.5
20	-0.015471	-0.049761	1	-1	0.73024	-0.82976	207.5
21	-0.058405	-0.050173	1	-1	0.72983	-0.83017	207.5
22	-0.13365	-0.053967	1	-1	0.72603	-0.83397	207.5
23	0.04415	-0.049701	1	-1	0.7303	-0.8297	207.5
24	0.15	-0.04138	1	-1	0.73862	-0.82138	207.5
25	0.03721	-0.038237	1	-1	0.74176	-0.81824	207.5
26	-0.042331	-0.038394	1	-1	0.74161	-0.81839	207.5
27	0.11026	-0.032888	1	-1	0.74711	-0.81289	207.5
28	0.014987	-0.031178	1	-1	0.74882	-0.81118	207.5
29	-0.03906	-0.03145	1	-1	0.74855	-0.81145	207.5
30	0.041769	-0.02901	1	-1	0.75099	-0.80901	207.5
31	0.092193	-0.0251	1	-1	0.7549	-0.8051	207.5
32	-0.14199	-0.028753	1	-1	0.75125	-0.80875	207.5
33	-0.053287	-0.029496	1	-1	0.7505	-0.8095	207.5
34	0.034977	-0.0276	1	-1	0.7524	-0.8076	207.5
35	-0.084436	-0.029224	1	-1	0.75078	-0.80922	207.5
36	-0.088289	-0.030864	1	-1	0.74914	-0.81086	207.5
37	0.036211	-0.029051	1	-1	0.75095	-0.80905	207.5
38	-0.038561	-0.029302	1	-1	0.7507	-0.8093	207.5
39	0.073569	-0.026664	1	-1	0.75334	-0.80666	207.5
40	0.019794	-0.025503	1	-1	0.7545	-0.8055	207.5
41	0.041313	-0.023873	1	-1	0.75613	-0.80387	207.5
42	0.02768	-0.022645	1	-1	0.75735	-0.80265	207.5
43	0.040741	-0.021171	1	-1	0.75883	-0.80117	207.5
44	0.16267	-0.016993	1	-1	0.76301	-0.79699	207.5
45	0.15413	-0.01319	1	-1	0.76681	-0.79319	207.5
46	0.0036144	-0.012825	1	-1	0.76717	-0.79283	207.5
47	0.15788	-0.0091931	1	-1	0.77081	-0.78919	207.5
48	0.043215	-0.0081013	1	-1	0.7719	-0.7881	207.5
49	-0.025842	-0.0084634	1	-1	0.77154	-0.78846	207.5
50	-0.013335	-0.0085608	1	-1	0.77144	-0.78856	207.5
51	0.082987	-0.0067657	1	-1	0.77323	-0.78677	207.5
52	-0.050936	-0.0076152	1	-1	0.77238	-0.78762	207.5
53	0.050686	-0.0065151	1	-1	0.77348	-0.78652	207.5
54	-0.09808	-0.0082108	1	-1	0.77179	-0.78821	207.5
55	-0.13246	-0.01047	1	-1	0.76953	-0.79047	207.5
56	-0.058881	-0.011334	1	-1	0.76867	-0.79133	207.5
57	-0.054529	-0.012092	1	-1	0.76791	-0.79209	207.5
58	-0.02934	-0.012389	1	-1	0.76761	-0.79239	207.5
59	-0.0033975	-0.012237	1	-1	0.76776	-0.79224	207.5
60	0.064844	-0.010952	1	-1	0.76905	-0.79095	207.5
61	-0.031599	-0.011291	1	-1	0.76871	-0.79129	207.5
62	-0.095432	-0.095432	1.5	-1.5	0.90457	-1.0954	205.3
63	0.093882	-0.00077486	1.5	-1.5	0.99923	-1.0008	205.3
64	0.088561	0.029004	1.5	-1.5	1.029	-0.971	205.3
65	0.11635	0.050839	1.5	-1.5	1.0508	-0.94916	205.3
66	0.11803	0.064278	1.5	-1.5	1.0643	-0.93572	205.3
67	0.076408	0.0663	1.5	-1.5	1.0663	-0.9337	205.3
68	0.031045	0.061263	1.5	-1.5	1.0613	-0.93874	205.3
69	-0.12044	0.03855	1.5	-1.5	1.0386	-0.96145	205.3
70	-0.0013065	0.034122	1.5	-1.5	1.0341	-0.96588	205.3
71	-0.073467	0.023363	1.5	-1.5	1.0234	-0.97664	205.3
72	-0.019884	0.019431	1	-1	0.79943	-0.76057	205.3
73	0.056084	0.022486	1	-1	0.80249	-0.75751	205.3
74	0.075928	0.026597	1	-1	0.8066	-0.7534	205.3
75	0.12341	0.033512	1	-1	0.81351	-0.74649	205.3
76	0.25356	0.048182	1	-1	0.82818	-0.73182	205.3
77	0.061355	0.049005	1	-1	0.82901	-0.73099	205.3
78	0.12454	0.053448	1	-1	0.83345	-0.72655	205.3
79	0.11293	0.056753	1	-1	0.83675	-0.72325	205.3
80	-0.013309	0.053065	1	-1	0.83307	-0.72693	205.3
81	0.12299	0.056561	1	-1	0.83656	-0.72344	205.3
82	0.084913	0.057912	1	-1	0.83791	-0.72209	205.3
83	0.12462	0.060944	1	-1	0.84094	-0.71906	205.3
84	0.20188	0.067072	1	-1	0.84707	-0.71293	205.3
85	0.16343	0.071087	1	-1	0.85109	-0.70891	205.3
86	0.16177	0.074714	1	-1	0.85471	-0.70529	205.3
87	0.11006	0.076073	1	-1	0.85607	-0.70393	205.3
88	0.057711	0.075393	1	-1	0.85539	-0.70461	205.3
89	0.074027	0.075344	1	-1	0.85534	-0.70466	205.3
90	0.072781	0.075256	1	-1	0.85526	-0.70474	205.3
91	0.07795	0.075346	1	-1	0.85535	-0.70465	205.3
92	-0.0078416	0.072662	1	-1	0.85266	-0.70734	205.3
93	0.16864	0.075661	1	-1	0.85566	-0.70434	205.3
94	-0.088551	0.070685	1	-1	0.85069	-0.70931	205.3
95	0.05535	0.070234	1	-1	0.85023	-0.70977	205.3
96	0.084459	0.070641	1	-1	0.85064	-0.70936	205.3
97	0.17941	0.073662	1	-1	0.85366	-0.70634	205.3
98	0.18814	0.076756	1	-1	0.85676	-0.70324	205.3
99	0.24652	0.081223	1	-1	0.86122	-0.69878	205.3
100	0.31131	0.087123	1	-1	0.86712	-0.69288	205.3
101	0.16694	0.089119	1	-1	0.86912	-0.69088	205.3
102	0.18797	0.09153	1	-1	0.87153	-0.68847	205.3
103	0.18326	0.093714	1	-1	0.87371	-0.68629	205.3
104	0.16556	0.095385	1	-1	0.87538	-0.68462	205.3
105	0.2094	0.097976	1	-1	0.87798	-0.68202	205.3
106	0.20488	0.10035	1	-1	0.88035	-0.67965	205.3
107	0.19628	0.10244	1	-1	0.88244	-0.67756	205.3
108	0.28093	0.10623	1	-1	0.88623	-0.67377	205.3
109	0.33022	0.1109	1	-1	0.8909	-0.6691	205.3
110	0.24919	0.11372	1	-1	0.89372	-0.66628	205.3
111	0.20563	0.11556	1	-1	0.89556	-0.66444	205.3
112	0.13823	0.11601	1	-1	0.89601	-0.66399	205.3
113	0.1356	0.11638	1	-1	0.89638	-0.66362	205.3
114	0.1301	0.11664	1	-1	0.89664	-0.66336	205.3
115	0.084089	0.11604	1	-1	0.89604	-0.66396	205.3
116	0.20551	0.11767	1	-1	0.89767	-0.66233	205.3
117	0.15564	0.11834	1	-1	0.89834	-0.66166	205.3
118	0.1193	0.11836	1	-1	0.89836	-0.66164	205.3
119	0.058639	0.11733	1	-1	0.89733	-0.66267	205.3
120	0.13354	0.11761	1	-1	0.89761	-0.66239	205.3
121	0.18713	0.11876	1	-1	0.89876	-0.66124	205.3
122	0.26552	0.12117	1	-1	0.90117	-0.65883	205.3
123	0.27549	0.12366	1	-1	0.90366	-0.65634	205.3
124	0.31756	0.12674	1	-1	0.90674	-0.65326	205.3
125	0.2346	0.12842	1	-1	0.90842	-0.65158	205.3
126	0.18547	0.1293	1	-1	0.9093	-0.6507	205.3
127	0.3019	0.13191	1	-1	0.91191	-0.64809	205.3
128	0.25936	0.13382	1	-1	0.91382	-0.64618	205.3
129	0.20411	0.13485	1	-1	0.91485	-0.64515	205.3
130	0.20692	0.1359	1	-1	0.9159	-0.6441	205.3
131	0.37658	0.13933	1	-1	0.91933	-0.64067	205.3
132	0.3402	0.14216	1	-1	0.92216	-0.63784	205.3
133	0.2466	0.14361	1	-1	0.92361	-0.63639	205.3
134	0.14448	0.14362	1	-1	0.92362	-0.63638	205.3
135	0.20037	0.14439	1	-1	0.92439	-0.63561	205.3
136	0.17318	0.14478	1	-1	0.92478	-0.63522	205.3
137	0.13163	0.1446	1	-1	0.9246	-0.6354	205.3
138	0.33517	0.14708	1	-1	0.92708	-0.63292	205.3
139	0.17357	0.14742	1	-1	0.92742	-0.63258	205.3
140	0.012926	0.14571	1	-1	0.92571	-0.63429	205.3
141	0.066596	0.14473	1	-1	0.92473	-0.63527	205.3
142	0.19299	0.14532	1	-1	0.92532	-0.63468	205.3
143	0.1889	0.14585	1	-1	0.92585	-0.63415	205.3
144	0.22513	0.14681	1	-1	0.92681	-0.63319	205.3
145	0.23063	0.14781	1	-1	0.92781	-0.63219	205.3
146	0.25798	0.1491	1	-1	0.9291	-0.6309	205.3
147	0.26213	0.15042	1	-1	0.93042	-0.62958	205.3
148	0.16295	0.15056	1	-1	0.93056	-0.62944	205.3
149	0.091917	0.14989	1	-1	0.92989	-0.63011	205.3
150	0.16969	0.15012	1	-1	0.93012	-0.62988	205.3
151	0.14895	0.1501	1	-1	0.9301	-0.6299	205.3
152	-0.23155	-0.23155	1.5	-1.5	0.76845	-1.2316	203.1
153	-0.088132	-0.15984	1.5	-1.5	0.84016	-1.1598	203.1
154	-0.0369	-0.11886	1.5	-1.5	0.88114	-1.1189	203.1
155	-0.046575	-0.10079	1.5	-1.5	0.89921	-1.1008	203.1
156	0.0050616	-0.07962	1.5	-1.5	0.92038	-1.0796	203.1
157	-0.073977	-0.078679	1.5	-1.5	0.92132	-1.0787	203.1
158	-0.02882	-0.071557	1.5	-1.5	0.92844	-1.0716	203.1
159	0.027854	-0.05913	1.5	-1.5	0.94087	-1.0591	203.1
160	0.064151	-0.045432	1.5	-1.5	0.95457	-1.0454	203.1
161	-0.060159	-0.046905	1.5	-1.5	0.9531	-1.0469	203.1
162	0.022769	-0.040571	1	-1	0.73943	-0.82057	203.1
163	-0.023807	-0.039174	1	-1	0.74083	-0.81917	203.1
164	-0.08447	-0.042658	1	-1	0.73734	-0.82266	203.1
165	-0.17761	-0.052298	1	-1	0.7277	-0.8323	203.1
166	-0.083073	-0.05435	1	-1	0.72565	-0.83435	203.1
167	-0.15486	-0.060632	1	-1	0.71937	-0.84063	203.1
168	-0.041903	-0.05953	1	-1	0.72047	-0.83953	203.1
169	-0.22241	-0.068579	1	-1	0.71142	-0.84858	203.1
170	-0.022977	-0.066179	1	-1	0.71382	-0.84618	203.1
171	0.009045	-0.062418	1	-1	0.71758	-0.84242	203.1
172	-0.049976	-0.061825	1	-1	0.71817	-0.84183	203.1
173	0.041193	-0.057142	1	-1	0.72286	-0.83714	203.1
174	0.024073	-0.053611	1	-1	0.72639	-0.83361	203.1
175	0.046651	-0.049434	1	-1	0.73057	-0.82943	203.1
176	0.06958	-0.044673	1	-1	0.73533	-0.82467	203.1
177	-0.025949	-0.043953	1	-1	0.73605	-0.82395	203.1
178	0.029712	-0.041225	1	-1	0.73878	-0.82122	203.1
179	0.043321	-0.038205	1	-1	0.74179	-0.81821	203.1
180	0.10331	-0.033326	1	-1	0.74667	-0.81333	203.1
181	0.035555	-0.031029	1	-1	0.74897	-0.81103	203.1
182	0.069058	-0.027801	1	-1	0.7522	-0.8078	203.1
183	-0.013744	-0.027362	1	-1	0.75264	-0.80736	203.1
184	-0.027462	-0.027365	1	-1	0.75264	-0.80736	203.1
185	-0.028288	-0.027392	1	-1	0.75261	-0.80739	203.1
186	-0.015544	-0.027053	1	-1	0.75295	-0.80705	203.1
187	-0.053176	-0.027779	1	-1	0.75222	-0.80778	203.1
188	0.030325	-0.026209	1	-1	0.75379	-0.80621	203.1
189	-0.03981	-0.026566	1	-1	0.75343	-0.80657	203.1
190	-0.016936	-0.02632	1	-1	0.75368	-0.80632	203.1
191	-0.14404	-0.029263	1	-1	0.75074	-0.80926	203.1
192	-0.058956	-0.029987	1	-1	0.75001	-0.80999	203.1
193	-0.027392	-0.029925	1	-1	0.75007	-0.80993	203.1
194	-0.054158	-0.030489	1	-1	0.74951	-0.81049	203.1
195	0.015248	-0.029449	1	-1	0.75055	-0.80945	203.1
196	0.032124	-0.028081	1	-1	0.75192	-0.80808	203.1
197	0.016224	-0.027118	1	-1	0.75288	-0.80712	203.1
198	0.044359	-0.025597	1	-1	0.7544	-0.8056	203.1
199	0.084221	-0.023309	1	-1	0.75669	-0.80331	203.1
200	0.087781	-0.021042	1	-1	0.75896	-0.80104	203.1
201	0.13396	-0.017942	1	-1	0.76206	-0.79794	203.1
202	0.071087	-0.016196	1	-1	0.7638	-0.7962	203.1
203	0.17622	-0.012496	1	-1	0.7675	-0.7925	203.1
204	0.14559	-0.0095132	1	-1	0.77049	-0.78951	203.1
205	0.053277	-0.0083504	1	-1	0.77165	-0.78835	203.1
206	0.12177	-0.0059845	1	-1	0.77402	-0.78598	203.1
207	0.14461	-0.0032953	1	-1	0.7767	-0.7833	203.1
208	0.07223	-0.0019703	1	-1	0.77803	-0.78197	203.1
209	0.061158	-0.00088185	1	-1	0.77912	-0.78088	203.1
210	0.06499	0.00023462	1	-1	0.78023	-0.77977	203.1
211	0.048581	0.0010404	1	-1	0.78104	-0.77896	203.1
212	0.0042439	0.0010929	1	-1	0.78109	-0.77891	203.1
213	0.095377	0.0026136	1	-1	0.78261	-0.77739	203.1
214	0.059273	0.003513	1	-1	0.78351	-0.77649	203.1
215	0.060155	0.004398	1	-1	0.7844	-0.7756	203.1
216	-0.035636	0.0037821	1	-1	0.78378	-0.77622	203.1
217	-0.037664	0.0031541	1	-1	0.78315	-0.77685	203.1
218	0.073992	0.0042114	1	-1	0.78421	-0.77579	203.1
219	0.020813	0.0044555	1	-1	0.78446	-0.77554	203.1
220	0.10152	0.0058623	1	-1	0.78586	-0.77414	203.1
221	0.037426	0.0063132	1	-1	0.78631	-0.77369	203.1
222	0.078396	0.0073284	1	-1	0.78733	-0.77267	203.1
223	0.092818	0.0085158	1	-1	0.78852	-0.77148	203.1
224	0.1528	0.010492	1	-1	0.79049	-0.76951	203.1
225	0.14932	0.012368	1	-1	0.79237	-0.76763	203.1
226	0.13949	0.014063	1	-1	0.79406	-0.76594	203.1
227	0.13099	0.015602	1	-1	0.7956	-0.7644	203.1
228	0.17764	0.017706	1	-1	0.79771	-0.76229	203.1
229	0.13856	0.019256	1	-1	0.79926	-0.76074	203.1
230	0.24362	0.022096	1	-1	0.8021	-0.7579	203.1
231	0.16463	0.023877	1	-1	0.80388	-0.75612	203.1
232	0.11728	0.02503	1	-1	0.80503	-0.75497	203.1
233	0.073141	0.025617	1	-1	0.80562	-0.75438	203.1
234	0.025971	0.025621	1	-1	0.80562	-0.75438	203.1
235	0.077928	0.026244	1	-1	0.80624	-0.75376	203.1
236	0.12816	0.027443	1	-1	0.80744	-0.75256	203.1
237	0.10622	0.028359	1	-1	0.80836	-0.75164	203.1
238	0.079969	0.028952	1	-1	0.80895	-0.75105	203.1
239	-0.0043893	0.028573	1	-1	0.80857	-0.75143	203.1
240	-0.014513	0.028089	1	-1	0.80809	-0.75191	203.1
241	0.047907	0.028309	1	-1	0.80831	-0.75169	203.1
242	-0.017762	0.027803	1	-1	0.8078	-0.7522	203.1
243	0.12244	0.028832	1	-1	0.80883	-0.75117	203.1
244	0.014068	0.028673	1	-1	0.80867	-0.75133	203.1
245	0.012434	0.0285	1	-1	0.8085	-0.7515	203.1
246	0.088711	0.029134	1	-1	0.80913	-0.75087	203.1
247	0.12916	0.030176	1	-1	0.81018	-0.74982	203.1
248	0.10701	0.030968	1	-1	0.81097	-0.74903	203.1
249	0.17778	0.032466	1	-1	0.81247	-0.74753	203.1
250	0.010611	0.032245	1	-1	0.81225	-0.74775	203.1
251	0.1045	0.032968	1	-1	0.81297	-0.74703	203.1
252	0.089213	0.033525	1	-1	0.81352	-0.74648	203.1
253	-0.0067902	0.03313	1	-1	0.81313	-0.74687	203.1
254	0.045871	0.033253	1	-1	0.81325	-0.74675	203.1
255	-0.54284	-0.54284	1.5	-1.5	0.45716	-1.5428	200.4
256	-0.47624	-0.50954	1.5	-1.5	0.49046	-1.5095	200.4
257	-0.31025	-0.44311	1.5	-1.5	0.55689	-1.4431	200.4
258	-0.30048	-0.40745	1.5	-1.5	0.59255	-1.4075	200.4
259	-0.21409	-0.36878	1.5	-1.5	0.63122	-1.3688	200.4
260	-0.39959	-0.37391	1.5	-1.5	0.62609	-1.3739	200.4
261	-0.1911	-0.3478	1.5	-1.5	0.6522	-1.3478	200.4
262	-0.084598	-0.3149	1.5	-1.5	0.6851	-1.3149	200.4
263	-0.037255	-0.28405	1.5	-1.5	0.71595	-1.284	200.4
264	-0.14476	-0.27012	1.5	-1.5	0.72988	-1.2701	200.4
265	-0.17555	-0.26152	1	-1	0.51848	-1.0415	200.4
266	-0.13698	-0.25114	1	-1	0.52886	-1.0311	200.4
267	-0.082821	-0.2382	1	-1	0.5418	-1.0182	200.4
268	-0.10593	-0.22875	1	-1	0.55125	-1.0087	200.4
269	-0.23297	-0.22903	1	-1	0.55097	-1.009	200.4
270	-0.24336	-0.22993	1	-1	0.55007	-1.0099	200.4
271	-0.29163	-0.23356	1	-1	0.54644	-1.0136	200.4
272	-0.21072	-0.23229	1	-1	0.54771	-1.0123	200.4
273	-0.38476	-0.24031	1	-1	0.53969	-1.0203	200.4
274	-0.092155	-0.2329	1	-1	0.5471	-1.0129	200.4
275	-0.1111	-0.2271	1	-1	0.5529	-1.0071	200.4
276	-0.14356	-0.22331	1	-1	0.55669	-1.0033	200.4
277	-0.17975	-0.22141	1	-1	0.55859	-1.0014	200.4
278	-0.04859	-0.21421	1	-1	0.56579	-0.99421	200.4
279	0.064788	-0.20305	1	-1	0.57695	-0.98305	200.4
280	-0.099168	-0.19906	1	-1	0.58094	-0.97906	200.4
281	-0.12514	-0.19632	1	-1	0.58368	-0.97632	200.4
282	-0.10912	-0.1932	1	-1	0.5868	-0.9732	200.4
283	-0.038776	-0.18788	1	-1	0.59212	-0.96788	200.4
284	0.082786	-0.17886	1	-1	0.60114	-0.95886	200.4
285	-0.019596	-0.17372	1	-1	0.60628	-0.95372	200.4
286	-0.073104	-0.17058	1	-1	0.60942	-0.95058	200.4
287	-0.034264	-0.16644	1	-1	0.61356	-0.94644	200.4
288	-0.058986	-0.16328	1	-1	0.61672	-0.94328	200.4
289	-0.027536	-0.15941	1	-1	0.62059	-0.93941	200.4
290	-0.016255	-0.15543	1	-1	0.62457	-0.93543	200.4
291	-0.18547	-0.15624	1	-1	0.62376	-0.93624	200.4
292	-0.11921	-0.15527	1	-1	0.62473	-0.93527	200.4
293	-0.26309	-0.15803	1	-1	0.62197	-0.93803	200.4
294	-0.093832	-0.15643	1	-1	0.62357	-0.93643	200.4
295	-0.15073	-0.15629	1	-1	0.62371	-0.93629	200.4
296	-0.16803	-0.15657	1	-1	0.62343	-0.93657	200.4
297	0.019049	-0.15248	1	-1	0.62752	-0.93248	200.4
298	0.10504	-0.14663	1	-1	0.63337	-0.92663	200.4
299	0.045398	-0.14236	1	-1	0.63764	-0.92236	200.4
300	-0.037211	-0.14008	1	-1	0.63992	-0.92008	200.4
301	0.0041389	-0.13701	1	-1	0.64299	-0.91701	200.4
302	0.036716	-0.13339	1	-1	0.64661	-0.91339	200.4
303	0.075836	-0.12912	1	-1	0.65088	-0.90912	200.4
304	0.043044	-0.12568	1	-1	0.65432	-0.90568	200.4
305	-0.10853	-0.12534	1	-1	0.65466	-0.90534	200.4
306	0.038018	-0.1222	1	-1	0.6578	-0.9022	200.4
307	0.041363	-0.11911	1	-1	0.66089	-0.89911	200.4
308	0.16131	-0.11392	1	-1	0.66608	-0.89392	200.4
309	0.013788	-0.1116	1	-1	0.6684	-0.8916	200.4
310	0.046823	-0.10877	1	-1	0.67123	-0.88877	200.4
311	0.040512	-0.10615	1	-1	0.67385	-0.88615	200.4
312	0.037326	-0.10368	1	-1	0.67632	-0.88368	200.4
313	0.096458	-0.10028	1	-1	0.67972	-0.88028	200.4
314	-0.017082	-0.098897	1	-1	0.6811	-0.8789	200.4
315	-0.015209	-0.097525	1	-1	0.68248	-0.87752	200.4
316	-0.13177	-0.098077	1	-1	0.68192	-0.87808	200.4
317	-0.0086057	-0.096657	1	-1	0.68334	-0.87666	200.4
318	-0.14477	-0.097409	1	-1	0.68259	-0.87741	200.4
319	-0.25373	-0.099813	1	-1	0.68019	-0.87981	200.4
320	0.057029	-0.097437	1	-1	0.68256	-0.87744	200.4
321	-0.0090671	-0.096118	1	-1	0.68388	-0.87612	200.4
322	0.049925	-0.09397	1	-1	0.68603	-0.87397	200.4
323	-0.08475	-0.093837	1	-1	0.68616	-0.87384	200.4
324	-0.029892	-0.092923	1	-1	0.68708	-0.87292	200.4
325	0.14209	-0.089613	1	-1	0.69039	-0.86961	200.4
326	0.10096	-0.086966	1	-1	0.69303	-0.86697	200.4
327	0.042942	-0.085187	1	-1	0.69481	-0.86519	200.4
328	0.050206	-0.083357	1	-1	0.69664	-0.86336	200.4
329	0.12767	-0.080543	1	-1	0.69946	-0.86054	200.4
330	0.07133	-0.078545	1	-1	0.70145	-0.85855	200.4
331	0.12669	-0.07588	1	-1	0.70412	-0.85588	200.4
332	0.083842	-0.073832	1	-1	0.70617	-0.85383	200.4
333	0.17926	-0.070628	1	-1	0.70937	-0.85063	200.4
334	0.096786	-0.068536	1	-1	0.71146	-0.84854	200.4
335	0.089893	-0.06658	1	-1	0.71342	-0.84658	200.4
336	0.099952	-0.064549	1	-1	0.71545	-0.84455	200.4
337	0.12829	-0.062226	1	-1	0.71777	-0.84223	200.4
338	0.11192	-0.060152	1	-1	0.71985	-0.84015	200.4
339	0.10006	-0.058268	1	-1	0.72173	-0.83827	200.4
340	-0.041866	-0.058077	1	-1	0.72192	-0.83808	200.4
341	0.057474	-0.056749	1	-1	0.72325	-0.83675	200.4
342	0.10906	-0.054865	1	-1	0.72514	-0.83486	200.4
343	-0.042845	-0.054729	1	-1	0.72527	-0.83473	200.4
344	-0.083766	-0.055052	1	-1	0.72495	-0.83505	200.4
345	0.069329	-0.053685	1	-1	0.72631	-0.83369	200.4
346	0.13467	-0.051638	1	-1	0.72836	-0.83164	200.4
347	0.11379	-0.049859	1	-1	0.73014	-0.82986	200.4
348	0.060616	-0.048684	1	-1	0.73132	-0.82868	200.4
349	0.030927	-0.047846	1	-1	0.73215	-0.82785	200.4
350	0.039675	-0.046934	1	-1	0.73307	-0.82693	200.4
351	0.099262	-0.045427	1	-1	0.73457	-0.82543	200.4
352	0.10904	-0.043851	1	-1	0.73615	-0.82385	200.4
353	0.099199	-0.042406	1	-1	0.73759	-0.82241	200.4
354	0.060821	-0.041374	1	-1	0.73863	-0.82137	200.4
355	0.20114	-0.038973	1	-1	0.74103	-0.81897	200.4
356	0.050092	-0.038099	1	-1	0.7419	-0.8181	200.4
357	0.15018	-0.036271	1	-1	0.74373	-0.81627	200.4
358	0.091515	-0.035043	1	-1	0.74496	-0.81504	200.4
359	0.098968	-0.033766	1	-1	0.74623	-0.81377	200.4
360	0.12282	-0.032289	1	-1	0.74771	-0.81229	200.4
361	0.14974	-0.030588	1	-1	0.74941	-0.81059	200.4
362	-0.0007695	-0.030312	1	-1	0.74969	-0.81031	200.4
363	0.036773	-0.029696	1	-1	0.7503	-0.8097	200.4
364	0.059377	-0.028887	1	-1	0.75111	-0.80889	200.4
365	0.12823	-0.027471	1	-1	0.75253	-0.80747	200.4
366	0.035715	-0.026907	1	-1	0.75309	-0.80691	200.4
367	-0.080807	-0.027384	1	-1	0.75262	-0.80738	200.4
368	-0.068141	-0.027742	1	-1	0.75226	-0.80774	200.4
369	0.093092	-0.026691	1	-1	0.75331	-0.80669	200.4
370	0.15362	-0.025136	1	-1	0.75486	-0.80514	200.4
371	0.017038	-0.024776	1	-1	0.75522	-0.80478	200.4
372	-0.061936	-0.025091	1	-1	0.75491	-0.80509	200.4
373	0.11101	-0.023947	1	-1	0.75605	-0.80395	200.4
374	-0.019344	-0.023909	1	-1	0.75609	-0.80391	200.4
375	-0.66892	-0.66892	1.5	-1.5	0.33108	-1.6689	198.2
376	-0.52217	-0.59554	1.5	-1.5	0.40446	-1.5955	198.2
377	-0.41991	-0.537	1.5	-1.5	0.463	-1.537	198.2
378	-0.3104	-0.48035	1.5	-1.5	0.51965	-1.4804	198.2
379	-0.55861	-0.496	1.5	-1.5	0.504	-1.496	198.2
380	-0.54506	-0.50418	1.5	-1.5	0.49582	-1.5042	198.2
381	-0.38352	-0.48694	1.5	-1.5	0.51306	-1.4869	198.2
382	-0.47734	-0.48574	1.5	-1.5	0.51426	-1.4857	198.2
383	-0.59689	-0.49809	1.5	-1.5	0.50191	-1.4981	198.2
384	-0.41143	-0.48942	1.5	-1.5	0.51058	-1.4894	198.2
385	-0.43427	-0.48441	1	-1	0.29559	-1.2644	198.2
386	-0.52513	-0.4878	1	-1	0.2922	-1.2678	198.2
387	-0.59906	-0.49636	1	-1	0.28364	-1.2764	198.2
388	-0.44315	-0.49256	1	-1	0.28744	-1.2726	198.2
389	-0.33292	-0.48192	1	-1	0.29808	-1.2619	198.2
390	-0.38254	-0.47571	1	-1	0.30429	-1.2557	198.2
391	-0.43326	-0.47321	1	-1	0.30679	-1.2532	198.2
392	-0.39037	-0.46861	1	-1	0.31139	-1.2486	198.2
393	-0.23943	-0.45655	1	-1	0.32345	-1.2365	198.2
394	-0.38202	-0.45282	1	-1	0.32718	-1.2328	198.2
395	-0.23874	-0.44262	1	-1	0.33738	-1.2226	198.2
396	-0.37836	-0.4397	1	-1	0.3403	-1.2197	198.2
397	-0.26062	-0.43192	1	-1	0.34808	-1.2119	198.2
398	-0.32998	-0.42767	1	-1	0.35233	-1.2077	198.2
399	-0.26381	-0.42112	1	-1	0.35888	-1.2011	198.2
400	-0.31585	-0.41707	1	-1	0.36293	-1.1971	198.2
401	-0.39657	-0.41631	1	-1	0.36369	-1.1963	198.2
402	-0.39201	-0.41544	1	-1	0.36456	-1.1954	198.2
403	-0.2934	-0.41123	1	-1	0.36877	-1.1912	198.2
404	-0.48136	-0.41357	1	-1	0.36643	-1.1936	198.2
405	-0.46638	-0.41527	1	-1	0.36473	-1.1953	198.2
406	-0.39279	-0.41457	1	-1	0.36543	-1.1946	198.2
407	-0.45691	-0.41585	1	-1	0.36415	-1.1959	198.2
408	-0.298	-0.41239	1	-1	0.36761	-1.1924	198.2
409	-0.37257	-0.41125	1	-1	0.36875	-1.1913	198.2
410	-0.19498	-0.40524	1	-1	0.37476	-1.1852	198.2
411	-0.21844	-0.40019	1	-1	0.37981	-1.1802	198.2
412	-0.29428	-0.39741	1	-1	0.38259	-1.1774	198.2
413	-0.25947	-0.39387	1	-1	0.38613	-1.1739	198.2
414	-0.21969	-0.38952	1	-1	0.39048	-1.1695	198.2
415	-0.26721	-0.38653	1	-1	0.39347	-1.1665	198.2
416	-0.34863	-0.38563	1	-1	0.39437	-1.1656	198.2
417	-0.18077	-0.38087	1	-1	0.39913	-1.1609	198.2
418	-0.11268	-0.37477	1	-1	0.40523	-1.1548	198.2
419	-0.31896	-0.37353	1	-1	0.40647	-1.1535	198.2
420	-0.14924	-0.36865	1	-1	0.41135	-1.1487	198.2
421	-0.091758	-0.36276	1	-1	0.41724	-1.1428	198.2
422	-0.30116	-0.36148	1	-1	0.41852	-1.1415	198.2
423	-0.26148	-0.35944	1	-1	0.42056	-1.1394	198.2
424	-0.2435	-0.35712	1	-1	0.42288	-1.1371	198.2
425	-0.41112	-0.35818	1	-1	0.42182	-1.1382	198.2
426	-0.28369	-0.35675	1	-1	0.42325	-1.1367	198.2
427	-0.45311	-0.35856	1	-1	0.42144	-1.1386	198.2
428	-0.23782	-0.35633	1	-1	0.42367	-1.1363	198.2
429	-0.33572	-0.35595	1	-1	0.42405	-1.136	198.2
430	-0.1513	-0.3523	1	-1	0.4277	-1.1323	198.2
431	-0.18178	-0.34931	1	-1	0.43069	-1.1293	198.2
432	-0.15684	-0.34599	1	-1	0.43401	-1.126	198.2
433	-0.11939	-0.34215	1	-1	0.43785	-1.1221	198.2
434	-0.07432	-0.33768	1	-1	0.44232	-1.1177	198.2
435	-0.092046	-0.33366	1	-1	0.44634	-1.1137	198.2
436	-0.15681	-0.33081	1	-1	0.44919	-1.1108	198.2
437	-0.02166	-0.3259	1	-1	0.4541	-1.1059	198.2
438	-0.11921	-0.32267	1	-1	0.45733	-1.1027	198.2
439	-0.2561	-0.32164	1	-1	0.45836	-1.1016	198.2
440	-0.12954	-0.31873	1	-1	0.46127	-1.0987	198.2
441	-0.056293	-0.31482	1	-1	0.46518	-1.0948	198.2
442	-0.075707	-0.3113	1	-1	0.4687	-1.0913	198.2
443	-0.19555	-0.30962	1	-1	0.47038	-1.0896	198.2
444	-0.036819	-0.30573	1	-1	0.47427	-1.0857	198.2
445	-0.072203	-0.30244	1	-1	0.47756	-1.0824	198.2
446	-0.23436	-0.30149	1	-1	0.47851	-1.0815	198.2
447	-0.18591	-0.29991	1	-1	0.48009	-1.0799	198.2
448	-0.12565	-0.29755	1	-1	0.48245	-1.0776	198.2
449	-0.19041	-0.29612	1	-1	0.48388	-1.0761	198.2
450	-0.28052	-0.29592	1	-1	0.48408	-1.0759	198.2
451	-0.17811	-0.29439	1	-1	0.48561	-1.0744	198.2
452	-0.35097	-0.29511	1	-1	0.48489	-1.0751	198.2
453	-0.39376	-0.29636	1	-1	0.48364	-1.0764	198.2
454	-0.18092	-0.29492	1	-1	0.48508	-1.0749	198.2
455	-0.11667	-0.29272	1	-1	0.48728	-1.0727	198.2
456	-0.11649	-0.29057	1	-1	0.48943	-1.0706	198.2
457	-0.11887	-0.2885	1	-1	0.4915	-1.0685	198.2
458	-0.08929	-0.28613	1	-1	0.49387	-1.0661	198.2
459	-0.12247	-0.2842	1	-1	0.4958	-1.0642	198.2
460	-0.17485	-0.28293	1	-1	0.49707	-1.0629	198.2
461	-0.02178	-0.27993	1	-1	0.50007	-1.0599	198.2
462	-0.048754	-0.2773	1	-1	0.5027	-1.0573	198.2
463	-0.07189	-0.275	1	-1	0.505	-1.055	198.2
464	0.032234	-0.27158	1	-1	0.50842	-1.0516	198.2
465	-0.10584	-0.26976	1	-1	0.51024	-1.0498	198.2
466	-0.19679	-0.26897	1	-1	0.51103	-1.049	198.2
467	-0.13544	-0.26753	1	-1	0.51247	-1.0475	198.2
468	-0.0068212	-0.26476	1	-1	0.51524	-1.0448	198.2
469	-0.1361	-0.2634	1	-1	0.5166	-1.0434	198.2
470	-0.075309	-0.26145	1	-1	0.51855	-1.0414	198.2
471	0.02394	-0.2585	1	-1	0.5215	-1.0385	198.2
472	-0.015268	-0.25602	1	-1	0.52398	-1.036	198.2
473	-0.14477	-0.2549	1	-1	0.5251	-1.0349	198.2
474	-0.12887	-0.25364	1	-1	0.52636	-1.0336	198.2
475	-0.059641	-0.25172	1	-1	0.52828	-1.0317	198.2
476	-0.14582	-0.25068	1	-1	0.52932	-1.0307	198.2
477	-0.027039	-0.24851	1	-1	0.53149	-1.0285	198.2
478	-0.2533	-0.24855	1	-1	0.53145	-1.0286	198.2
479	-0.31541	-0.24919	1	-1	0.53081	-1.0292	198.2
480	-0.35858	-0.25022	1	-1	0.52978	-1.0302	198.2
481	-0.24478	-0.25017	1	-1	0.52983	-1.0302	198.2
482	-0.022755	-0.24807	1	-1	0.53193	-1.0281	198.2
483	-0.053582	-0.24628	1	-1	0.53372	-1.0263	198.2
484	-0.22821	-0.24612	1	-1	0.53388	-1.0261	198.2
485	-0.11265	-0.24491	1	-1	0.53509	-1.0249	198.2
486	-0.12147	-0.24381	1	-1	0.53619	-1.0238	198.2
487	-0.215	-0.24356	1	-1	0.53644	-1.0236	198.2
488	0.014704	-0.24129	1	-1	0.53871	-1.0213	198.2
489	-0.022416	-0.23939	1	-1	0.54061	-1.0194	198.2
490	-0.10552	-0.23823	1	-1	0.54177	-1.0182	198.2
491	0.097392	-0.23537	1	-1	0.54463	-1.0154	198.2
492	-0.12891	-0.23446	1	-1	0.54554	-1.0145	198.2
493	-0.16277	-0.23386	1	-1	0.54614	-1.0139	198.2
494	-0.058508	-0.2324	1	-1	0.5476	-1.0124	198.2
495	-0.0071907	-0.23054	1	-1	0.54946	-1.0105	198.2
496	-0.004344	-0.22868	1	-1	0.55132	-1.0087	198.2
497	-0.13076	-0.22789	1	-1	0.55211	-1.0079	198.2
498	-0.14919	-0.22725	1	-1	0.55275	-1.0073	198.2
499	-0.06901	-0.22599	1	-1	0.55401	-1.006	198.2
500	-0.14703	-0.22536	1	-1	0.55464	-1.0054	198.2
501	-0.15243	-0.22479	1	-1	0.55521	-1.0048	198.2
502	-0.035771	-0.22331	1	-1	0.55669	-1.0033	198.2
503	-0.061089	-0.22205	1	-1	0.55795	-1.0021	198.2
504	-0.2779	-0.22248	1	-1	0.55752	-1.0025	198.2
505	-0.2618	-0.22278	1	-1	0.55722	-1.0028	198.2
506	-0.17032	-0.22239	1	-1	0.55761	-1.0024	198.2
507	-0.016155	-0.22083	1	-1	0.55917	-1.0008	198.2
508	-0.18858	-0.22059	1	-1	0.55941	-1.0006	198.2
509	-0.3537	-0.22158	1	-1	0.55842	-1.0016	198.2
510	-0.042442	-0.22026	1	-1	0.55974	-1.0003	198.2
511	-0.21198	-0.2202	1	-1	0.5598	-1.0002	198.2
512	-0.25872	-0.22048	1	-1	0.55952	-1.0005	198.2
513	-0.45321	-0.45321	1.5	-1.5	0.54679	-1.4532	195.9
514	-0.17876	-0.31598	1.5	-1.5	0.68402	-1.316	195.9
515	-0.42035	-0.35077	1.5	-1.5	0.64923	-1.3508	195.9
516	-0.13319	-0.29638	1.5	-1.5	0.70362	-1.2964	195.9
517	-0.21639	-0.28038	1.5	-1.5	0.71962	-1.2804	195.9
518	-0.34168	-0.2906	1.5	-1.5	0.7094	-1.2906	195.9
519	-0.3031	-0.29238	1.5	-1.5	0.70762	-1.2924	195.9
520	-0.28128	-0.29099	1.5	-1.5	0.70901	-1.291	195.9
521	-0.23442	-0.28471	1.5	-1.5	0.71529	-1.2847	195.9
522	-0.36565	-0.2928	1	-1	0.4872	-1.0728	195.9
523	-0.23254	-0.28732	1	-1	0.49268	-1.0673	195.9
524	-0.11539	-0.273	1	-1	0.507	-1.053	195.9
525	-0.25256	-0.27142	1	-1	0.50858	-1.0514	195.9
526	-0.22512	-0.26812	1	-1	0.51188	-1.0481	195.9
527	-0.20826	-0.26413	1	-1	0.51587	-1.0441	195.9
528	-0.20724	-0.26057	1	-1	0.51943	-1.0406	195.9
529	-0.26333	-0.26073	1	-1	0.51927	-1.0407	195.9
530	-0.24448	-0.25983	1	-1	0.52017	-1.0398	195.9
531	-0.25983	-0.25983	1	-1	0.52017	-1.0398	195.9
532	-0.27397	-0.26054	1	-1	0.51946	-1.0405	195.9
533	-0.26257	-0.26063	1	-1	0.51937	-1.0406	195.9
534	-0.30389	-0.2626	1	-1	0.5174	-1.0426	195.9
535	-0.079644	-0.25465	1	-1	0.52535	-1.0346	195.9
536	-0.15208	-0.25037	1	-1	0.52963	-1.0304	195.9
537	-0.1142	-0.24492	1	-1	0.53508	-1.0249	195.9
538	-0.23097	-0.24439	1	-1	0.53561	-1.0244	195.9
539	-0.14345	-0.24065	1	-1	0.53935	-1.0206	195.9
540	-0.20689	-0.23944	1	-1	0.54056	-1.0194	195.9
541	-0.06495	-0.23343	1	-1	0.54657	-1.0134	195.9
542	-0.17212	-0.23138	1	-1	0.54862	-1.0114	195.9
543	0.039959	-0.22263	1	-1	0.55737	-1.0026	195.9
544	-0.15004	-0.22036	1	-1	0.55964	-1.0004	195.9
545	-0.047867	-0.21513	1	-1	0.56487	-0.99513	195.9
546	-0.10221	-0.21181	1	-1	0.56819	-0.99181	195.9
547	-0.18877	-0.21115	1	-1	0.56885	-0.99115	195.9
548	-0.099965	-0.20807	1	-1	0.57193	-0.98807	195.9
549	-0.26038	-0.20948	1	-1	0.57052	-0.98948	195.9
550	-0.1905	-0.20898	1	-1	0.57102	-0.98898	195.9
551	-0.12442	-0.20681	1	-1	0.57319	-0.98681	195.9
552	-0.085391	-0.20378	1	-1	0.57622	-0.98378	195.9
553	-0.29453	-0.20599	1	-1	0.57401	-0.98599	195.9
554	-0.029303	-0.20178	1	-1	0.57822	-0.98178	195.9
555	-0.12586	-0.20002	1	-1	0.57998	-0.98002	195.9
556	-0.098144	-0.1977	1	-1	0.5823	-0.9777	195.9
557	-0.06184	-0.19468	1	-1	0.58532	-0.97468	195.9
558	-0.13188	-0.19332	1	-1	0.58668	-0.97332	195.9
559	0.0034237	-0.18913	1	-1	0.59087	-0.96913	195.9
560	-0.098808	-0.18725	1	-1	0.59275	-0.96725	195.9
561	-0.021718	-0.18387	1	-1	0.59613	-0.96387	195.9
562	0.014124	-0.17991	1	-1	0.60009	-0.95991	195.9
563	0.019581	-0.176	1	-1	0.604	-0.956	195.9
564	-0.0068283	-0.17275	1	-1	0.60725	-0.95275	195.9
565	0.036545	-0.1688	1	-1	0.6112	-0.9488	195.9
566	0.0071216	-0.16554	1	-1	0.61446	-0.94554	195.9
567	0.081862	-0.16104	1	-1	0.61896	-0.94104	195.9
568	-0.10451	-0.16003	1	-1	0.61997	-0.94003	195.9
569	-0.031601	-0.15778	1	-1	0.62222	-0.93778	195.9
570	0.015348	-0.15479	1	-1	0.62521	-0.93479	195.9
571	-0.15055	-0.15472	1	-1	0.62528	-0.93472	195.9
572	0.039206	-0.15149	1	-1	0.62851	-0.93149	195.9
573	-0.28432	-0.15367	1	-1	0.62633	-0.93367	195.9
574	-0.14618	-0.15355	1	-1	0.62645	-0.93355	195.9
575	-0.075527	-0.15231	1	-1	0.62769	-0.93231	195.9
576	-0.07934	-0.15117	1	-1	0.62883	-0.93117	195.9
577	-0.0018281	-0.14887	1	-1	0.63113	-0.92887	195.9
578	0.018149	-0.14634	1	-1	0.63366	-0.92634	195.9
579	0.023563	-0.1438	1	-1	0.6362	-0.9238	195.9
580	0.060844	-0.1408	1	-1	0.6392	-0.9208	195.9
581	0.029685	-0.13832	1	-1	0.64168	-0.91832	195.9
582	0.15782	-0.13409	1	-1	0.64591	-0.91409	195.9
583	0.048993	-0.13152	1	-1	0.64848	-0.91152	195.9
584	0.10796	-0.12819	1	-1	0.65181	-0.90819	195.9
585	0.022655	-0.12612	1	-1	0.65388	-0.90612	195.9
586	0.17617	-0.12204	1	-1	0.65796	-0.90204	195.9
587	0.011039	-0.12026	1	-1	0.65974	-0.90026	195.9
588	0.097437	-0.1174	1	-1	0.6626	-0.8974	195.9
589	0.039303	-0.11536	1	-1	0.66464	-0.89536	195.9
590	0.034502	-0.11344	1	-1	0.66656	-0.89344	195.9
591	0.088291	-0.11089	1	-1	0.66911	-0.89089	195.9
592	-0.13696	-0.11121	1	-1	0.66879	-0.89121	195.9
593	-0.097185	-0.11104	1	-1	0.66896	-0.89104	195.9
594	-0.040847	-0.11019	1	-1	0.66981	-0.89019	195.9
595	0.047911	-0.10828	1	-1	0.67172	-0.88828	195.9
596	-0.036134	-0.10742	1	-1	0.67258	-0.88742	195.9
597	-0.10906	-0.10744	1	-1	0.67256	-0.88744	195.9
598	-0.0012374	-0.10621	1	-1	0.67379	-0.88621	195.9
599	-0.077088	-0.10587	1	-1	0.67413	-0.88587	195.9
600	0.03227	-0.1043	1	-1	0.6757	-0.8843	195.9
601	-0.099149	-0.10424	1	-1	0.67576	-0.88424	195.9
602	0.1288	-0.10165	1	-1	0.67835	-0.88165	195.9
603	-0.10377	-0.10168	1	-1	0.67832	-0.88168	195.9
604	0.054413	-0.099981	1	-1	0.68002	-0.87998	195.9
605	0.0023562	-0.098881	1	-1	0.68112	-0.87888	195.9
606	-0.036225	-0.098214	1	-1	0.68179	-0.87821	195.9
607	0.093558	-0.096196	1	-1	0.6838	-0.8762	195.9
608	0.043457	-0.094741	1	-1	0.68526	-0.87474	195.9
609	0.1863	-0.091844	1	-1	0.68816	-0.87184	195.9
610	0.091457	-0.089973	1	-1	0.69003	-0.86997	195.9
611	0.13723	-0.087678	1	-1	0.69232	-0.86768	195.9
612	0.06649	-0.086137	1	-1	0.69386	-0.86614	195.9
613	0.18166	-0.083485	1	-1	0.69651	-0.86349	195.9
614	0.031657	-0.082356	1	-1	0.69764	-0.86236	195.9
615	0.13243	-0.080271	1	-1	0.69973	-0.86027	195.9
616	0.065131	-0.078873	1	-1	0.70113	-0.85887	195.9
617	0.087745	-0.077286	1	-1	0.70271	-0.85729	195.9
618	0.17338	-0.074921	1	-1	0.70508	-0.85492	195.9
619	-0.017927	-0.074389	1	-1	0.70561	-0.85439	195.9
620	0.031002	-0.073413	1	-1	0.70659	-0.85341	195.9
621	-0.092509	-0.073588	1	-1	0.70641	-0.85359	195.9
622	-0.06406	-0.073501	1	-1	0.7065	-0.8535	195.9
623	-0.00022411	-0.072841	1	-1	0.70716	-0.85284	195.9
624	-0.13656	-0.07341	1	-1	0.70659	-0.85341	195.9
625	0.022581	-0.072561	1	-1	0.70744	-0.85256	195.9
626	-0.089676	-0.072711	1	-1	0.70729	-0.85271	195.9
627	0.051266	-0.071633	1	-1	0.70837	-0.85163	195.9
628	0.0021338	-0.070997	1	-1	0.709	-0.851	195.9
629	0.14295	-0.069168	1	-1	0.71083	-0.84917	195.9
630	-0.059714	-0.069088	1	-1	0.71091	-0.84909	195.9
631	0.05516	-0.068044	1	-1	0.71196	-0.84804	195.9
632	0.04053	-0.067139	1	-1	0.71286	-0.84714	195.9
633	-0.036674	-0.066887	1	-1	0.71311	-0.84689	195.9
634	0.093219	-0.065575	1	-1	0.71442	-0.84557	195.9
635	0.038118	-0.064732	1	-1	0.71527	-0.84473	195.9
636	0.15467	-0.062963	1	-1	0.71704	-0.84296	195.9
637	0.12871	-0.061429	1	-1	0.71857	-0.84143	195.9
638	0.16309	-0.059647	1	-1	0.72035	-0.83965	195.9
639	0.046291	-0.058813	1	-1	0.72119	-0.83881	195.9
640	0.16068	-0.057098	1	-1	0.7229	-0.8371	195.9
641	0.070469	-0.056109	1	-1	0.72389	-0.83611	195.9
642	0.11737	-0.054775	1	-1	0.72522	-0.83478	195.9
643	0.18393	-0.052953	1	-1	0.72705	-0.83295	195.9
644	0.066227	-0.05205	1	-1	0.72795	-0.83205	195.9
645	0.15111	-0.050522	1	-1	0.72948	-0.83052	195.9
646	0.030726	-0.049916	1	-1	0.73008	-0.82992	195.9
647	0.072445	-0.04901	1	-1	0.73099	-0.82901	195.9
648	0.00029206	-0.048647	1	-1	0.73135	-0.82865	195.9
649	0.044135	-0.04797	1	-1	0.73203	-0.82797	195.9
650	0.046134	-0.047288	1	-1	0.73271	-0.82729	195.9
651	0.016716	-0.046828	1	-1	0.73317	-0.82683	195.9
652	-0.064111	-0.046951	1	-1	0.73305	-0.82695	195.9
653	0.20474	-0.045166	1	-1	0.73483	-0.82517	195.9
654	0.020534	-0.044703	1	-1	0.7353	-0.8247	195.9
655	-0.021994	-0.044545	1	-1	0.73546	-0.82454	195.9
656	0.030605	-0.044023	1	-1	0.73598	-0.82402	195.9
657	0.025067	-0.043546	1	-1	0.73645	-0.82355	195.9
658	-0.39793	-0.39793	1.5	-1.5	0.60207	-1.3979	193.6
659	-0.11965	-0.25879	1.5	-1.5	0.74121	-1.2588	193.6
660	-0.39554	-0.30437	1.5	-1.5	0.69563	-1.3044	193.6
661	-0.14021	-0.26333	1.5	-1.5	0.73667	-1.2633	193.6
662	-0.30463	-0.27159	1.5	-1.5	0.72841	-1.2716	193.6
663	-0.35569	-0.28561	1.5	-1.5	0.71439	-1.2856	193.6
664	-0.25781	-0.28164	1.5	-1.5	0.71836	-1.2816	193.6
665	-0.18585	-0.26966	1.5	-1.5	0.73034	-1.2697	193.6
666	-0.21151	-0.2632	1.5	-1.5	0.7368	-1.2632	193.6
667	-0.22671	-0.25955	1	-1	0.52045	-1.0396	193.6
668	0.019116	-0.23422	1	-1	0.54578	-1.0142	193.6
669	-0.11412	-0.22421	1	-1	0.55579	-1.0042	193.6
670	-0.14881	-0.21841	1	-1	0.56159	-0.99841	193.6
671	-0.22936	-0.21919	1	-1	0.56081	-0.99919	193.6
672	-0.06786	-0.2091	1	-1	0.5709	-0.9891	193.6
673	-0.15873	-0.20596	1	-1	0.57404	-0.98596	193.6
674	-0.1778	-0.2043	1	-1	0.5757	-0.9843	193.6
675	-0.16683	-0.20222	1	-1	0.57778	-0.98222	193.6
676	-0.14521	-0.19922	1	-1	0.58078	-0.97922	193.6
677	-0.32681	-0.2056	1	-1	0.5744	-0.9856	193.6
678	-0.25541	-0.20797	1	-1	0.57203	-0.98797	193.6
679	-0.15465	-0.20555	1	-1	0.57445	-0.98555	193.6
680	-0.11733	-0.20171	1	-1	0.57829	-0.98171	193.6
681	-0.08604	-0.19689	1	-1	0.58311	-0.97689	193.6
682	-0.091202	-0.19266	1	-1	0.58734	-0.97266	193.6
683	-0.10853	-0.18943	1	-1	0.59057	-0.96943	193.6
684	-0.064812	-0.18481	1	-1	0.59519	-0.96481	193.6
685	-0.055389	-0.18019	1	-1	0.59981	-0.96019	193.6
686	-0.069861	-0.17638	1	-1	0.60362	-0.95638	193.6
687	-0.11328	-0.17428	1	-1	0.60572	-0.95428	193.6
688	0.013535	-0.16822	1	-1	0.61178	-0.94822	193.6
689	-0.060313	-0.16485	1	-1	0.61515	-0.94485	193.6
690	-0.026705	-0.16066	1	-1	0.61934	-0.94066	193.6
691	-0.12483	-0.15961	1	-1	0.62039	-0.93961	193.6
692	-0.0314	-0.15595	1	-1	0.62405	-0.93595	193.6
693	-0.19725	-0.15709	1	-1	0.62291	-0.93709	193.6
694	-0.053961	-0.15431	1	-1	0.62569	-0.93431	193.6
695	-0.15136	-0.15423	1	-1	0.62577	-0.93423	193.6
696	-0.075519	-0.15221	1	-1	0.62779	-0.93221	193.6
697	0.036165	-0.1475	1	-1	0.6325	-0.9275	193.6
698	-0.30442	-0.15133	1	-1	0.62867	-0.93133	193.6
699	0.0063723	-0.14757	1	-1	0.63243	-0.92757	193.6
700	-0.13141	-0.1472	1	-1	0.6328	-0.9272	193.6
701	0.0075781	-0.14368	1	-1	0.63632	-0.92368	193.6
702	-0.14301	-0.14367	1	-1	0.63633	-0.92367	193.6
703	0.014226	-0.14023	1	-1	0.63977	-0.92023	193.6
704	-0.063844	-0.13861	1	-1	0.64139	-0.91861	193.6
705	-0.038674	-0.13653	1	-1	0.64347	-0.91653	193.6
706	0.073814	-0.13223	1	-1	0.64777	-0.91223	193.6
707	-0.12865	-0.13216	1	-1	0.64784	-0.91216	193.6
708	0.11558	-0.1273	1	-1	0.6527	-0.9073	193.6
709	-0.049815	-0.12581	1	-1	0.65419	-0.90581	193.6
710	0.09891	-0.12157	1	-1	0.65843	-0.90157	193.6
711	0.064359	-0.11813	1	-1	0.66187	-0.89813	193.6
712	0.03619	-0.11533	1	-1	0.66467	-0.89533	193.6
713	-0.0062621	-0.11338	1	-1	0.66662	-0.89338	193.6
714	-0.019443	-0.11173	1	-1	0.66827	-0.89173	193.6
715	-0.068571	-0.11099	1	-1	0.66901	-0.89099	193.6
716	-0.032448	-0.10965	1	-1	0.67035	-0.88965	193.6
717	-0.043018	-0.10854	1	-1	0.67146	-0.88854	193.6
718	-0.055178	-0.10767	1	-1	0.67233	-0.88767	193.6
719	-0.16072	-0.10852	1	-1	0.67148	-0.88852	193.6
720	-0.03124	-0.1073	1	-1	0.6727	-0.8873	193.6
721	-0.0031978	-0.10567	1	-1	0.67433	-0.88567	193.6
722	-0.054298	-0.10488	1	-1	0.67512	-0.88488	193.6
723	-0.073392	-0.1044	1	-1	0.6756	-0.8844	193.6
724	-0.085329	-0.10412	1	-1	0.67588	-0.88412	193.6
725	-0.021461	-0.1029	1	-1	0.6771	-0.8829	193.6
726	-0.04319	-0.10204	1	-1	0.67796	-0.88204	193.6
727	0.073724	-0.099527	1	-1	0.68047	-0.87953	193.6
728	0.031924	-0.097676	1	-1	0.68232	-0.87768	193.6
729	0.13672	-0.09442	1	-1	0.68558	-0.87442	193.6
730	0.031567	-0.092694	1	-1	0.68731	-0.87269	193.6
731	0.10678	-0.089999	1	-1	0.69	-0.87	193.6
732	-0.07915	-0.089854	1	-1	0.69015	-0.86985	193.6
733	0.15874	-0.086583	1	-1	0.69342	-0.86658	193.6
734	0.069566	-0.084555	1	-1	0.69544	-0.86456	193.6
735	0.12273	-0.081898	1	-1	0.6981	-0.8619	193.6
736	0.021806	-0.080585	1	-1	0.69941	-0.86059	193.6
737	0.0092125	-0.079463	1	-1	0.70054	-0.85946	193.6
738	0.034988	-0.07805	1	-1	0.70195	-0.85805	193.6
739	0.020269	-0.076851	1	-1	0.70315	-0.85685	193.6
740	-0.064318	-0.0767	1	-1	0.7033	-0.8567	193.6
741	-0.052103	-0.076407	1	-1	0.70359	-0.85641	193.6
742	0.11056	-0.074207	1	-1	0.70579	-0.85421	193.6
743	-0.097917	-0.074483	1	-1	0.70552	-0.85448	193.6
744	0.0068283	-0.073548	1	-1	0.70645	-0.85355	193.6
745	-0.090563	-0.073742	1	-1	0.70626	-0.85374	193.6
746	-0.096278	-0.073995	1	-1	0.70601	-0.85399	193.6
747	-0.027357	-0.073477	1	-1	0.70652	-0.85348	193.6
748	-0.043736	-0.07315	1	-1	0.70685	-0.85315	193.6
749	0.073025	-0.071561	1	-1	0.70844	-0.85156	193.6
750	-0.081186	-0.071664	1	-1	0.70834	-0.85166	193.6
751	-0.030766	-0.071229	1	-1	0.70877	-0.85123	193.6
752	0.063965	-0.069806	1	-1	0.71019	-0.84981	193.6
753	-0.051166	-0.069612	1	-1	0.71039	-0.84961	193.6
754	0.13886	-0.067463	1	-1	0.71254	-0.84746	193.6
755	0.00099182	-0.066764	1	-1	0.71324	-0.84676	193.6
756	0.14766	-0.064598	1	-1	0.7154	-0.8446	193.6
757	0.07143	-0.063238	1	-1	0.71676	-0.84324	193.6
758	0.14804	-0.061146	1	-1	0.71885	-0.84115	193.6
759	0.0096035	-0.060453	1	-1	0.71955	-0.84045	193.6
760	0.17168	-0.058199	1	-1	0.7218	-0.8382	193.6
761	0.089021	-0.056783	1	-1	0.72322	-0.83678	193.6
762	0.0418	-0.055845	1	-1	0.72416	-0.83584	193.6
763	0.12717	-0.054118	1	-1	0.72588	-0.83412	193.6
764	0.00080109	-0.053605	1	-1	0.7264	-0.8336	193.6
765	0.084447	-0.052326	1	-1	0.72767	-0.83233	193.6
766	0.014358	-0.051715	1	-1	0.72829	-0.83171	193.6
767	-0.001815	-0.051261	1	-1	0.72874	-0.83126	193.6
768	-0.068376	-0.051415	1	-1	0.72858	-0.83142	193.6
769	0.017325	-0.050801	1	-1	0.7292	-0.8308	193.6
770	0.014744	-0.050221	1	-1	0.72978	-0.83022	193.6
771	-0.055052	-0.050264	1	-1	0.72974	-0.83026	193.6
772	-0.05635	-0.050317	1	-1	0.72968	-0.83032	193.6
773	-0.025127	-0.0501	1	-1	0.7299	-0.8301	193.6
774	0.022445	-0.04948	1	-1	0.73052	-0.82948	193.6
775	-0.052464	-0.049505	1	-1	0.7305	-0.8295	193.6
776	0.093706	-0.048301	1	-1	0.7317	-0.8283	193.6
777	0.073122	-0.04729	1	-1	0.73271	-0.82729	193.6
778	0.052312	-0.046466	1	-1	0.73353	-0.82647	193.6
779	0.11142	-0.045172	1	-1	0.73483	-0.82517	193.6
780	0.045314	-0.044437	1	-1	0.73556	-0.82444	193.6
781	0.20199	-0.042449	1	-1	0.73755	-0.82245	193.6
782	0.082896	-0.041446	1	-1	0.73855	-0.82145	193.6
783	0.19178	-0.039595	1	-1	0.7404	-0.8196	193.6
784	0.12403	-0.038307	1	-1	0.74169	-0.81831	193.6
785	0.13622	-0.036944	1	-1	0.74306	-0.81694	193.6
786	0.070813	-0.036108	1	-1	0.74389	-0.81611	193.6
787	0.17403	-0.034492	1	-1	0.74551	-0.81449	193.6
788	0.10498	-0.033427	1	-1	0.74657	-0.81343	193.6
789	0.1327	-0.032169	1	-1	0.74783	-0.81217	193.6
790	0.080285	-0.031323	1	-1	0.74868	-0.81132	193.6
791	0.1536	-0.029943	1	-1	0.75006	-0.80994	193.6
792	0.057419	-0.029296	1	-1	0.7507	-0.8093	193.6
793	0.097993	-0.02836	1	-1	0.75164	-0.80836	193.6
794	-0.071434	-0.028674	1	-1	0.75133	-0.80867	193.6
795	0.15849	-0.027318	1	-1	0.75268	-0.80732	193.6
796	-0.03222	-0.027353	1	-1	0.75265	-0.80735	193.6
797	-0.0020266	-0.027172	1	-1	0.75283	-0.80717	193.6
798	-0.06741	-0.027458	1	-1	0.75254	-0.80746	193.6
799	0.029429	-0.027057	1	-1	0.75294	-0.80706	193.6
800	0.071555	-0.026368	1	-1	0.75363	-0.80637	193.6
801	0.081651	-0.025618	1	-1	0.75438	-0.80562	193.6
802	-0.011873	-0.025523	1	-1	0.75448	-0.80552	193.6
803	0.044889	-0.02504	1	-1	0.75496	-0.80504	193.6
804	-0.0029254	-0.02489	1	-1	0.75511	-0.80489	193.6
805	0.089655	-0.024116	1	-1	0.75588	-0.80412	193.6
806	0.07138	-0.023475	1	-1	0.75652	-0.80348	193.6
807	0.13383	-0.022426	1	-1	0.75757	-0.80243	193.6
808	-0.37632	-0.37632	1.5	-1.5	0.62368	-1.3763	191.3
809	-0.29726	-0.33679	1.5	-1.5	0.66321	-1.3368	191.3
810	-0.26909	-0.31423	1.5	-1.5	0.68577	-1.3142	191.3
811	-0.20115	-0.28596	1.5	-1.5	0.71404	-1.286	191.3
812	-0.35041	-0.29885	1.5	-1.5	0.70115	-1.2988	191.3
813	-0.2143	-0.28476	1.5	-1.5	0.71524	-1.2848	191.3
814	-0.16235	-0.26727	1.5	-1.5	0.73273	-1.2673	191.3
815	-0.44639	-0.28966	1.5	-1.5	0.71034	-1.2897	191.3
816	-0.23215	-0.28327	1.5	-1.5	0.71673	-1.2833	191.3
817	-0.22932	-0.27788	1.5	-1.5	0.72212	-1.2779	191.3
818	-0.25916	-0.27617	1	-1	0.50383	-1.0562	191.3
819	-0.2374	-0.27294	1	-1	0.50706	-1.0529	191.3
820	-0.10789	-0.26025	1	-1	0.51975	-1.0402	191.3
821	-0.044374	-0.24483	1	-1	0.53517	-1.0248	191.3
822	-0.21666	-0.24295	1	-1	0.53705	-1.0229	191.3
823	-0.22149	-0.24161	1	-1	0.53839	-1.0216	191.3
824	-0.18355	-0.23819	1	-1	0.54181	-1.0182	191.3
825	-0.10236	-0.23065	1	-1	0.54935	-1.0106	191.3
826	-0.19521	-0.22878	1	-1	0.55122	-1.0088	191.3
827	-0.15613	-0.22515	1	-1	0.55485	-1.0051	191.3
828	-0.13877	-0.22104	1	-1	0.55896	-1.001	191.3
829	-0.27655	-0.22356	1	-1	0.55644	-1.0036	191.3
830	-0.26219	-0.22524	1	-1	0.55476	-1.0052	191.3
831	-0.23102	-0.22548	1	-1	0.55452	-1.0055	191.3
832	-0.20757	-0.22476	1	-1	0.55524	-1.0048	191.3
833	-0.1246	-0.22091	1	-1	0.55909	-1.0009	191.3
834	-0.12979	-0.21754	1	-1	0.56246	-0.99754	191.3
835	-0.1967	-0.21679	1	-1	0.56321	-0.99679	191.3
836	-0.093398	-0.21254	1	-1	0.56746	-0.99254	191.3
837	-0.088794	-0.20841	1	-1	0.57159	-0.98841	191.3
838	-0.091252	-0.20463	1	-1	0.57537	-0.98463	191.3
839	-0.14568	-0.20279	1	-1	0.57721	-0.98279	191.3
840	-0.065289	-0.19862	1	-1	0.58138	-0.97862	191.3
841	0.023336	-0.1921	1	-1	0.5879	-0.9721	191.3
842	-0.12193	-0.19009	1	-1	0.58991	-0.97009	191.3
843	-0.10501	-0.18773	1	-1	0.59227	-0.96773	191.3
844	-0.011917	-0.18298	1	-1	0.59702	-0.96298	191.3
845	-0.14735	-0.18204	1	-1	0.59796	-0.96204	191.3
846	-0.11908	-0.18042	1	-1	0.59958	-0.96042	191.3
847	-0.25642	-0.18232	1	-1	0.59768	-0.96232	191.3
848	-0.31999	-0.18568	1	-1	0.59432	-0.96568	191.3
849	-0.13632	-0.18451	1	-1	0.59549	-0.96451	191.3
850	-0.27953	-0.18672	1	-1	0.59328	-0.96672	191.3
851	-0.046249	-0.18352	1	-1	0.59648	-0.96352	191.3
852	-0.16067	-0.18302	1	-1	0.59698	-0.96302	191.3
853	-0.11387	-0.18151	1	-1	0.59849	-0.96151	191.3
854	-0.048367	-0.17868	1	-1	0.60132	-0.95868	191.3
855	-0.050435	-0.17601	1	-1	0.60399	-0.95601	191.3
856	-0.047181	-0.17338	1	-1	0.60662	-0.95338	191.3
857	0.041604	-0.16908	1	-1	0.61092	-0.94908	191.3
858	-0.05862	-0.16691	1	-1	0.61309	-0.94691	191.3
859	-0.19434	-0.16744	1	-1	0.61256	-0.94744	191.3
860	-0.12284	-0.1666	1	-1	0.6134	-0.9466	191.3
861	0.0049543	-0.16342	1	-1	0.61658	-0.94342	191.3
862	-0.024874	-0.1609	1	-1	0.6191	-0.9409	191.3
863	-0.053871	-0.15899	1	-1	0.62101	-0.93899	191.3
864	0.0032806	-0.15614	1	-1	0.62386	-0.93614	191.3
865	-0.06216	-0.15452	1	-1	0.62548	-0.93452	191.3
866	-0.049354	-0.15274	1	-1	0.62726	-0.93274	191.3
867	-0.066448	-0.1513	1	-1	0.6287	-0.9313	191.3
868	-0.25715	-0.15304	1	-1	0.62696	-0.93304	191.3
869	-0.10438	-0.15225	1	-1	0.62775	-0.93225	191.3
870	-0.066698	-0.1509	1	-1	0.6291	-0.9309	191.3
871	-0.093752	-0.15	1	-1	0.63	-0.93	191.3
872	-0.055115	-0.14854	1	-1	0.63146	-0.92854	191.3
873	-0.13761	-0.14838	1	-1	0.63162	-0.92838	191.3
874	-0.16173	-0.14858	1	-1	0.63142	-0.92858	191.3
875	-0.15201	-0.14863	1	-1	0.63137	-0.92863	191.3
876	-0.14567	-0.14858	1	-1	0.63142	-0.92858	191.3
877	-0.086336	-0.1477	1	-1	0.6323	-0.9277	191.3
878	0.048932	-0.14493	1	-1	0.63507	-0.92493	191.3
879	-0.13879	-0.14484	1	-1	0.63516	-0.92484	191.3
880	0.0056338	-0.14278	1	-1	0.63722	-0.92278	191.3
881	0.072083	-0.13988	1	-1	0.64012	-0.91988	191.3
882	-0.029583	-0.13841	1	-1	0.64159	-0.91841	191.3
883	0.028963	-0.1362	1	-1	0.6438	-0.9162	191.3
884	-0.018196	-0.13467	1	-1	0.64533	-0.91467	191.3
885	0.043435	-0.13239	1	-1	0.64761	-0.91239	191.3
886	-0.021064	-0.13098	1	-1	0.64902	-0.91098	191.3
887	-0.017514	-0.12956	1	-1	0.65044	-0.90956	191.3
888	0.012741	-0.1278	1	-1	0.6522	-0.9078	191.3
889	-0.085561	-0.12729	1	-1	0.65271	-0.90729	191.3
890	-0.0016248	-0.12577	1	-1	0.65423	-0.90577	191.3
891	-0.027826	-0.12461	1	-1	0.65539	-0.90461	191.3
892	-0.15018	-0.12491	1	-1	0.65509	-0.90491	191.3
893	-0.042371	-0.12395	1	-1	0.65605	-0.90395	191.3
894	0.05299	-0.12191	1	-1	0.65809	-0.90191	191.3
895	-0.093802	-0.1216	1	-1	0.6584	-0.9016	191.3
896	-0.050724	-0.1208	1	-1	0.6592	-0.9008	191.3
897	-0.012946	-0.1196	1	-1	0.6604	-0.8996	191.3
898	-0.1073	-0.11947	1	-1	0.66053	-0.89947	191.3
899	-0.14861	-0.11978	1	-1	0.66022	-0.89978	191.3
900	-0.078348	-0.11934	1	-1	0.66066	-0.89934	191.3
901	-0.1423	-0.11958	1	-1	0.66042	-0.89958	191.3
902	-0.095239	-0.11932	1	-1	0.66068	-0.89932	191.3
903	-0.034262	-0.11844	1	-1	0.66156	-0.89844	191.3
904	-0.052869	-0.11776	1	-1	0.66224	-0.89776	191.3
905	0.0072312	-0.11649	1	-1	0.66351	-0.89649	191.3
906	-0.01343	-0.11545	1	-1	0.66455	-0.89545	191.3
907	-0.0084019	-0.11438	1	-1	0.66562	-0.89438	191.3
908	0.013037	-0.11311	1	-1	0.66689	-0.89311	191.3
909	-0.0069118	-0.11207	1	-1	0.66793	-0.89207	191.3
910	0.12014	-0.10982	1	-1	0.67018	-0.88982	191.3
911	-0.068555	-0.10942	1	-1	0.67058	-0.88942	191.3
912	0.086169	-0.10756	1	-1	0.67244	-0.88756	191.3
913	0.082128	-0.10577	1	-1	0.67423	-0.88577	191.3
914	-0.099299	-0.10571	1	-1	0.67429	-0.88571	191.3
915	-0.12675	-0.1059	1	-1	0.6741	-0.8859	191.3
916	-0.086261	-0.10572	1	-1	0.67428	-0.88572	191.3
917	-0.18437	-0.10644	1	-1	0.67356	-0.88644	191.3
918	-0.081435	-0.10621	1	-1	0.67379	-0.88621	191.3
919	-0.025692	-0.10549	1	-1	0.67451	-0.88549	191.3
920	-0.061815	-0.10511	1	-1	0.67489	-0.88511	191.3
921	0.0013745	-0.10417	1	-1	0.67583	-0.88417	191.3
922	0.021462	-0.10308	1	-1	0.67692	-0.88308	191.3
923	-0.013533	-0.10231	1	-1	0.67769	-0.88231	191.3
924	-0.062513	-0.10197	1	-1	0.67803	-0.88197	191.3
925	-0.14773	-0.10236	1	-1	0.67764	-0.88236	191.3
926	-0.11445	-0.10246	1	-1	0.67754	-0.88246	191.3
927	-0.070959	-0.1022	1	-1	0.6778	-0.8822	191.3
928	-0.067863	-0.10191	1	-1	0.67809	-0.88191	191.3
929	-0.046487	-0.10146	1	-1	0.67854	-0.88146	191.3
930	-0.058761	-0.10111	1	-1	0.67889	-0.88111	191.3
931	0.074414	-0.099696	1	-1	0.6803	-0.8797	191.3
932	-0.0035906	-0.098927	1	-1	0.68107	-0.87893	191.3
933	-0.0062132	-0.098191	1	-1	0.68181	-0.87819	191.3
934	0.10965	-0.096554	1	-1	0.68345	-0.87655	191.3
935	0.065207	-0.095291	1	-1	0.68471	-0.87529	191.3
936	0.013919	-0.094444	1	-1	0.68556	-0.87444	191.3
937	0.12153	-0.092783	1	-1	0.68722	-0.87278	191.3
938	0.087667	-0.091405	1	-1	0.68859	-0.87141	191.3
939	0.11814	-0.089818	1	-1	0.69018	-0.86982	191.3
940	0.06485	-0.088655	1	-1	0.69135	-0.86865	191.3
941	0.013934	-0.087889	1	-1	0.69211	-0.86789	191.3
942	0.15666	-0.086078	1	-1	0.69392	-0.86608	191.3
943	-0.018356	-0.08558	1	-1	0.69442	-0.86558	191.3
944	-0.00061071	-0.08496	1	-1	0.69504	-0.86496	191.3
945	0.048949	-0.083989	1	-1	0.69601	-0.86399	191.3
946	-0.081315	-0.08397	1	-1	0.69603	-0.86397	191.3
947	-0.028553	-0.083574	1	-1	0.69643	-0.86357	191.3
948	0.040019	-0.082698	1	-1	0.6973	-0.8627	191.3
949	0.0046921	-0.082082	1	-1	0.69792	-0.86208	191.3
950	-0.13666	-0.082464	1	-1	0.69754	-0.86246	191.3
951	0.074105	-0.081377	1	-1	0.69862	-0.86138	191.3
952	-0.03315	-0.081044	1	-1	0.69896	-0.86104	191.3
953	0.028612	-0.080293	1	-1	0.69971	-0.86029	191.3
954	-0.12458	-0.080594	1	-1	0.69941	-0.86059	191.3
955	-0.037985	-0.080306	1	-1	0.69969	-0.86031	191.3
956	-0.02252	-0.079918	1	-1	0.70008	-0.85992	191.3
957	0.043221	-0.079098	1	-1	0.7009	-0.8591	191.3
958	0.054388	-0.078214	1	-1	0.70179	-0.85821	191.3
959	0.046856	-0.077391	1	-1	0.70261	-0.85739	191.3
960	0.08506	-0.076329	1	-1	0.70367	-0.85633	191.3
961	0.047301	-0.075526	1	-1	0.70447	-0.85553	191.3
962	-0.033849	-0.075257	1	-1	0.70474	-0.85526	191.3
963	-0.056581	-0.075138	1	-1	0.70486	-0.85514	191.3
964	-0.086155	-0.075208	1	-1	0.70479	-0.85521	191.3
965	-0.4769	-0.4769	1.5	-1.5	0.5231	-1.4769	189
966	-0.19894	-0.33792	1.5	-1.5	0.66208	-1.3379	189
967	-0.21027	-0.29537	1.5	-1.5	0.70463	-1.2954	189
968	-0.15013	-0.25906	1.5	-1.5	0.74094	-1.2591	189
969	-0.2399	-0.25523	1.5	-1.5	0.74477	-1.2552	189
970	-0.24195	-0.25301	1.5	-1.5	0.74699	-1.253	189
971	-0.24251	-0.25151	1.5	-1.5	0.74849	-1.2515	189
972	-0.16078	-0.24017	1.5	-1.5	0.75983	-1.2402	189
973	-0.15559	-0.23077	1.5	-1.5	0.76923	-1.2308	189
974	-0.21153	-0.22885	1.5	-1.5	0.77115	-1.2289	189
975	-0.11507	-0.21851	1	-1	0.56149	-0.99851	189
976	-0.24592	-0.22079	1	-1	0.55921	-1.0008	189
977	-0.12106	-0.21312	1	-1	0.56688	-0.99312	189
978	-0.19534	-0.21185	1	-1	0.56815	-0.99185	189
979	-0.18091	-0.20979	1	-1	0.57021	-0.98979	189
980	-0.129	-0.20474	1	-1	0.57526	-0.98474	189
981	-0.11719	-0.19959	1	-1	0.58041	-0.97959	189
982	-0.13018	-0.19573	1	-1	0.58427	-0.97573	189
983	-0.075111	-0.18938	1	-1	0.59062	-0.96938	189
984	-0.14974	-0.1874	1	-1	0.5926	-0.9674	189
985	-0.40241	-0.19764	1	-1	0.58236	-0.97764	189
986	-0.21377	-0.19837	1	-1	0.58163	-0.97837	189
987	-0.13002	-0.1954	1	-1	0.5846	-0.9754	189
988	-0.079921	-0.19059	1	-1	0.58941	-0.97059	189
989	-0.14516	-0.18877	1	-1	0.59123	-0.96877	189
990	-0.019088	-0.18225	1	-1	0.59775	-0.96225	189
991	-0.090544	-0.17885	1	-1	0.60115	-0.95885	189
992	-0.057108	-0.1745	1	-1	0.6055	-0.9545	189
993	-0.095618	-0.17178	1	-1	0.60822	-0.95178	189
994	-0.018411	-0.16667	1	-1	0.61333	-0.94667	189
995	0.01287	-0.16088	1	-1	0.61912	-0.94088	189
996	0.024447	-0.15509	1	-1	0.62491	-0.93509	189
997	0.0017834	-0.15033	1	-1	0.62967	-0.93033	189
998	-0.072393	-0.14804	1	-1	0.63196	-0.92804	189
999	-0.062864	-0.14561	1	-1	0.63439	-0.92561	189
1000	-0.088649	-0.14402	1	-1	0.63598	-0.92402	189
1001	-0.14338	-0.14401	1	-1	0.63599	-0.92401	189
1002	-0.044137	-0.14138	1	-1	0.63862	-0.92138	189
1003	-0.1181	-0.14078	1	-1	0.63922	-0.92078	189
1004	-0.14038	-0.14077	1	-1	0.63923	-0.92077	189
1005	-0.069722	-0.13904	1	-1	0.64096	-0.91904	189
1006	-0.25569	-0.14182	1	-1	0.63818	-0.92182	189
1007	-0.033874	-0.13931	1	-1	0.64069	-0.91931	189
1008	-0.2406	-0.14161	1	-1	0.63839	-0.92161	189
1009	-0.012677	-0.13874	1	-1	0.64126	-0.91874	189
1010	-0.15447	-0.13908	1	-1	0.64092	-0.91908	189
1011	0.019269	-0.13572	1	-1	0.64428	-0.91572	189
1012	-0.050433	-0.13394	1	-1	0.64606	-0.91394	189
1013	-0.0083113	-0.13138	1	-1	0.64862	-0.91137	189
1014	-0.12565	-0.13126	1	-1	0.64874	-0.91126	189
1015	0.0027084	-0.12863	1	-1	0.65137	-0.90863	189
1016	0.053511	-0.12513	1	-1	0.65487	-0.90513	189
1017	0.053477	-0.12176	1	-1	0.65824	-0.90176	189
1018	-0.034389	-0.12014	1	-1	0.65986	-0.90014	189
1019	-0.0007534	-0.11797	1	-1	0.66203	-0.89797	189
1020	-0.042387	-0.11662	1	-1	0.66338	-0.89662	189
1021	-0.047579	-0.11541	1	-1	0.66459	-0.89541	189
1022	-0.073385	-0.11469	1	-1	0.66531	-0.89469	189
1023	0.071686	-0.11153	1	-1	0.66847	-0.89153	189
1024	-0.0049317	-0.10975	1	-1	0.67025	-0.88975	189
1025	-0.0709	-0.10911	1	-1	0.67089	-0.88911	189
1026	-0.0087273	-0.1075	1	-1	0.6725	-0.8875	189
1027	-0.12993	-0.10785	1	-1	0.67215	-0.88785	189
1028	-0.15975	-0.10866	1	-1	0.67134	-0.88866	189
1029	-0.15527	-0.10938	1	-1	0.67062	-0.88938	189
1030	0.0017512	-0.1077	1	-1	0.6723	-0.8877	189
1031	-0.084846	-0.10735	1	-1	0.67265	-0.88735	189
1032	-0.11408	-0.10745	1	-1	0.67255	-0.88745	189
1033	-0.0013876	-0.10592	1	-1	0.67408	-0.88592	189
1034	-0.074713	-0.10547	1	-1	0.67453	-0.88547	189
1035	-0.098431	-0.10537	1	-1	0.67463	-0.88537	189
1036	0.13257	-0.10207	1	-1	0.67793	-0.88207	189
1037	0.079718	-0.099576	1	-1	0.68042	-0.87958	189
1038	-0.00597	-0.098311	1	-1	0.68169	-0.87831	189
1039	0.039382	-0.096475	1	-1	0.68352	-0.87648	189
1040	-0.032973	-0.09564	1	-1	0.68436	-0.87564	189
1041	0.0053334	-0.094328	1	-1	0.68567	-0.87433	189
1042	0.047276	-0.092513	1	-1	0.68749	-0.87251	189
1043	-0.064731	-0.092161	1	-1	0.68784	-0.87216	189
1044	-0.057046	-0.091722	1	-1	0.68828	-0.87172	189
1045	-0.013351	-0.090755	1	-1	0.68925	-0.87075	189
1046	0.070316	-0.088791	1	-1	0.69121	-0.86879	189
1047	-0.077794	-0.088658	1	-1	0.69134	-0.86866	189
1048	-0.072954	-0.088471	1	-1	0.69153	-0.86847	189
1049	-0.15957	-0.089308	1	-1	0.69069	-0.86931	189
1050	0.021387	-0.08802	1	-1	0.69198	-0.86802	189
1051	-0.17248	-0.088991	1	-1	0.69101	-0.86899	189
1052	-0.035926	-0.088388	1	-1	0.69161	-0.86839	189
1053	0.0014204	-0.087379	1	-1	0.69262	-0.86738	189
1054	-0.10132	-0.087534	1	-1	0.69247	-0.86753	189
1055	0.008204	-0.086482	1	-1	0.69352	-0.86648	189
1056	0.1234	-0.084201	1	-1	0.6958	-0.8642	189
1057	0.064702	-0.082599	1	-1	0.6974	-0.8626	189
1058	0.023015	-0.081476	1	-1	0.69852	-0.86148	189
1059	0.14993	-0.07904	1	-1	0.70096	-0.85904	189
1060	0.048943	-0.077707	1	-1	0.70229	-0.85771	189
1061	-0.034132	-0.077258	1	-1	0.70274	-0.85726	189
1062	-0.10081	-0.077498	1	-1	0.7025	-0.8575	189
1063	-0.11197	-0.077846	1	-1	0.70215	-0.85785	189
1064	0.017595	-0.076892	1	-1	0.70311	-0.85689	189
1065	-0.052592	-0.076651	1	-1	0.70335	-0.85665	189
1066	-0.10925	-0.076971	1	-1	0.70303	-0.85697	189
1067	-0.056255	-0.07677	1	-1	0.70323	-0.85677	189
1068	-0.069561	-0.0767	1	-1	0.7033	-0.8567	189
1069	-0.060132	-0.076542	1	-1	0.70346	-0.85654	189
1070	-0.051463	-0.076306	1	-1	0.70369	-0.85631	189
1071	0.026214	-0.075348	1	-1	0.70465	-0.85535	189
1072	-0.10695	-0.07564	1	-1	0.70436	-0.85564	189
1073	0.030599	-0.074666	1	-1	0.70533	-0.85467	189
1074	-0.13698	-0.075232	1	-1	0.70477	-0.85523	189
1075	0.046728	-0.074133	1	-1	0.70587	-0.85413	189
1076	0.055461	-0.072976	1	-1	0.70702	-0.85298	189
1077	0.0077105	-0.072262	1	-1	0.70774	-0.85226	189
1078	0.16912	-0.070145	1	-1	0.70986	-0.85014	189
1079	0.039415	-0.069192	1	-1	0.71081	-0.84919	189
1080	0.012391	-0.068489	1	-1	0.71151	-0.84849	189
1081	-0.16338	-0.0693	1	-1	0.7107	-0.8493	189
1082	-0.12388	-0.069762	1	-1	0.71024	-0.84976	189
1083	-0.019251	-0.069338	1	-1	0.71066	-0.84934	189
1084	-0.0032264	-0.068787	1	-1	0.71121	-0.84879	189
1085	0.092487	-0.067454	1	-1	0.71255	-0.84745	189
1086	0.13606	-0.065786	1	-1	0.71421	-0.84579	189
1087	0.0092506	-0.065176	1	-1	0.71482	-0.84518	189
1088	0.050933	-0.06424	1	-1	0.71576	-0.84424	189
1089	0.14388	-0.062575	1	-1	0.71743	-0.84257	189
1090	0.16798	-0.060745	1	-1	0.71926	-0.84074	189
1091	-0.098953	-0.061046	1	-1	0.71895	-0.84105	189
1092	0.040932	-0.060249	1	-1	0.71975	-0.84025	189
1093	-0.056465	-0.06022	1	-1	0.71978	-0.84022	189
1094	0.024627	-0.059567	1	-1	0.72043	-0.83957	189
1095	0.029505	-0.058887	1	-1	0.72111	-0.83889	189
1096	0.096105	-0.057713	1	-1	0.72229	-0.83771	189
1097	-0.076896	-0.057857	1	-1	0.72214	-0.83786	189
1098	-0.0065744	-0.057474	1	-1	0.72253	-0.83747	189
1099	0.11513	-0.056196	1	-1	0.7238	-0.8362	189
1100	0.0091672	-0.055715	1	-1	0.72428	-0.83572	189
1101	0.044954	-0.05498	1	-1	0.72502	-0.83498	189
1102	-0.031642	-0.054811	1	-1	0.72519	-0.83481	189
1103	0.080857	-0.053835	1	-1	0.72616	-0.83384	189
1104	0.068143	-0.052964	1	-1	0.72704	-0.83296	189
1105	-0.37558	-0.37558	1.5	-1.5	0.62442	-1.3756	187.1
1106	-0.057984	-0.21678	1.5	-1.5	0.78322	-1.2168	187.1
1107	-0.034841	-0.15614	1.5	-1.5	0.84386	-1.1561	187.1
1108	0.064973	-0.10086	1.5	-1.5	0.89914	-1.1009	187.1
1109	-0.12007	-0.1047	1.5	-1.5	0.8953	-1.1047	187.1
1110	-0.02193	-0.090905	1.5	-1.5	0.90909	-1.0909	187.1
1111	0.049511	-0.070845	1.5	-1.5	0.92915	-1.0708	187.1
1112	0.0081146	-0.060975	1.5	-1.5	0.93902	-1.061	187.1
1113	-0.13965	-0.069717	1.5	-1.5	0.93028	-1.0697	187.1
1114	-0.0078177	-0.063527	1.5	-1.5	0.93647	-1.0635	187.1
1115	0.051692	-0.053052	1	-1	0.72695	-0.83305	187.1
1116	-0.1503	-0.061157	1	-1	0.71884	-0.84116	187.1
1117	0.057343	-0.052041	1	-1	0.72796	-0.83204	187.1
1118	-0.075769	-0.053736	1	-1	0.72626	-0.83374	187.1
1119	0.084243	-0.044538	1	-1	0.73546	-0.82454	187.1
1120	0.036411	-0.039478	1	-1	0.74052	-0.81948	187.1
1121	0.012405	-0.036426	1	-1	0.74357	-0.81643	187.1
1122	0.075767	-0.030193	1	-1	0.74981	-0.81019	187.1
1123	0.1021	-0.02323	1	-1	0.75677	-0.80323	187.1
1124	0.12811	-0.015663	1	-1	0.76434	-0.79566	187.1
1125	0.059559	-0.012081	1	-1	0.76792	-0.79208	187.1
1126	-0.0058889	-0.0118	1	-1	0.7682	-0.7918	187.1
1127	-0.030227	-0.012601	1	-1	0.7674	-0.7926	187.1
1128	0.10376	-0.0077526	1	-1	0.77225	-0.78775	187.1
1129	0.070567	-0.0046198	1	-1	0.77538	-0.78462	187.1
1130	0.1026	-0.00049602	1	-1	0.7795	-0.7805	187.1
1131	0.079621	0.0024713	1	-1	0.78247	-0.77753	187.1
1132	0.094006	0.0057404	1	-1	0.78574	-0.77426	187.1
1133	-0.004735	0.0053792	1	-1	0.78538	-0.77462	187.1
1134	0.1032	0.0086399	1	-1	0.78864	-0.77136	187.1
1135	0.081296	0.010984	1	-1	0.79098	-0.76902	187.1
1136	0.12962	0.014691	1	-1	0.79469	-0.76531	187.1
1137	0.10267	0.017357	1	-1	0.79736	-0.76264	187.1
1138	0.1743	0.021973	1	-1	0.80197	-0.75803	187.1
1139	0.21359	0.027448	1	-1	0.80745	-0.75255	187.1
1140	0.077403	0.028835	1	-1	0.80884	-0.75116	187.1
1141	0.15184	0.03216	1	-1	0.81216	-0.74784	187.1
1142	0.01667	0.031752	1	-1	0.81175	-0.74825	187.1
1143	0.08815	0.033198	1	-1	0.8132	-0.7468	187.1
1144	-0.02825	0.031662	1	-1	0.81166	-0.74834	187.1
1145	0.055904	0.032253	1	-1	0.81225	-0.74775	187.1
1146	0.17744	0.03571	1	-1	0.81571	-0.74429	187.1
1147	-0.029293	0.034199	1	-1	0.8142	-0.7458	187.1
1148	0.13866	0.036573	1	-1	0.81657	-0.74343	187.1
1149	0.085564	0.037661	1	-1	0.81766	-0.74234	187.1
1150	-0.0186	0.036438	1	-1	0.81644	-0.74356	187.1
1151	0.084493	0.037461	1	-1	0.81746	-0.74254	187.1
1152	0.14424	0.039685	1	-1	0.81969	-0.74031	187.1
1153	0.22262	0.043419	1	-1	0.82342	-0.73658	187.1
1154	0.091348	0.044377	1	-1	0.82438	-0.73562	187.1
1155	0.18939	0.047221	1	-1	0.82722	-0.73278	187.1
1156	0.19555	0.050073	1	-1	0.83007	-0.72993	187.1
1157	0.24385	0.053729	1	-1	0.83373	-0.72627	187.1
1158	0.085709	0.054322	1	-1	0.83432	-0.72568	187.1
1159	0.062881	0.054477	1	-1	0.83448	-0.72552	187.1
1160	0.1827	0.056767	1	-1	0.83677	-0.72323	187.1
1161	0.11774	0.057837	1	-1	0.83784	-0.72216	187.1
1162	0.16463	0.059678	1	-1	0.83968	-0.72032	187.1
1163	0.10551	0.060455	1	-1	0.84045	-0.71955	187.1
1164	0.14795	0.061913	1	-1	0.84191	-0.71809	187.1
1165	0.039848	0.061551	1	-1	0.84155	-0.71845	187.1
1166	0.075594	0.061778	1	-1	0.84178	-0.71822	187.1
1167	0.017321	0.061072	1	-1	0.84107	-0.71893	187.1
1168	-0.074588	0.058952	1	-1	0.83895	-0.72105	187.1
1169	0.10749	0.059699	1	-1	0.8397	-0.7203	187.1
1170	0.09998	0.06031	1	-1	0.84031	-0.71969	187.1
1171	0.090182	0.060755	1	-1	0.84076	-0.71924	187.1
1172	-9.5367e-05	0.059861	1	-1	0.83986	-0.72014	187.1
1173	0.22621	0.062271	1	-1	0.84227	-0.71773	187.1
1174	0.22735	0.06463	1	-1	0.84463	-0.71537	187.1
1175	0.17742	0.066218	1	-1	0.84622	-0.71378	187.1
1176	0.26904	0.069035	1	-1	0.84904	-0.71096	187.1
1177	0.17983	0.070553	1	-1	0.85055	-0.70945	187.1
1178	0.1044	0.07101	1	-1	0.85101	-0.70899	187.1
1179	0.14062	0.071938	1	-1	0.85194	-0.70806	187.1
1180	0.16104	0.073111	1	-1	0.85311	-0.70689	187.1
1181	0.13689	0.073939	1	-1	0.85394	-0.70606	187.1
1182	0.056683	0.073718	1	-1	0.85372	-0.70628	187.1
1183	-0.071712	0.071877	1	-1	0.85188	-0.70812	187.1
1184	0.10472	0.072288	1	-1	0.85229	-0.70771	187.1
1185	0.17655	0.073575	1	-1	0.85357	-0.70643	187.1
1186	0.12549	0.074208	1	-1	0.85421	-0.70579	187.1
1187	0.051024	0.073929	1	-1	0.85393	-0.70607	187.1
1188	0.056047	0.073716	1	-1	0.85372	-0.70628	187.1
1189	0.070707	0.07368	1	-1	0.85368	-0.70632	187.1
1190	0.079678	0.07375	1	-1	0.85375	-0.70625	187.1
1191	0.11341	0.074206	1	-1	0.85421	-0.70579	187.1
1192	0.028992	0.073692	1	-1	0.85369	-0.70631	187.1
1193	0.081233	0.073777	1	-1	0.85378	-0.70622	187.1
1194	0.18081	0.074966	1	-1	0.85497	-0.70503	187.1
1195	0.25577	0.076953	1	-1	0.85695	-0.70305	187.1
1196	0.1903	0.078185	1	-1	0.85818	-0.70182	187.1
1197	0.053282	0.077917	1	-1	0.85792	-0.70208	187.1
1198	0.14772	0.07866	1	-1	0.85866	-0.70134	187.1
1199	0.10699	0.078958	1	-1	0.85896	-0.70104	187.1
1200	-0.044889	0.077668	1	-1	0.85767	-0.70233	187.1
1201	-0.03368	0.07652	1	-1	0.85652	-0.70348	187.1
1202	0.11565	0.076919	1	-1	0.85692	-0.70308	187.1
1203	0.17975	0.077958	1	-1	0.85796	-0.70204	187.1
1204	0.26701	0.079849	1	-1	0.85985	-0.70015	187.1
1205	0.27341	0.081765	1	-1	0.86177	-0.69823	187.1
1206	0.077751	0.081726	1	-1	0.86173	-0.69827	187.1
1207	0.0042951	0.080974	1	-1	0.86097	-0.69903	187.1
1208	0.058376	0.080757	1	-1	0.86076	-0.69924	187.1
1209	0.068536	0.08064	1	-1	0.86064	-0.69936	187.1
1210	0.061361	0.080458	1	-1	0.86046	-0.69954	187.1
1211	0.026467	0.079954	1	-1	0.85995	-0.70005	187.1
1212	0.26617	0.081678	1	-1	0.86168	-0.69832	187.1
1213	0.15451	0.082346	1	-1	0.86235	-0.69765	187.1
1214	0.12193	0.082706	1	-1	0.86271	-0.69729	187.1
1215	-0.02431	0.081742	1	-1	0.86174	-0.69826	187.1
1216	0.085804	0.081778	1	-1	0.86178	-0.69822	187.1
1217	0.19552	0.082785	1	-1	0.86278	-0.69722	187.1
1218	0.25435	0.08429	1	-1	0.86429	-0.69571	187.1
1219	0.11883	0.08459	1	-1	0.86459	-0.69541	187.1
1220	0.13493	0.085024	1	-1	0.86502	-0.69498	187.1
1221	0.14332	0.085522	1	-1	0.86552	-0.69448	187.1
1222	0.20928	0.086571	1	-1	0.86657	-0.69343	187.1
1223	0.052176	0.086282	1	-1	0.86628	-0.69372	187.1
1224	0.032187	0.085831	1	-1	0.86583	-0.69417	187.1
1225	0.1358	0.086244	1	-1	0.86624	-0.69376	187.1
1226	0.21374	0.087289	1	-1	0.86729	-0.69271	187.1
1227	0.13732	0.087696	1	-1	0.8677	-0.6923	187.1
1228	0.047374	0.087371	1	-1	0.86737	-0.69263	187.1
1229	0.08404	0.087344	1	-1	0.86734	-0.69266	187.1
1230	0.14487	0.087801	1	-1	0.8678	-0.6922	187.1
1231	0.21794	0.088825	1	-1	0.86883	-0.69117	187.1
1232	0.28934	0.090392	1	-1	0.87039	-0.68961	187.1
1233	0.2097	0.091317	1	-1	0.87132	-0.68868	187.1
1234	0.15002	0.091768	1	-1	0.87177	-0.68823	187.1
1235	0.036615	0.091347	1	-1	0.87135	-0.68865	187.1
1236	0.1896	0.092092	1	-1	0.87209	-0.68791	187.1
1237	-0.057819	-0.057819	1.5	-1.5	0.94218	-1.0578	185.2
1238	0.014721	-0.021549	1.5	-1.5	0.97845	-1.0215	185.2
1239	0.063632	0.0068448	1.5	-1.5	1.0068	-0.99316	185.2
1240	-0.13278	-0.028061	1.5	-1.5	0.97194	-1.0281	185.2
1241	-0.023607	-0.027171	1.5	-1.5	0.97283	-1.0272	185.2
1242	-0.058998	-0.032475	1.5	-1.5	0.96752	-1.0325	185.2
1243	-0.10548	-0.042904	1.5	-1.5	0.9571	-1.0429	185.2
1244	0.033817	-0.033314	1.5	-1.5	0.96669	-1.0333	185.2
1245	0.043292	-0.024802	1.5	-1.5	0.9752	-1.0248	185.2
1246	0.039375	-0.018384	1.5	-1.5	0.98162	-1.0184	185.2
1247	-0.00079632	-0.016785	1	-1	0.76321	-0.79679	185.2
1248	0.082884	-0.0084795	1	-1	0.77152	-0.78848	185.2
1249	0.056725	-0.0034638	1	-1	0.77654	-0.78346	185.2
1250	0.033485	-0.00082461	1	-1	0.77918	-0.78082	185.2
1251	-0.070398	-0.0054628	1	-1	0.77454	-0.78546	185.2
1252	0.0099492	-0.0044996	1	-1	0.7755	-0.7845	185.2
1253	-0.039036	-0.0065311	1	-1	0.77347	-0.78653	185.2
1254	-0.07562	-0.010369	1	-1	0.76963	-0.79037	185.2
1255	0.0024819	-0.009693	1	-1	0.77031	-0.78969	185.2
1256	0.051501	-0.0066333	1	-1	0.77337	-0.78663	185.2
1257	0.060773	-0.0034235	1	-1	0.77658	-0.78342	185.2
1258	0.12749	0.0025273	1	-1	0.78253	-0.77747	185.2
1259	0.14375	0.0086673	1	-1	0.78867	-0.77133	185.2
1260	0.059843	0.0108	1	-1	0.7908	-0.7692	185.2
1261	-0.0057721	0.010137	1	-1	0.79014	-0.76986	185.2
1262	-0.019279	0.0090054	1	-1	0.78901	-0.77099	185.2
1263	-0.010257	0.0082919	1	-1	0.78829	-0.77171	185.2
1264	-0.0033307	0.0078769	1	-1	0.78788	-0.77212	185.2
1265	-0.19144	0.0010038	1	-1	0.781	-0.779	185.2
1266	-0.0075287	0.00071942	1	-1	0.78072	-0.77928	185.2
1267	-0.026155	-0.00014749	1	-1	0.77985	-0.78015	185.2
1268	0.063381	0.0018378	1	-1	0.78184	-0.77816	185.2
1269	0.059386	0.0035817	1	-1	0.78358	-0.77642	185.2
1270	0.0069007	0.0036793	1	-1	0.78368	-0.77632	185.2
1271	0.0086191	0.0038204	1	-1	0.78382	-0.77618	185.2
1272	-0.13198	4.8149e-05	1	-1	0.78005	-0.77995	185.2
1273	0.013741	0.00041823	1	-1	0.78042	-0.77958	185.2
1274	0.018549	0.00089536	1	-1	0.7809	-0.7791	185.2
1275	0.17076	0.0052508	1	-1	0.78525	-0.77475	185.2
1276	0.12609	0.0082717	1	-1	0.78827	-0.77173	185.2
1277	0.10349	0.010594	1	-1	0.79059	-0.76941	185.2
1278	0.16642	0.014304	1	-1	0.7943	-0.7657	185.2
1279	0.13028	0.017001	1	-1	0.797	-0.763	185.2
1280	0.048902	0.017726	1	-1	0.79773	-0.76227	185.2
1281	-0.040827	0.016425	1	-1	0.79643	-0.76357	185.2
1282	-0.033855	0.015332	1	-1	0.79533	-0.76467	185.2
1283	0.0042582	0.015096	1	-1	0.7951	-0.7649	185.2
1284	0.12582	0.017403	1	-1	0.7974	-0.7626	185.2
1285	0.029459	0.017649	1	-1	0.79765	-0.76235	185.2
1286	0.17442	0.020785	1	-1	0.80078	-0.75922	185.2
1287	0.066983	0.02169	1	-1	0.80169	-0.75831	185.2
1288	-0.0047773	0.021181	1	-1	0.80118	-0.75882	185.2
1289	-0.076268	0.019343	1	-1	0.79934	-0.76066	185.2
1290	-0.049311	0.018071	1	-1	0.79807	-0.76193	185.2
1291	0.062933	0.018887	1	-1	0.79889	-0.76111	185.2
1292	0.057321	0.019573	1	-1	0.79957	-0.76043	185.2
1293	0.15226	0.021901	1	-1	0.8019	-0.7581	185.2
1294	0.10011	0.02325	1	-1	0.80325	-0.75675	185.2
1295	0.17685	0.025853	1	-1	0.80585	-0.75415	185.2
1296	0.16541	0.028179	1	-1	0.80818	-0.75182	185.2
1297	0.10569	0.02945	1	-1	0.80945	-0.75055	185.2
1298	0.024948	0.029377	1	-1	0.80938	-0.75062	185.2
1299	0.053754	0.029764	1	-1	0.80976	-0.75024	185.2
1300	-0.0056151	0.029211	1	-1	0.80921	-0.75079	185.2
1301	-0.0020775	0.02873	1	-1	0.80873	-0.75127	185.2
1302	0.042031	0.028931	1	-1	0.80893	-0.75107	185.2
1303	0.086102	0.029785	1	-1	0.80978	-0.75022	185.2
1304	0.12607	0.031201	1	-1	0.8112	-0.7488	185.2
1305	0.013142	0.030939	1	-1	0.81094	-0.74906	185.2
1306	0.1916	0.033234	1	-1	0.81323	-0.74677	185.2
1307	0.12113	0.034472	1	-1	0.81447	-0.74553	185.2
1308	0.12196	0.035687	1	-1	0.81569	-0.74431	185.2
1309	-0.051741	0.03449	1	-1	0.81449	-0.74551	185.2
1310	-0.011983	0.033862	1	-1	0.81386	-0.74614	185.2
1311	0.016555	0.033631	1	-1	0.81363	-0.74637	185.2
1312	-0.0012314	0.033172	1	-1	0.81317	-0.74683	185.2
1313	0.098664	0.034023	1	-1	0.81402	-0.74598	185.2
1314	0.16089	0.035649	1	-1	0.81565	-0.74435	185.2
1315	0.21795	0.037957	1	-1	0.81796	-0.74204	185.2
1316	0.13142	0.039125	1	-1	0.81913	-0.74087	185.2
1317	0.18758	0.040958	1	-1	0.82096	-0.73904	185.2
1318	0.19519	0.042839	1	-1	0.82284	-0.73716	185.2
1319	0.082793	0.04332	1	-1	0.82332	-0.73668	185.2
1320	0.08629	0.043832	1	-1	0.82383	-0.73617	185.2
1321	-0.0070548	0.043233	1	-1	0.82323	-0.73677	185.2
1322	0.084977	0.043719	1	-1	0.82372	-0.73628	185.2
1323	0.12414	0.044643	1	-1	0.82464	-0.73536	185.2
1324	0.17208	0.046091	1	-1	0.82609	-0.73391	185.2
1325	0.030417	0.045915	1	-1	0.82592	-0.73408	185.2
1326	0.01056	0.045522	1	-1	0.82552	-0.73448	185.2
1327	0.094905	0.046065	1	-1	0.82606	-0.73394	185.2
1328	0.016942	0.045748	1	-1	0.82575	-0.73425	185.2
1329	0.0062358	0.045323	1	-1	0.82532	-0.73468	185.2
1330	0.17154	0.046666	1	-1	0.82667	-0.73333	185.2
1331	0.027121	0.04646	1	-1	0.82646	-0.73354	185.2
1332	0.0019866	0.045997	1	-1	0.826	-0.734	185.2
1333	0.023632	0.045767	1	-1	0.82577	-0.73423	185.2
1334	0.016169	0.045465	1	-1	0.82546	-0.73454	185.2
1335	0.082186	0.045836	1	-1	0.82584	-0.73416	185.2
1336	0.11998	0.046577	1	-1	0.82658	-0.73342	185.2
1337	0.12326	0.047336	1	-1	0.82734	-0.73266	185.2
1338	0.25579	0.04938	1	-1	0.82938	-0.73062	185.2
1339	0.25809	0.051406	1	-1	0.83141	-0.72859	185.2
1340	0.15342	0.052387	1	-1	0.83239	-0.72761	185.2
1341	0.2151	0.053937	1	-1	0.83394	-0.72606	185.2
1342	0.14136	0.054761	1	-1	0.83476	-0.72524	185.2
1343	0.062664	0.054835	1	-1	0.83484	-0.72516	185.2
1344	0.10533	0.055303	1	-1	0.8353	-0.7247	185.2
1345	0.091637	0.055636	1	-1	0.83564	-0.72436	185.2
1346	0.03509	0.055449	1	-1	0.83545	-0.72455	185.2
1347	0.049124	0.055392	1	-1	0.83539	-0.72461	185.2
1348	-0.039773	0.054543	1	-1	0.83454	-0.72546	185.2
1349	0.15424	0.055425	1	-1	0.83543	-0.72457	185.2
1350	-0.0031382	0.054911	1	-1	0.83491	-0.72509	185.2
1351	0.10018	0.055305	1	-1	0.8353	-0.7247	185.2
1352	0.094881	0.055646	1	-1	0.83565	-0.72435	185.2
1353	0.12456	0.056235	1	-1	0.83624	-0.72376	185.2
1354	0.18167	0.057298	1	-1	0.8373	-0.7227	185.2
1355	0.21881	0.058655	1	-1	0.83866	-0.72134	185.2
1356	0.201	0.059842	1	-1	0.83984	-0.72016	185.2
1357	0.25223	0.061432	1	-1	0.84143	-0.71857	185.2
1358	0.21507	0.062691	1	-1	0.84269	-0.71731	185.2
1359	0.11087	0.063083	1	-1	0.84308	-0.71692	185.2
1360	0.135	0.063663	1	-1	0.84366	-0.71634	185.2
1361	0.17794	0.064577	1	-1	0.84458	-0.71542	185.2
1362	0.15479	0.065293	1	-1	0.84529	-0.71471	185.2
1363	0.10896	0.065637	1	-1	0.84564	-0.71436	185.2
1364	0.058236	0.065579	1	-1	0.84558	-0.71442	185.2
1365	0.14068	0.066161	1	-1	0.84616	-0.71384	185.2
1366	0.020435	0.065809	1	-1	0.84581	-0.71419	185.2
1367	0.09477	0.06603	1	-1	0.84603	-0.71397	185.2
1368	0.013359	0.065631	1	-1	0.84563	-0.71437	185.2
1369	0.035306	0.065403	1	-1	0.8454	-0.7146	185.2
1370	0.18362	0.066286	1	-1	0.84629	-0.71371	185.2
1371	0.24224	0.067589	1	-1	0.84759	-0.71241	185.2
1372	-0.27579	-0.27579	1.5	-1.5	0.72421	-1.2758	183.3
1373	-0.25058	-0.26319	1.5	-1.5	0.73681	-1.2632	183.3
1374	-0.22761	-0.25133	1.5	-1.5	0.74867	-1.2513	183.3
1375	-0.34465	-0.27466	1.5	-1.5	0.72534	-1.2747	183.3
1376	-0.17682	-0.25509	1.5	-1.5	0.74491	-1.2551	183.3
1377	-0.24894	-0.25407	1.5	-1.5	0.74593	-1.2541	183.3
1378	-0.15517	-0.23994	1.5	-1.5	0.76006	-1.2399	183.3
1379	-0.34364	-0.2529	1.5	-1.5	0.7471	-1.2529	183.3
1380	-0.28926	-0.25694	1.5	-1.5	0.74306	-1.2569	183.3
1381	-0.20476	-0.25172	1	-1	0.52828	-1.0317	183.3
1382	-0.17078	-0.24436	1	-1	0.53564	-1.0244	183.3
1383	-0.19647	-0.24037	1	-1	0.53963	-1.0204	183.3
1384	-0.2332	-0.23982	1	-1	0.54018	-1.0198	183.3
1385	-0.22669	-0.23888	1	-1	0.54112	-1.0189	183.3
1386	-0.3103	-0.24364	1	-1	0.53636	-1.0236	183.3
1387	-0.23199	-0.24292	1	-1	0.53708	-1.0229	183.3
1388	-0.30353	-0.24648	1	-1	0.53352	-1.0265	183.3
1389	-0.07287	-0.23684	1	-1	0.54316	-1.0168	183.3
1390	-0.15813	-0.23269	1	-1	0.54731	-1.0127	183.3
1391	-0.14564	-0.22834	1	-1	0.55166	-1.0083	183.3
1392	-0.16985	-0.22556	1	-1	0.55444	-1.0056	183.3
1393	-0.14356	-0.22183	1	-1	0.55817	-1.0018	183.3
1394	-0.20809	-0.22123	1	-1	0.55877	-1.0012	183.3
1395	-0.090926	-0.2158	1	-1	0.5642	-0.9958	183.3
1396	-0.095236	-0.21098	1	-1	0.56902	-0.99098	183.3
1397	-0.050342	-0.2048	1	-1	0.5752	-0.9848	183.3
1398	-0.23262	-0.20583	1	-1	0.57417	-0.98583	183.3
1399	-0.22772	-0.20661	1	-1	0.57339	-0.98661	183.3
1400	-0.095797	-0.20279	1	-1	0.57721	-0.98279	183.3
1401	-0.20039	-0.20271	1	-1	0.57729	-0.98271	183.3
1402	-0.19822	-0.20257	1	-1	0.57743	-0.98257	183.3
1403	-0.11817	-0.19993	1	-1	0.58007	-0.97993	183.3
1404	-0.1737	-0.19913	1	-1	0.58087	-0.97913	183.3
1405	-0.28726	-0.20173	1	-1	0.57827	-0.98173	183.3
1406	-0.23195	-0.20259	1	-1	0.57741	-0.98259	183.3
1407	-0.24667	-0.20381	1	-1	0.57619	-0.98381	183.3
1408	-0.13094	-0.20184	1	-1	0.57815	-0.98184	183.3
1409	-0.01267	-0.19687	1	-1	0.58313	-0.97687	183.3
1410	-0.21649	-0.19737	1	-1	0.58263	-0.97737	183.3
1411	-0.26424	-0.19904	1	-1	0.58096	-0.97904	183.3
1412	-0.18703	-0.19875	1	-1	0.58125	-0.97875	183.3
1413	-0.13819	-0.19731	1	-1	0.58269	-0.97731	183.3
1414	-0.18448	-0.19701	1	-1	0.58299	-0.97701	183.3
1415	-0.016584	-0.19291	1	-1	0.58709	-0.97291	183.3
1416	-0.099561	-0.19083	1	-1	0.58917	-0.97083	183.3
1417	-0.11163	-0.18911	1	-1	0.59089	-0.96911	183.3
1418	0.015445	-0.18476	1	-1	0.59524	-0.96476	183.3
1419	-0.034881	-0.18164	1	-1	0.59836	-0.96164	183.3
1420	-0.10294	-0.18003	1	-1	0.59997	-0.96003	183.3
1421	-0.18802	-0.18019	1	-1	0.59981	-0.96019	183.3
1422	-0.12207	-0.17905	1	-1	0.60095	-0.95905	183.3
1423	-0.13856	-0.17827	1	-1	0.60173	-0.95827	183.3
1424	-0.17428	-0.1782	1	-1	0.6018	-0.9582	183.3
1425	-0.21149	-0.17881	1	-1	0.60119	-0.95881	183.3
1426	-0.19279	-0.17907	1	-1	0.60093	-0.95907	183.3
1427	-0.098075	-0.17762	1	-1	0.60238	-0.95762	183.3
1428	-0.25923	-0.17905	1	-1	0.60095	-0.95905	183.3
1429	-0.15711	-0.17867	1	-1	0.60133	-0.95867	183.3
1430	-0.078178	-0.17697	1	-1	0.60303	-0.95697	183.3
1431	-0.073887	-0.17525	1	-1	0.60475	-0.95525	183.3
1432	-0.13622	-0.17461	1	-1	0.60539	-0.95461	183.3
1433	-0.13126	-0.17391	1	-1	0.60609	-0.95391	183.3
1434	-0.058632	-0.17208	1	-1	0.60792	-0.95208	183.3
1435	-0.092986	-0.17085	1	-1	0.60915	-0.95085	183.3
1436	-0.066502	-0.16924	1	-1	0.61076	-0.94924	183.3
1437	-0.027866	-0.1671	1	-1	0.6129	-0.9471	183.3
1438	0.033555	-0.16411	1	-1	0.61589	-0.94411	183.3
1439	-0.091839	-0.16304	1	-1	0.61696	-0.94304	183.3
1440	-0.056119	-0.16149	1	-1	0.61851	-0.94149	183.3
1441	-0.056112	-0.15999	1	-1	0.62001	-0.93999	183.3
1442	-0.085104	-0.15893	1	-1	0.62107	-0.93893	183.3
1443	-0.15559	-0.15889	1	-1	0.62111	-0.93889	183.3
1444	-0.20037	-0.15946	1	-1	0.62054	-0.93946	183.3
1445	-0.21031	-0.16014	1	-1	0.61986	-0.94014	183.3
1446	-0.19083	-0.16055	1	-1	0.61945	-0.94055	183.3
1447	-0.095173	-0.15969	1	-1	0.62031	-0.93969	183.3
1448	-0.18907	-0.16007	1	-1	0.61993	-0.94007	183.3
1449	-0.056335	-0.15874	1	-1	0.62126	-0.93874	183.3
1450	-0.1648	-0.15882	1	-1	0.62118	-0.93882	183.3
1451	-0.17235	-0.15899	1	-1	0.62101	-0.93899	183.3
1452	-0.15138	-0.15889	1	-1	0.62111	-0.93889	183.3
1453	-0.19869	-0.15938	1	-1	0.62062	-0.93938	183.3
1454	-0.18118	-0.15964	1	-1	0.62036	-0.93964	183.3
1455	-0.11211	-0.15908	1	-1	0.62092	-0.93908	183.3
1456	-0.033543	-0.1576	1	-1	0.6224	-0.9376	183.3
1457	-0.04214	-0.15626	1	-1	0.62374	-0.93626	183.3
1458	-0.00091076	-0.15447	1	-1	0.62553	-0.93447	183.3
1459	-0.04734	-0.15325	1	-1	0.62675	-0.93325	183.3
1460	-0.030875	-0.15188	1	-1	0.62812	-0.93188	183.3
1461	-0.020821	-0.15042	1	-1	0.62958	-0.93042	183.3
1462	-0.04405	-0.14925	1	-1	0.63075	-0.92925	183.3
1463	-0.046654	-0.14814	1	-1	0.63186	-0.92814	183.3
1464	-0.10395	-0.14766	1	-1	0.63234	-0.92766	183.3
1465	-0.1297	-0.14747	1	-1	0.63253	-0.92747	183.3
1466	-0.070493	-0.14666	1	-1	0.63334	-0.92666	183.3
1467	-0.19437	-0.14716	1	-1	0.63284	-0.92716	183.3
1468	-0.12333	-0.14691	1	-1	0.63309	-0.92691	183.3
1469	-0.062277	-0.14605	1	-1	0.63395	-0.92605	183.3
1470	-0.075818	-0.14534	1	-1	0.63466	-0.92534	183.3
1471	-0.11449	-0.14503	1	-1	0.63497	-0.92503	183.3
1472	-0.1015	-0.1446	1	-1	0.6354	-0.9246	183.3
1473	-0.17915	-0.14494	1	-1	0.63506	-0.92494	183.3
1474	-0.16211	-0.14511	1	-1	0.63489	-0.92511	183.3
1475	-0.15565	-0.14521	1	-1	0.63479	-0.92521	183.3
1476	-0.077676	-0.14456	1	-1	0.63544	-0.92456	183.3
1477	-0.1346	-0.14447	1	-1	0.63553	-0.92447	183.3
1478	-0.097392	-0.14403	1	-1	0.63597	-0.92403	183.3
1479	0.01214	-0.14258	1	-1	0.63742	-0.92258	183.3
1480	-0.13887	-0.14255	1	-1	0.63745	-0.92255	183.3
1481	-0.069625	-0.14189	1	-1	0.63811	-0.92189	183.3
1482	0.015044	-0.14047	1	-1	0.63953	-0.92047	183.3
1483	-0.024014	-0.13943	1	-1	0.64057	-0.91943	183.3
1484	-0.065138	-0.13878	1	-1	0.64122	-0.91878	183.3
1485	-0.12901	-0.13869	1	-1	0.64131	-0.91869	183.3
1486	-0.1127	-0.13847	1	-1	0.64153	-0.91847	183.3
1487	-0.1358	-0.13844	1	-1	0.64156	-0.91844	183.3
1488	-0.12002	-0.13828	1	-1	0.64172	-0.91828	183.3
1489	-0.10147	-0.13797	1	-1	0.64203	-0.91797	183.3
1490	-0.082225	-0.1375	1	-1	0.6425	-0.9175	183.3
1491	-0.12707	-0.13742	1	-1	0.64258	-0.91742	183.3
1492	-0.10248	-0.13713	1	-1	0.64287	-0.91713	183.3
1493	-0.071222	-0.13659	1	-1	0.64341	-0.91659	183.3
1494	-0.01314	-0.13558	1	-1	0.64442	-0.91558	183.3
1495	0.04328	-0.13414	1	-1	0.64586	-0.91414	183.3
1496	-0.092289	-0.13381	1	-1	0.64619	-0.91381	183.3
1497	-0.029273	-0.13298	1	-1	0.64702	-0.91298	183.3
1498	-0.046551	-0.1323	1	-1	0.6477	-0.9123	183.3
1499	0.0065875	-0.13121	1	-1	0.64879	-0.91121	183.3
1500	-0.073235	-0.13076	1	-1	0.64924	-0.91076	183.3
1501	-0.12645	-0.13073	1	-1	0.64927	-0.91073	183.3
1502	-0.088242	-0.13041	1	-1	0.64959	-0.91041	183.3
1503	-0.084829	-0.13006	1	-1	0.64994	-0.91006	183.3
1504	-0.12048	-0.12999	1	-1	0.65001	-0.90999	183.3
1505	-0.17825	-0.13035	1	-1	0.64965	-0.91035	183.3
1506	-0.06395	-0.12986	1	-1	0.65014	-0.90986	183.3
1507	-0.12082	-0.12979	1	-1	0.65021	-0.90979	183.3
1508	-0.061605	-0.12929	1	-1	0.65071	-0.90929	183.3
1509	-0.023661	-0.12853	1	-1	0.65147	-0.90853	183.3
1510	-0.19108	-0.19108	1.5	-1.5	0.80892	-1.1911	181.4
1511	-0.018431	-0.10475	1.5	-1.5	0.89525	-1.1048	181.4
1512	0.011086	-0.066141	1.5	-1.5	0.93386	-1.0661	181.4
1513	-0.0080478	-0.051618	1.5	-1.5	0.94838	-1.0516	181.4
1514	-0.19765	-0.080824	1.5	-1.5	0.91918	-1.0808	181.4
1515	0.010204	-0.065653	1.5	-1.5	0.93435	-1.0657	181.4
1516	0.00029087	-0.056232	1.5	-1.5	0.94377	-1.0562	181.4
1517	0.0039613	-0.048708	1.5	-1.5	0.95129	-1.0487	181.4
1518	-0.066458	-0.05068	1	-1	0.72932	-0.83068	181.4
1519	-0.15448	-0.06106	1	-1	0.71894	-0.84106	181.4
1520	0.040188	-0.051856	1	-1	0.72814	-0.83186	181.4
1521	-0.028839	-0.049938	1	-1	0.73006	-0.82994	181.4
1522	-0.020661	-0.047686	1	-1	0.73231	-0.82769	181.4
1523	-0.033032	-0.046639	1	-1	0.73336	-0.82664	181.4
1524	-0.098178	-0.050075	1	-1	0.72992	-0.83008	181.4
1525	0.071968	-0.042447	1	-1	0.73755	-0.82245	181.4
1526	-0.1413	-0.048262	1	-1	0.73174	-0.82826	181.4
1527	0.071664	-0.0416	1	-1	0.7384	-0.8216	181.4
1528	-0.11793	-0.045617	1	-1	0.73438	-0.82562	181.4
1529	0.016528	-0.04251	1	-1	0.73749	-0.82251	181.4
1530	-0.22119	-0.051018	1	-1	0.72898	-0.83102	181.4
1531	-0.02475	-0.049824	1	-1	0.73018	-0.82982	181.4
1532	0.022881	-0.046663	1	-1	0.73334	-0.82666	181.4
1533	-0.016562	-0.045409	1	-1	0.73459	-0.82541	181.4
1534	-0.0098825	-0.043988	1	-1	0.73601	-0.82399	181.4
1535	0.030286	-0.041131	1	-1	0.73887	-0.82113	181.4
1536	0.10368	-0.035768	1	-1	0.74423	-0.81577	181.4
1537	0.058684	-0.032394	1	-1	0.74761	-0.81239	181.4
1538	-0.07673	-0.033923	1	-1	0.74608	-0.81392	181.4
1539	0.02666	-0.031904	1	-1	0.7481	-0.8119	181.4
1540	0.08481	-0.028139	1	-1	0.75186	-0.80814	181.4
1541	-0.04925	-0.028799	1	-1	0.7512	-0.8088	181.4
1542	-0.019374	-0.028513	1	-1	0.75149	-0.80851	181.4
1543	0.053693	-0.026095	1	-1	0.7539	-0.8061	181.4
1544	-0.14736	-0.02956	1	-1	0.75044	-0.80956	181.4
1545	0.11017	-0.025678	1	-1	0.75432	-0.80568	181.4
1546	-0.16755	-0.029513	1	-1	0.75049	-0.80951	181.4
1547	0.08759	-0.026431	1	-1	0.75357	-0.80643	181.4
1548	-0.099568	-0.028307	1	-1	0.75169	-0.80831	181.4
1549	-0.18003	-0.0321	1	-1	0.7479	-0.8121	181.4
1550	-0.030838	-0.032069	1	-1	0.74793	-0.81207	181.4
1551	0.11364	-0.0286	1	-1	0.7514	-0.8086	181.4
1552	-0.013955	-0.028259	1	-1	0.75174	-0.80826	181.4
1553	0.025656	-0.027034	1	-1	0.75297	-0.80703	181.4
1554	0.059261	-0.025116	1	-1	0.75488	-0.80512	181.4
1555	0.037656	-0.023751	1	-1	0.75625	-0.80375	181.4
1556	0.18078	-0.0194	1	-1	0.7606	-0.7994	181.4
1557	-0.082891	-0.020722	1	-1	0.75928	-0.80072	181.4
1558	0.047855	-0.019323	1	-1	0.76068	-0.79932	181.4
1559	-0.0087035	-0.01911	1	-1	0.76089	-0.79911	181.4
1560	-0.039661	-0.019513	1	-1	0.76049	-0.79951	181.4
1561	-0.038899	-0.019886	1	-1	0.76011	-0.79989	181.4
1562	-0.035877	-0.020188	1	-1	0.75981	-0.80019	181.4
1563	0.081562	-0.018304	1	-1	0.7617	-0.7983	181.4
1564	0.040954	-0.017226	1	-1	0.76277	-0.79723	181.4
1565	-0.070952	-0.018186	1	-1	0.76181	-0.79819	181.4
1566	0.016555	-0.017576	1	-1	0.76242	-0.79758	181.4
1567	0.021951	-0.016895	1	-1	0.76311	-0.79689	181.4
1568	0.026068	-0.016166	1	-1	0.76383	-0.79617	181.4
1569	-0.03896	-0.016546	1	-1	0.76345	-0.79655	181.4
1570	-0.030413	-0.016774	1	-1	0.76323	-0.79677	181.4
1571	0.063028	-0.015487	1	-1	0.76451	-0.79549	181.4
1572	0.1727	-0.012499	1	-1	0.7675	-0.7925	181.4
1573	0.067773	-0.011245	1	-1	0.76875	-0.79125	181.4
1574	0.011234	-0.010899	1	-1	0.7691	-0.7909	181.4
1575	0.1417	-0.0085873	1	-1	0.77141	-0.78859	181.4
1576	0.098886	-0.0069832	1	-1	0.77302	-0.78698	181.4
1577	0.084443	-0.0056387	1	-1	0.77436	-0.78564	181.4
1578	0.16359	-0.0031861	1	-1	0.77681	-0.78319	181.4
1579	0.11805	-0.0014541	1	-1	0.77855	-0.78145	181.4
1580	-0.011455	-0.001595	1	-1	0.77841	-0.78159	181.4
1581	0.034896	-0.0010882	1	-1	0.77891	-0.78109	181.4
1582	-0.017424	-0.0013119	1	-1	0.77869	-0.78131	181.4
1583	0.077278	-0.00024991	1	-1	0.77975	-0.78025	181.4
1584	0.13119	0.0015026	1	-1	0.7815	-0.7785	181.4
1585	0.034392	0.0019354	1	-1	0.78194	-0.77806	181.4
1586	0.075883	0.0028957	1	-1	0.7829	-0.7771	181.4
1587	-0.11303	0.0014095	1	-1	0.78141	-0.77859	181.4
1588	0.0084156	0.0014982	1	-1	0.7815	-0.7785	181.4
1589	-0.068513	0.00062307	1	-1	0.78062	-0.77938	181.4
1590	-0.019606	0.00037333	1	-1	0.78037	-0.77963	181.4
1591	0.13885	0.002062	1	-1	0.78206	-0.77794	181.4
1592	0.063682	0.0028044	1	-1	0.7828	-0.7772	181.4
1593	0.10908	0.0040697	1	-1	0.78407	-0.77593	181.4
1594	0.15618	0.0058592	1	-1	0.78586	-0.77414	181.4
1595	0.16515	0.0077115	1	-1	0.78771	-0.77229	181.4
1596	0.098271	0.0087524	1	-1	0.78875	-0.77125	181.4
1597	0.12317	0.010053	1	-1	0.79005	-0.76995	181.4
1598	0.080035	0.010839	1	-1	0.79084	-0.76916	181.4
1599	0.030704	0.01106	1	-1	0.79106	-0.76894	181.4
1600	0.036541	0.01134	1	-1	0.79134	-0.76866	181.4
1601	0.068415	0.01196	1	-1	0.79196	-0.76804	181.4
1602	0.11324	0.013049	1	-1	0.79305	-0.76695	181.4
1603	0.080791	0.01377	1	-1	0.79377	-0.76623	181.4
1604	0.085621	0.014526	1	-1	0.79453	-0.76547	181.4
1605	0.0055766	0.014433	1	-1	0.79443	-0.76557	181.4
1606	0.042851	0.014726	1	-1	0.79473	-0.76527	181.4
1607	0.061957	0.015208	1	-1	0.79521	-0.76479	181.4
1608	0.074281	0.015804	1	-1	0.7958	-0.7642	181.4
1609	0.074532	0.016392	1	-1	0.79639	-0.76361	181.4
1610	0.049044	0.016715	1	-1	0.79672	-0.76328	181.4
1611	0.054543	0.017086	1	-1	0.79709	-0.76291	181.4
1612	0.12487	0.018132	1	-1	0.79813	-0.76187	181.4
1613	0.2124	0.02	1	-1	0.8	-0.76	181.4
1614	0.11162	0.020873	1	-1	0.80087	-0.75913	181.4
1615	0.153	0.022119	1	-1	0.80212	-0.75788	181.4
1616	0.13418	0.023167	1	-1	0.80317	-0.75683	181.4
1617	0.12225	0.024084	1	-1	0.80408	-0.75592	181.4
1618	0.13076	0.025063	1	-1	0.80506	-0.75494	181.4
1619	0.16122	0.026301	1	-1	0.8063	-0.7537	181.4
1620	0.022509	0.026266	1	-1	0.80627	-0.75373	181.4
1621	0.039042	0.02638	1	-1	0.80638	-0.75362	181.4
1622	0.094223	0.026981	1	-1	0.80698	-0.75302	181.4
1623	0.18184	0.028339	1	-1	0.80834	-0.75166	181.4
1624	0.0048656	0.028135	1	-1	0.80814	-0.75186	181.4
1625	0.14353	0.02913	1	-1	0.80913	-0.75087	181.4
1626	0.19392	0.030538	1	-1	0.81054	-0.74946	181.4
1627	0.13757	0.031445	1	-1	0.81145	-0.74855	181.4
1628	0.12708	0.032249	1	-1	0.81225	-0.74775	181.4
1629	0.13483	0.033104	1	-1	0.8131	-0.7469	181.4
1630	0.1607	0.034158	1	-1	0.81416	-0.74584	181.4
1631	0.1685	0.03526	1	-1	0.81526	-0.74474	181.4
1632	0.14623	0.036162	1	-1	0.81616	-0.74384	181.4
1633	0.17892	0.037313	1	-1	0.81731	-0.74269	181.4
1634	0.10905	0.037887	1	-1	0.81789	-0.74211	181.4
1635	0.14608	0.038746	1	-1	0.81875	-0.74125	181.4
1636	0.051206	0.038844	1	-1	0.81884	-0.74116	181.4
1637	0.079767	0.039163	1	-1	0.81916	-0.74084	181.4
1638	0.085499	0.039523	1	-1	0.81952	-0.74048	181.4
1639	0.09764	0.03997	1	-1	0.81997	-0.74003	181.4
1640	0.10427	0.040461	1	-1	0.82046	-0.73954	181.4
1641	0.11143	0.040998	1	-1	0.821	-0.739	181.4
1642	0.13402	0.041698	1	-1	0.8217	-0.7383	181.4
1643	0.18434	0.042762	1	-1	0.82276	-0.73724	181.4
1644	-0.33644	-0.33644	1.5	-1.5	0.66356	-1.3364	179.5
1645	-0.15316	-0.2448	1.5	-1.5	0.7552	-1.2448	179.5
1646	-0.0049722	-0.16486	1.5	-1.5	0.83514	-1.1649	179.5
1647	-0.14589	-0.16011	1.5	-1.5	0.83989	-1.1601	179.5
1648	-0.096444	-0.14738	1.5	-1.5	0.85262	-1.1474	179.5
1649	-0.16415	-0.15018	1.5	-1.5	0.84982	-1.1502	179.5
1650	-0.32224	-0.17476	1.5	-1.5	0.82524	-1.1748	179.5
1651	-0.029492	-0.1566	1.5	-1.5	0.8434	-1.1566	179.5
1652	-0.19553	-0.16092	1	-1	0.61908	-0.94092	179.5
1653	-0.2045	-0.16528	1	-1	0.61472	-0.94528	179.5
1654	-0.24157	-0.17222	1	-1	0.60778	-0.95222	179.5
1655	-0.15384	-0.17069	1	-1	0.60931	-0.95069	179.5
1656	-0.096052	-0.16495	1	-1	0.61505	-0.94495	179.5
1657	-0.0081062	-0.15374	1	-1	0.62626	-0.93374	179.5
1658	-0.0071573	-0.14397	1	-1	0.63603	-0.92397	179.5
1659	-0.038623	-0.13739	1	-1	0.64261	-0.91739	179.5
1660	-0.10124	-0.13526	1	-1	0.64474	-0.91526	179.5
1661	-0.15087	-0.13613	1	-1	0.64387	-0.91613	179.5
1662	-0.32589	-0.14611	1	-1	0.63389	-0.92611	179.5
1663	-0.045222	-0.14107	1	-1	0.63893	-0.92107	179.5
1664	-0.16697	-0.1423	1	-1	0.6377	-0.9223	179.5
1665	-0.25232	-0.1473	1	-1	0.6327	-0.9273	179.5
1666	-0.14847	-0.14735	1	-1	0.63265	-0.92735	179.5
1667	-0.30169	-0.15379	1	-1	0.62621	-0.93379	179.5
1668	-0.2036	-0.15578	1	-1	0.62422	-0.93578	179.5
1669	-0.25103	-0.15944	1	-1	0.62056	-0.93944	179.5
1670	-0.1912	-0.16062	1	-1	0.61938	-0.94062	179.5
1671	-0.038214	-0.15625	1	-1	0.62375	-0.93625	179.5
1672	-0.067616	-0.15319	1	-1	0.62681	-0.93319	179.5
1673	-0.021462	-0.1488	1	-1	0.6312	-0.9288	179.5
1674	-0.17227	-0.14956	1	-1	0.63044	-0.92956	179.5
1675	-0.010786	-0.14522	1	-1	0.63478	-0.92522	179.5
1676	-0.083811	-0.14336	1	-1	0.63664	-0.92336	179.5
1677	-0.095981	-0.14197	1	-1	0.63803	-0.92197	179.5
1678	-0.17312	-0.14286	1	-1	0.63714	-0.92286	179.5
1679	-0.15803	-0.14328	1	-1	0.63672	-0.92328	179.5
1680	-0.022659	-0.14002	1	-1	0.63998	-0.92002	179.5
1681	-0.16309	-0.14062	1	-1	0.63938	-0.92062	179.5
1682	-0.034648	-0.13791	1	-1	0.64209	-0.91791	179.5
1683	-0.12019	-0.13746	1	-1	0.64254	-0.91746	179.5
1684	-0.077868	-0.13601	1	-1	0.64399	-0.91601	179.5
1685	-0.23936	-0.13847	1	-1	0.64153	-0.91847	179.5
1686	-0.20164	-0.13994	1	-1	0.64006	-0.91994	179.5
1687	0.019295	-0.13632	1	-1	0.64368	-0.91632	179.5
1688	-0.14554	-0.13653	1	-1	0.64347	-0.91653	179.5
1689	-0.052211	-0.13469	1	-1	0.64531	-0.91469	179.5
1690	-0.020399	-0.13226	1	-1	0.64774	-0.91226	179.5
1691	-0.073137	-0.13103	1	-1	0.64897	-0.91103	179.5
1692	-0.0029659	-0.12842	1	-1	0.65158	-0.90842	179.5
1693	0.004468	-0.12576	1	-1	0.65424	-0.90576	179.5
1694	-0.047317	-0.12422	1	-1	0.65578	-0.90422	179.5
1695	-0.039246	-0.12259	1	-1	0.65741	-0.90259	179.5
1696	-0.2208	-0.12444	1	-1	0.65556	-0.90444	179.5
1697	-0.066838	-0.12337	1	-1	0.65663	-0.90337	179.5
1698	-0.15222	-0.1239	1	-1	0.6561	-0.9039	179.5
1699	-0.054115	-0.12265	1	-1	0.65735	-0.90265	179.5
1700	-0.084361	-0.12198	1	-1	0.65802	-0.90198	179.5
1701	-0.088604	-0.1214	1	-1	0.6586	-0.9014	179.5
1702	-0.099952	-0.12104	1	-1	0.65896	-0.90104	179.5
1703	-0.14219	-0.12139	1	-1	0.65861	-0.90139	179.5
1704	-0.21252	-0.12289	1	-1	0.65711	-0.90289	179.5
1705	-0.14054	-0.12317	1	-1	0.65683	-0.90317	179.5
1706	-0.016947	-0.12148	1	-1	0.65852	-0.90148	179.5
1707	-0.011866	-0.11977	1	-1	0.66023	-0.89977	179.5
1708	0.002985	-0.11788	1	-1	0.66212	-0.89788	179.5
1709	-0.058069	-0.11698	1	-1	0.66302	-0.89698	179.5
1710	-0.019875	-0.11553	1	-1	0.66447	-0.89553	179.5
1711	-0.044141	-0.11448	1	-1	0.66552	-0.89448	179.5
1712	0.034726	-0.11232	1	-1	0.66768	-0.89232	179.5
1713	-0.096844	-0.11209	1	-1	0.66791	-0.89209	179.5
1714	-0.1346	-0.11241	1	-1	0.66759	-0.89241	179.5
1715	-0.06734	-0.11179	1	-1	0.66821	-0.89179	179.5
1716	-4.7684e-05	-0.11026	1	-1	0.66974	-0.89026	179.5
1717	-0.068471	-0.10969	1	-1	0.67031	-0.88969	179.5
1718	-0.05735	-0.10899	1	-1	0.67101	-0.88899	179.5
1719	-0.12298	-0.10918	1	-1	0.67082	-0.88918	179.5
1720	-0.15603	-0.10979	1	-1	0.67021	-0.88979	179.5
1721	-0.11058	-0.1098	1	-1	0.6702	-0.8898	179.5
1722	-0.043624	-0.10896	1	-1	0.67104	-0.88896	179.5
1723	-0.12664	-0.10918	1	-1	0.67082	-0.88918	179.5
1724	-0.081874	-0.10884	1	-1	0.67116	-0.88884	179.5
1725	-0.075421	-0.10843	1	-1	0.67157	-0.88843	179.5
1726	-0.042641	-0.10764	1	-1	0.67236	-0.88764	179.5
1727	0.091479	-0.10527	1	-1	0.67473	-0.88527	179.5
1728	-0.010777	-0.10416	1	-1	0.67584	-0.88416	179.5
1729	0.039625	-0.10249	1	-1	0.67751	-0.88249	179.5
1730	0.018542	-0.1011	1	-1	0.6789	-0.8811	179.5
1731	0.0060177	-0.099879	1	-1	0.68012	-0.87988	179.5
1732	-0.064081	-0.099477	1	-1	0.68052	-0.87948	179.5
1733	-0.016898	-0.098559	1	-1	0.68144	-0.87856	179.5
1734	-0.070083	-0.098246	1	-1	0.68175	-0.87825	179.5
1735	-0.085979	-0.098113	1	-1	0.68189	-0.87811	179.5
1736	-0.051417	-0.097611	1	-1	0.68239	-0.87761	179.5
1737	-0.033476	-0.096929	1	-1	0.68307	-0.87693	179.5
1738	-0.090396	-0.09686	1	-1	0.68314	-0.87686	179.5
1739	0.025827	-0.095582	1	-1	0.68442	-0.87558	179.5
1740	-0.14827	-0.096125	1	-1	0.68387	-0.87613	179.5
1741	-0.025137	-0.095401	1	-1	0.6846	-0.8754	179.5
1742	-0.058104	-0.095024	1	-1	0.68498	-0.87502	179.5
1743	-0.11615	-0.095235	1	-1	0.68476	-0.87524	179.5
1744	0.017259	-0.094121	1	-1	0.68588	-0.87412	179.5
1745	-0.046984	-0.093659	1	-1	0.68634	-0.87366	179.5
1746	-0.10488	-0.093768	1	-1	0.68623	-0.87377	179.5
1747	0.057013	-0.092318	1	-1	0.68768	-0.87232	179.5
1748	-0.020416	-0.091634	1	-1	0.68837	-0.87163	179.5
1749	0.053539	-0.090264	1	-1	0.68974	-0.87026	179.5
1750	-0.026381	-0.089667	1	-1	0.69033	-0.86967	179.5
1751	-0.0083447	-0.088914	1	-1	0.69109	-0.86891	179.5
1752	0.070944	-0.087447	1	-1	0.69255	-0.86745	179.5
1753	-0.06145	-0.087211	1	-1	0.69279	-0.86721	179.5
1754	-0.044302	-0.086824	1	-1	0.69318	-0.86682	179.5
1755	-0.067602	-0.086653	1	-1	0.69335	-0.86665	179.5
1756	0.08735	-0.085113	1	-1	0.69489	-0.86511	179.5
1757	-0.095488	-0.085204	1	-1	0.6948	-0.8652	179.5
1758	-0.071123	-0.085082	1	-1	0.69492	-0.86508	179.5
1759	-0.00047922	-0.084352	1	-1	0.69565	-0.86435	179.5
1760	-0.063833	-0.084177	1	-1	0.69582	-0.86418	179.5
1761	0.050095	-0.083039	1	-1	0.69696	-0.86304	179.5
1762	-0.031245	-0.082604	1	-1	0.6974	-0.8626	179.5
1763	0.080184	-0.081247	1	-1	0.69875	-0.86125	179.5
1764	-0.02228	-0.08076	1	-1	0.69924	-0.86076	179.5
1765	-0.048432	-0.080495	1	-1	0.69951	-0.86049	179.5
1766	0.039532	-0.079519	1	-1	0.70048	-0.85952	179.5
1767	-0.0044036	-0.078913	1	-1	0.70109	-0.85891	179.5
1768	0.074737	-0.077684	1	-1	0.70232	-0.85768	179.5
1769	0.083728	-0.076403	1	-1	0.7036	-0.8564	179.5
1770	0.040276	-0.075484	1	-1	0.70452	-0.85548	179.5
1771	0.049307	-0.074509	1	-1	0.70549	-0.85451	179.5
1772	0.018053	-0.073792	1	-1	0.70621	-0.85379	179.5
1773	0.041479	-0.072905	1	-1	0.70709	-0.85291	179.5
1774	-0.035233	-0.072618	1	-1	0.70738	-0.85262	179.5
1775	0.053064	-0.071665	1	-1	0.70833	-0.85167	179.5
1776	-0.066303	-0.071625	1	-1	0.70837	-0.85163	179.5
1777	-0.11092	-0.071918	1	-1	0.70808	-0.85192	179.5
1778	-0.0095883	-0.071457	1	-1	0.70854	-0.85146	179.5
1779	0.034423	-0.070678	1	-1	0.70932	-0.85068	179.5
1780	-0.25201	-0.25201	1.5	-1.5	0.74799	-1.252	177.5
1781	-0.070741	-0.16138	1.5	-1.5	0.83862	-1.1614	177.5
1782	-0.085322	-0.13602	1.5	-1.5	0.86398	-1.136	177.5
1783	0.045457	-0.090654	1.5	-1.5	0.90935	-1.0907	177.5
1784	-0.055694	-0.083662	1.5	-1.5	0.91634	-1.0837	177.5
1785	-0.089496	-0.084634	1.5	-1.5	0.91537	-1.0846	177.5
1786	0.040881	-0.066704	1.5	-1.5	0.9333	-1.0667	177.5
1787	-0.21572	-0.085331	1	-1	0.69467	-0.86533	177.5
1788	-0.019147	-0.077977	1	-1	0.70202	-0.85798	177.5
1789	-0.1663	-0.086809	1	-1	0.69319	-0.86681	177.5
1790	-0.10272	-0.088255	1	-1	0.69175	-0.86825	177.5
1791	-0.036887	-0.083974	1	-1	0.69603	-0.86397	177.5
1792	-0.3612	-0.1053	1	-1	0.6747	-0.8853	177.5
1793	0.023677	-0.096087	1	-1	0.68391	-0.87609	177.5
1794	-0.0024533	-0.089845	1	-1	0.69016	-0.86984	177.5
1795	-0.064776	-0.088278	1	-1	0.69172	-0.86828	177.5
1796	-0.03747	-0.085289	1	-1	0.69471	-0.86529	177.5
1797	-0.041685	-0.082867	1	-1	0.69713	-0.86287	177.5
1798	-0.12207	-0.08493	1	-1	0.69507	-0.86493	177.5
1799	-0.076241	-0.084496	1	-1	0.6955	-0.8645	177.5
1800	-0.054253	-0.083056	1	-1	0.69694	-0.86306	177.5
1801	-0.11827	-0.084656	1	-1	0.69534	-0.86466	177.5
1802	-0.11982	-0.086185	1	-1	0.69381	-0.86619	177.5
1803	-0.29544	-0.094904	1	-1	0.6851	-0.8749	177.5
1804	-0.17295	-0.098026	1	-1	0.68197	-0.87803	177.5
1805	-0.045433	-0.096003	1	-1	0.684	-0.876	177.5
1806	-0.090184	-0.095787	1	-1	0.68421	-0.87579	177.5
1807	-0.15024	-0.097732	1	-1	0.68227	-0.87773	177.5
1808	-0.027485	-0.09531	1	-1	0.68469	-0.87531	177.5
1809	-0.047574	-0.093719	1	-1	0.68628	-0.87372	177.5
1810	-0.061386	-0.092676	1	-1	0.68732	-0.87268	177.5
1811	-0.059013	-0.091624	1	-1	0.68838	-0.87162	177.5
1812	-0.00857	-0.089107	1	-1	0.69089	-0.86911	177.5
1813	-0.004468	-0.086618	1	-1	0.69338	-0.86662	177.5
1814	-0.02439	-0.08484	1	-1	0.69516	-0.86484	177.5
1815	-0.029342	-0.083298	1	-1	0.6967	-0.8633	177.5
1816	-0.17434	-0.085759	1	-1	0.69424	-0.86576	177.5
1817	0.036451	-0.082543	1	-1	0.69746	-0.86254	177.5
1818	-0.2491	-0.086813	1	-1	0.69319	-0.86681	177.5
1819	-0.17929	-0.089125	1	-1	0.69087	-0.86913	177.5
1820	-0.1884	-0.091547	1	-1	0.68845	-0.87155	177.5
1821	-0.11825	-0.092182	1	-1	0.68782	-0.87218	177.5
1822	-0.10205	-0.092412	1	-1	0.68759	-0.87241	177.5
1823	0.045259	-0.089283	1	-1	0.69072	-0.86928	177.5
1824	-0.098257	-0.089482	1	-1	0.69052	-0.86948	177.5
1825	-0.0067377	-0.087684	1	-1	0.69232	-0.86768	177.5
1826	0.017982	-0.085435	1	-1	0.69456	-0.86544	177.5
1827	-0.019736	-0.084067	1	-1	0.69593	-0.86407	177.5
1828	-0.046501	-0.0833	1	-1	0.6967	-0.8633	177.5
1829	-0.039594	-0.082426	1	-1	0.69757	-0.86243	177.5
1830	0.043561	-0.079956	1	-1	0.70004	-0.85996	177.5
1831	-0.12421	-0.080807	1	-1	0.69919	-0.86081	177.5
1832	-0.06898	-0.080584	1	-1	0.69942	-0.86058	177.5
1833	-0.042852	-0.079885	1	-1	0.70012	-0.85988	177.5
1834	-0.10871	-0.080409	1	-1	0.69959	-0.86041	177.5
1835	-0.074652	-0.080306	1	-1	0.69969	-0.86031	177.5
1836	-0.044281	-0.079674	1	-1	0.70033	-0.85967	177.5
1837	-0.12589	-0.080471	1	-1	0.69953	-0.86047	177.5
1838	-0.10175	-0.080831	1	-1	0.69917	-0.86083	177.5
1839	-0.090263	-0.080989	1	-1	0.69901	-0.86099	177.5
1840	-0.078255	-0.080944	1	-1	0.69906	-0.86094	177.5
1841	-0.065136	-0.080689	1	-1	0.69931	-0.86069	177.5
1842	-0.021403	-0.079748	1	-1	0.70025	-0.85975	177.5
1843	-0.020015	-0.078814	1	-1	0.70119	-0.85881	177.5
1844	0.018945	-0.07731	1	-1	0.70269	-0.85731	177.5
1845	0.0064588	-0.076041	1	-1	0.70396	-0.85604	177.5
1846	0.0087166	-0.074776	1	-1	0.70522	-0.85478	177.5
1847	0.041387	-0.073068	1	-1	0.70693	-0.85307	177.5
1848	-0.0039053	-0.072066	1	-1	0.70793	-0.85207	177.5
1849	-0.014353	-0.071241	1	-1	0.70876	-0.85124	177.5
1850	0.0056899	-0.070158	1	-1	0.70984	-0.85016	177.5
1851	-0.14432	-0.071188	1	-1	0.70881	-0.85119	177.5
1852	-0.042755	-0.070798	1	-1	0.7092	-0.8508	177.5
1853	-0.01459	-0.070039	1	-1	0.70996	-0.85004	177.5
1854	-0.067568	-0.070006	1	-1	0.70999	-0.85001	177.5
1855	-0.058217	-0.06985	1	-1	0.71015	-0.84985	177.5
1856	-0.060663	-0.069731	1	-1	0.71027	-0.84973	177.5
1857	-0.10762	-0.070217	1	-1	0.70978	-0.85022	177.5
1858	-0.16615	-0.071431	1	-1	0.70857	-0.85143	177.5
1859	-0.09663	-0.071746	1	-1	0.70825	-0.85175	177.5
1860	-0.049224	-0.071468	1	-1	0.70853	-0.85147	177.5
1861	-0.048306	-0.071186	1	-1	0.70881	-0.85119	177.5
1862	-0.012778	-0.070482	1	-1	0.70952	-0.85048	177.5
1863	-0.0069594	-0.069726	1	-1	0.71027	-0.84973	177.5
1864	0.020256	-0.068667	1	-1	0.71133	-0.84867	177.5
1865	-0.070271	-0.068686	1	-1	0.71131	-0.84869	177.5
1866	0.041282	-0.067422	1	-1	0.71258	-0.84742	177.5
1867	0.048699	-0.066102	1	-1	0.7139	-0.8461	177.5
1868	0.038674	-0.064925	1	-1	0.71508	-0.84492	177.5
1869	0.077616	-0.063341	1	-1	0.71666	-0.84334	177.5
1870	-0.00098944	-0.062656	1	-1	0.71734	-0.84266	177.5
1871	0.0087193	-0.06188	1	-1	0.71812	-0.84188	177.5
1872	-0.030645	-0.061544	1	-1	0.71846	-0.84154	177.5
1873	-0.0013256	-0.060904	1	-1	0.7191	-0.8409	177.5
1874	-0.072598	-0.061027	1	-1	0.71897	-0.84103	177.5
1875	-0.10555	-0.061491	1	-1	0.71851	-0.84149	177.5
1876	-0.11283	-0.06202	1	-1	0.71798	-0.84202	177.5
1877	-0.048612	-0.061883	1	-1	0.71812	-0.84188	177.5
1878	-0.025711	-0.061518	1	-1	0.71848	-0.84152	177.5
1879	0.020499	-0.060698	1	-1	0.7193	-0.8407	177.5
1880	-2.6226e-05	-0.060097	1	-1	0.7199	-0.8401	177.5
1881	0.00049591	-0.059503	1	-1	0.7205	-0.8395	177.5
1882	-0.094213	-0.05984	1	-1	0.72016	-0.83984	177.5
1883	0.03196	-0.058957	1	-1	0.72104	-0.83896	177.5
1884	0.099695	-0.057446	1	-1	0.72255	-0.83745	177.5
1885	0.011709	-0.056794	1	-1	0.72321	-0.83679	177.5
1886	0.098923	-0.055338	1	-1	0.72466	-0.83534	177.5
1887	0.019109	-0.054649	1	-1	0.72535	-0.83465	177.5
1888	0.046319	-0.053723	1	-1	0.72628	-0.83372	177.5
1889	0.00056982	-0.053229	1	-1	0.72677	-0.83323	177.5
1890	-0.10114	-0.053661	1	-1	0.72634	-0.83366	177.5
1891	-0.10666	-0.054134	1	-1	0.72587	-0.83413	177.5
1892	0.058098	-0.053141	1	-1	0.72686	-0.83314	177.5
1893	-0.028077	-0.052921	1	-1	0.72708	-0.83292	177.5
1894	-0.038052	-0.052792	1	-1	0.72721	-0.83279	177.5
1895	0.021925	-0.052148	1	-1	0.72785	-0.83215	177.5
1896	0.082777	-0.050994	1	-1	0.72901	-0.83099	177.5
1897	0.043216	-0.050196	1	-1	0.7298	-0.8302	177.5
1898	0.071061	-0.049177	1	-1	0.73082	-0.82918	177.5
1899	0.10012	-0.047933	1	-1	0.73207	-0.82793	177.5
1900	0.059981	-0.047041	1	-1	0.73296	-0.82704	177.5
1901	0.089049	-0.045926	1	-1	0.73407	-0.82593	177.5
1902	0.061115	-0.045055	1	-1	0.73494	-0.82506	177.5
1903	-0.0054777	-0.044736	1	-1	0.73526	-0.82474	177.5
1904	0.016827	-0.044244	1	-1	0.73576	-0.82424	177.5
1905	-0.10471	-0.044724	1	-1	0.73528	-0.82472	177.5
1906	-0.012735	-0.044472	1	-1	0.73553	-0.82447	177.5
1907	-0.060437	-0.044596	1	-1	0.7354	-0.8246	177.5
1908	0.098843	-0.043484	1	-1	0.73652	-0.82348	177.5
1909	0.082859	-0.042513	1	-1	0.73749	-0.82251	177.5
1910	-0.0046223	-0.042223	1	-1	0.73778	-0.82222	177.5
1911	0.093752	-0.041193	1	-1	0.73881	-0.82119	177.5
1912	0.073227	-0.040333	1	-1	0.73967	-0.82033	177.5
1913	-0.20919	-0.20919	1.5	-1.5	0.79081	-1.2092	175.6
1914	-0.25052	-0.22986	1.5	-1.5	0.77014	-1.2299	175.6
1915	-0.27161	-0.24377	1.5	-1.5	0.75623	-1.2438	175.6
1916	-0.19053	-0.23046	1.5	-1.5	0.76954	-1.2305	175.6
1917	-0.16787	-0.21794	1.5	-1.5	0.78206	-1.2179	175.6
1918	-0.12937	-0.20318	1.5	-1.5	0.79682	-1.2032	175.6
1919	-0.18763	-0.20096	1.5	-1.5	0.79904	-1.201	175.6
1920	-0.15597	-0.19534	1	-1	0.58466	-0.97534	175.6
1921	-0.34921	-0.21243	1	-1	0.56757	-0.99243	175.6
1922	-0.34334	-0.22552	1	-1	0.55448	-1.0055	175.6
1923	-0.25609	-0.2283	1	-1	0.5517	-1.0083	175.6
1924	-0.24484	-0.22968	1	-1	0.55032	-1.0097	175.6
1925	-0.25053	-0.23128	1	-1	0.54872	-1.0113	175.6
1926	-0.16304	-0.22641	1	-1	0.55359	-1.0064	175.6
1927	-0.10299	-0.21818	1	-1	0.56182	-0.99818	175.6
1928	-0.12289	-0.21223	1	-1	0.56777	-0.99223	175.6
1929	-0.23694	-0.21368	1	-1	0.56632	-0.99368	175.6
1930	-0.34485	-0.22097	1	-1	0.55903	-1.001	175.6
1931	-0.19445	-0.21957	1	-1	0.56043	-0.99957	175.6
1932	-0.31247	-0.22422	1	-1	0.55578	-1.0042	175.6
1933	-0.25252	-0.22556	1	-1	0.55444	-1.0056	175.6
1934	-0.36868	-0.23207	1	-1	0.54793	-1.0121	175.6
1935	-0.25369	-0.23301	1	-1	0.54699	-1.013	175.6
1936	-0.36223	-0.23839	1	-1	0.54161	-1.0184	175.6
1937	-0.26791	-0.23957	1	-1	0.54043	-1.0196	175.6
1938	-0.19855	-0.238	1	-1	0.542	-1.018	175.6
1939	-0.21359	-0.23709	1	-1	0.54291	-1.0171	175.6
1940	-0.11455	-0.23272	1	-1	0.54728	-1.0127	175.6
1941	-0.21589	-0.23214	1	-1	0.54786	-1.0121	175.6
1942	-0.22794	-0.232	1	-1	0.548	-1.012	175.6
1943	-0.18567	-0.2305	1	-1	0.5495	-1.0105	175.6
1944	-0.24664	-0.23101	1	-1	0.54899	-1.011	175.6
1945	-0.11645	-0.22753	1	-1	0.55247	-1.0075	175.6
1946	-0.093119	-0.22358	1	-1	0.55642	-1.0036	175.6
1947	-0.3887	-0.2283	1	-1	0.5517	-1.0083	175.6
1948	-0.342	-0.23146	1	-1	0.54854	-1.0115	175.6
1949	-0.30231	-0.23337	1	-1	0.54663	-1.0134	175.6
1950	-0.21208	-0.23281	1	-1	0.54719	-1.0128	175.6
1951	-0.10499	-0.22953	1	-1	0.55047	-1.0095	175.6
1952	-0.26513	-0.23042	1	-1	0.54958	-1.0104	175.6
1953	-0.12784	-0.22792	1	-1	0.55208	-1.0079	175.6
1954	-0.15921	-0.22629	1	-1	0.55371	-1.0063	175.6
1955	-0.16809	-0.22493	1	-1	0.55507	-1.0049	175.6
1956	-0.15221	-0.22328	1	-1	0.55672	-1.0033	175.6
1957	-0.18669	-0.22247	1	-1	0.55753	-1.0025	175.6
1958	-0.2017	-0.22202	1	-1	0.55798	-1.002	175.6
1959	-0.12925	-0.22004	1	-1	0.55996	-1	175.6
1960	-0.19874	-0.2196	1	-1	0.5604	-0.9996	175.6
1961	-0.23273	-0.21987	1	-1	0.56013	-0.99987	175.6
1962	-0.27166	-0.2209	1	-1	0.5591	-1.0009	175.6
1963	-0.26017	-0.22167	1	-1	0.55833	-1.0017	175.6
1964	-0.20945	-0.22144	1	-1	0.55856	-1.0014	175.6
1965	-0.22865	-0.22157	1	-1	0.55843	-1.0016	175.6
1966	-0.17153	-0.22065	1	-1	0.55935	-1.0006	175.6
1967	-0.18176	-0.21994	1	-1	0.56006	-0.99994	175.6
1968	-0.20664	-0.2197	1	-1	0.5603	-0.9997	175.6
1969	-0.1724	-0.21887	1	-1	0.56113	-0.99887	175.6
1970	-0.23156	-0.21909	1	-1	0.56091	-0.99909	175.6
1971	-0.27812	-0.22009	1	-1	0.55991	-1.0001	175.6
1972	-0.22303	-0.22014	1	-1	0.55986	-1.0001	175.6
1973	-0.062847	-0.21756	1	-1	0.56244	-0.99756	175.6
1974	-0.19188	-0.21715	1	-1	0.56285	-0.99715	175.6
1975	-0.051186	-0.21451	1	-1	0.56549	-0.99451	175.6
1976	-0.20594	-0.21438	1	-1	0.56562	-0.99438	175.6
1977	-0.11221	-0.21281	1	-1	0.56719	-0.99281	175.6
1978	-0.13379	-0.21161	1	-1	0.56839	-0.99161	175.6
1979	-0.15041	-0.2107	1	-1	0.5693	-0.9907	175.6
1980	-0.2338	-0.21104	1	-1	0.56896	-0.99104	175.6
1981	-0.14073	-0.21002	1	-1	0.56998	-0.99002	175.6
1982	-0.069473	-0.20801	1	-1	0.57199	-0.98801	175.6
1983	-0.17222	-0.20751	1	-1	0.57249	-0.98751	175.6
1984	-0.31149	-0.20895	1	-1	0.57105	-0.98895	175.6
1985	-0.15989	-0.20828	1	-1	0.57172	-0.98828	175.6
1986	-0.30702	-0.20961	1	-1	0.57039	-0.98961	175.6
1987	-0.19464	-0.20941	1	-1	0.57059	-0.98941	175.6
1988	-0.16343	-0.20881	1	-1	0.57119	-0.98881	175.6
1989	-0.15627	-0.20813	1	-1	0.57187	-0.98813	175.6
1990	-0.13618	-0.2072	1	-1	0.5728	-0.9872	175.6
1991	-0.23765	-0.20759	1	-1	0.57241	-0.98759	175.6
1992	-0.12082	-0.2065	1	-1	0.5735	-0.9865	175.6
1993	-0.18836	-0.20628	1	-1	0.57372	-0.98628	175.6
1994	-0.17649	-0.20592	1	-1	0.57408	-0.98592	175.6
1995	-0.0056458	-0.2035	1	-1	0.5765	-0.9835	175.6
1996	-0.17359	-0.20315	1	-1	0.57685	-0.98315	175.6
1997	-0.12997	-0.20229	1	-1	0.57771	-0.98229	175.6
1998	-0.15936	-0.20179	1	-1	0.57821	-0.98179	175.6
1999	-0.13385	-0.20101	1	-1	0.57899	-0.98101	175.6
2000	-0.14381	-0.20036	1	-1	0.57964	-0.98036	175.6
[truncated: 500 more rows]
