# Supplementary material for: Highly efficient and sensitive patient-specific quality assurance for spot-scanned proton therapy
Source: PLoS One. 2019 Feb 14;14(2):e0212412. doi: 10.1371/journal.pone.0212412 (PMC6375645; doi:10.1371/journal.pone.0212412)
Supplement: S5 Dataset — Tab delimited text file containing (in order of column number) random component of positional deviation in x, random component of positional deviation in y, systematic component of positional deviation in x, and systematic component of positional deviation in y. (TXT) [file pone.0212412.s005.txt]

-0.012429	0.03018	0.058064	-0.061525
-0.022365	-0.032929	0.055828	-0.064818
-0.017803	0.083108	0.054209	-0.057263
-0.024131	-0.027782	0.052199	-0.059578
-0.09537	-0.094708	0.044862	-0.066863
-0.0056268	0.088559	0.04446	-0.060538
-0.0050271	-0.073132	0.044125	-0.065413
0.0011461	0.045228	0.044197	-0.062586
0.0082728	0.067778	0.044684	-0.058599
0.011019	0.12661	0.045296	-0.051566
0.015123	0.03429	0.046092	-0.049761
0.024502	-0.0082329	0.047317	-0.050173
-0.0080031	-0.079681	0.046936	-0.053967
0.042658	0.093851	0.048875	-0.049701
0.02642	0.19138	0.050023	-0.04138
0.024957	0.075447	0.051063	-0.038237
0.026421	-0.0039371	0.05212	-0.038394
0.015724	0.14315	0.052725	-0.032888
0.0075813	0.046165	0.053006	-0.031178
-0.0011709	-0.0076099	0.052964	-0.03145
-0.0016735	0.070778	0.052906	-0.02901
-0.0051681	0.11729	0.052734	-0.0251
-0.0088927	-0.11324	0.052447	-0.028753
-0.063992	-0.023791	0.050447	-0.029496
-0.012505	0.062577	0.050068	-0.0276
-0.0034525	-0.055213	0.049967	-0.029224
-0.00096326	-0.057424	0.049939	-0.030864
0.0036744	0.065262	0.050041	-0.029051
0.0099431	-0.0092589	0.05031	-0.029302
0.010216	0.10023	0.050579	-0.026664
0.028169	0.045296	0.051301	-0.025503
0.03599	0.065186	0.052201	-0.023873
0.040915	0.050326	0.053199	-0.022645
-0.033422	0.061912	0.052403	-0.021171
0.012145	0.17966	0.052685	-0.016993
0.012386	0.16732	0.052967	-0.01319
0.011786	0.016439	0.053229	-0.012825
0.002873	0.16707	0.053291	-0.0091931
0.004599	0.051316	0.053389	-0.0081013
-0.011115	-0.017379	0.053158	-0.0084634
-0.012773	-0.0047743	0.052897	-0.0085608
-0.012147	0.089753	0.052654	-0.0067657
-0.013131	-0.043321	0.052397	-0.0076152
-0.073209	0.057201	0.050989	-0.0065151
-0.015035	-0.089869	0.050705	-0.0082108
0.010557	-0.12199	0.0509	-0.01047
0.028911	-0.047547	0.051426	-0.011334
0.010916	-0.042437	0.051621	-0.012092
0.0053623	-0.01695	0.051715	-0.012389
0.0013995	0.0088396	0.051739	-0.012237
-0.051676	0.075796	0.050863	-0.010952
-0.04964	-0.020308	0.050036	-0.011291
0.015006	-0.039315	0.014832	0.019431
0.016091	0.033599	0.016295	0.022486
0.024525	0.049331	0.018338	0.026597
0.022969	0.089903	0.020105	0.033512
0.026908	0.20538	0.022027	0.048182
0.032646	0.012349	0.024204	0.049005
0.038277	0.071087	0.026596	0.053448
0.04129	0.056176	0.029025	0.056753
0.061862	-0.066374	0.032461	0.053065
0.024073	0.066424	0.033728	0.056561
0.031704	0.027001	0.035314	0.057912
0.019422	0.063678	0.036239	0.060944
0.015677	0.13481	0.036951	0.067072
0.007549	0.092342	0.037279	0.071087
0.011194	0.087053	0.037746	0.074714
-0.0028844	0.033984	0.03763	0.076073
-0.014637	-0.017682	0.037067	0.075393
-0.025265	-0.0013168	0.036132	0.075344
-0.01945	-0.002475	0.035437	0.075256
-0.023789	0.0026041	0.034617	0.075346
-0.12124	-0.080504	0.030575	0.072662
-0.028132	0.092977	0.029668	0.075661
-0.019288	-0.15924	0.029065	0.070685
-0.016232	-0.014884	0.028573	0.070234
-0.0095387	0.013818	0.028293	0.070641
0.0002392	0.10575	0.0283	0.073662
0.0045103	0.11138	0.028425	0.076756
0.016601	0.1653	0.028873	0.081223
0.013396	0.22419	0.029226	0.087123
0.026041	0.07782	0.029894	0.089119
0.020532	0.096444	0.030407	0.09153
0.023238	0.089549	0.030974	0.093714
0.059061	0.070178	0.03238	0.095385
0.011645	0.11142	0.032651	0.097976
0.038109	0.10452	0.033517	0.10035
0.033621	0.093839	0.034264	0.10244
0.027942	0.1747	0.034872	0.10623
0.022663	0.21932	0.035354	0.1109
0.025377	0.13546	0.035882	0.11372
0.014426	0.090064	0.036177	0.11556
0.009811	0.022222	0.036373	0.11601
-0.0046158	0.019222	0.036283	0.11638
-0.00021986	0.01346	0.036278	0.11664
-0.0094858	-0.031949	0.036099	0.11604
-0.014649	0.087844	0.035828	0.11767
-0.064112	0.037294	0.034662	0.11834
-0.0098331	0.00094328	0.034487	0.11836
0.0011744	-0.058691	0.034507	0.11733
0.0021447	0.015934	0.034544	0.11761
0.0071249	0.068367	0.034665	0.11876
0.01727	0.14435	0.034953	0.12117
0.020088	0.15183	0.035282	0.12366
0.015194	0.19082	0.035527	0.12674
0.016135	0.10618	0.035783	0.12842
0.050205	0.056166	0.036568	0.1293
0.040706	0.16999	0.037194	0.13191
-0.0024152	0.12554	0.037158	0.13382
0.044598	0.069255	0.037823	0.13485
0.034262	0.071024	0.038327	0.1359
0.028487	0.23725	0.03874	0.13933
0.028678	0.19804	0.03915	0.14216
0.0041508	0.10299	0.039208	0.14361
-0.0026432	0.00085013	0.039171	0.14362
-0.013377	0.055982	0.038988	0.14439
-0.014438	0.028401	0.038793	0.14478
-0.0029291	-0.012972	0.038754	0.1446
-0.014636	0.18809	0.038561	0.14708
-0.078264	0.026154	0.037545	0.14742
-0.023548	-0.13279	0.037243	0.14571
0.0077934	-0.07813	0.037342	0.14473
0.011107	0.047664	0.03748	0.14532
0.0092404	0.043044	0.037595	0.14585
0.0094282	0.078321	0.03771	0.14681
0.022414	0.082821	0.03798	0.14781
0.030979	0.10888	0.038348	0.1491
0.021367	0.11171	0.0386	0.15042
0.021371	0.012391	0.038848	0.15056
-0.012406	-0.057977	0.038706	0.14989
0.0076608	0.019572	0.038793	0.15012
-0.0032886	-0.0011552	0.038756	0.1501
-0.0049125	0.06334	0.088201	-0.040571
-0.0075839	0.015367	0.087511	-0.039174
-0.0071265	-0.041811	0.086917	-0.042658
-0.017036	-0.12531	0.085607	-0.052298
-0.023132	-0.028723	0.083955	-0.05435
-0.014027	-0.094231	0.08302	-0.060632
-0.064597	0.017627	0.078982	-0.05953
0.037954	-0.15383	0.081215	-0.068579
0.023539	0.043201	0.082523	-0.066179
0.028328	0.071463	0.084014	-0.062418
0.03294	0.011849	0.085661	-0.061825
0.031265	0.098335	0.087149	-0.057142
0.033385	0.077684	0.088667	-0.053611
0.044704	0.096085	0.09061	-0.049434
0.046846	0.11425	0.092562	-0.044673
0.043375	0.018004	0.094297	-0.043953
0.060921	0.070936	0.096641	-0.041225
-0.004158	0.081526	0.096487	-0.038205
0.026118	0.13663	0.097419	-0.033326
0.031171	0.066585	0.098494	-0.031029
0.026096	0.096859	0.099364	-0.027801
0.018517	0.013618	0.099961	-0.027362
0.014435	-9.7618e-05	0.10041	-0.027365
0.0049008	-0.00089599	0.10056	-0.027392
-0.011455	0.011509	0.10022	-0.027053
-0.014654	-0.025397	0.099805	-0.027779
-0.0039831	0.056534	0.099695	-0.026209
-0.016344	-0.013243	0.099253	-0.026566
-0.019664	0.0093834	0.098736	-0.02632
-0.071639	-0.11478	0.096899	-0.029263
-0.017466	-0.028969	0.096462	-0.029987
-0.0193	0.0025331	0.095991	-0.029925
-0.0054001	-0.023669	0.095863	-0.030489
-0.00044961	0.044697	0.095852	-0.029449
0.011037	0.060205	0.096103	-0.028081
0.0153	0.043342	0.096443	-0.027118
0.02014	0.069956	0.096881	-0.025597
0.027176	0.10753	0.097459	-0.023309
0.024932	0.10882	0.097979	-0.021042
0.030461	0.1519	0.0986	-0.017942
0.031344	0.087283	0.099227	-0.016196
0.036067	0.18872	0.099934	-0.012496
0.0044083	0.1551	0.10002	-0.0095132
0.037424	0.061627	0.10073	-0.0083504
0.017173	0.12776	0.10104	-0.0059845
0.012892	0.14791	0.10128	-0.0032953
0.0085007	0.0742	0.10143	-0.0019703
0.0081808	0.06204	0.10157	-0.00088185
-0.0023244	0.064755	0.10153	0.00023462
-0.0099602	0.047541	0.10136	0.0010404
-0.014463	0.0031509	0.10112	0.0010929
-0.016935	0.092763	0.10085	0.0026136
-0.017577	0.05576	0.10056	0.003513
-0.026247	0.055757	0.10015	0.004398
-0.063091	-0.039419	0.099159	0.0037821
-0.0071157	-0.040818	0.09905	0.0031541
-0.016899	0.069781	0.098794	0.0042114
-0.011956	0.016357	0.098615	0.0044555
-0.0049749	0.095659	0.098542	0.0058623
-0.0055712	0.031113	0.098461	0.0063132
0.0019516	0.071067	0.098489	0.0073284
0.028497	0.084302	0.098891	0.0085158
0.032607	0.14231	0.099344	0.010492
0.036607	0.13696	0.099845	0.012368
0.03556	0.12543	0.10033	0.014063
0.035198	0.11539	0.10079	0.015602
0.011064	0.15993	0.10094	0.017706
0.031648	0.1193	0.10135	0.019256
0.0198	0.22152	0.10161	0.022096
0.019154	0.14075	0.10185	0.023877
0.01742	0.092251	0.10207	0.02503
0.016233	0.047524	0.10227	0.025617
0.0088908	0.0003495	0.10237	0.025621
0.0024855	0.051684	0.1024	0.026244
-0.0041079	0.10071	0.10236	0.027443
-0.01001	0.077856	0.10224	0.028359
-0.024118	0.051017	0.10196	0.028952
-0.087318	-0.032963	0.10095	0.028573
-0.020632	-0.042602	0.10072	0.028089
-0.011769	0.019597	0.10059	0.028309
-0.0067113	-0.045565	0.10051	0.027803
-0.0031269	0.093604	0.10048	0.028832
0.0048928	-0.014605	0.10053	0.028673
0.01426	-0.016067	0.10068	0.0285
0.027367	0.059577	0.10098	0.029134
0.01299	0.098987	0.10111	0.030176
0.009522	0.076044	0.10121	0.030968
0.035027	0.14531	0.10157	0.032466
-0.0017882	-0.021634	0.10155	0.032245
-2.1257e-05	0.071527	0.10155	0.032968
0.0063384	0.055688	0.10162	0.033525
-0.0079902	-0.03992	0.10154	0.03313
-0.14129	0.012617	0.10015	0.033253
0.0028668	0.085976	0.0014629	-0.26152
0.0043446	0.11416	0.0018578	-0.25114
-0.00058206	0.15538	0.0018093	-0.2382
-0.0065224	0.12282	0.0013076	-0.22875
0.00061651	-0.0039353	0.0013516	-0.22903
-0.022943	-0.013435	-0.00017792	-0.22993
-0.07527	-0.058078	-0.0048823	-0.23356
-0.013994	0.021569	-0.0057055	-0.23229
0.015216	-0.14445	-0.0048601	-0.24031
0.0053343	0.14075	-0.0045794	-0.2329
-0.002506	0.116	-0.0047047	-0.2271
0.0019192	0.079751	-0.0046133	-0.22331
0.013808	0.041665	-0.0039856	-0.22141
-0.0046569	0.16562	-0.0041881	-0.21421
-0.0017973	0.26784	-0.004263	-0.20305
0.026316	0.099888	-0.0032104	-0.19906
0.014061	0.071182	-0.0026695	-0.19632
0.019064	0.08408	-0.0019635	-0.1932
0.067435	0.1491	0.00044492	-0.18788
0.053607	0.26164	0.0022934	-0.17886
0.03852	0.15412	0.0035774	-0.17372
0.034582	0.097471	0.004693	-0.17058
0.027457	0.13218	0.005551	-0.16644
0.014244	0.1043	0.0059827	-0.16328
0.014417	0.13187	0.0064067	-0.15941
0.0024131	0.13917	0.0064756	-0.15543
0.0034458	-0.029226	0.0065713	-0.15624
0.0029144	0.036061	0.0066501	-0.15527
-0.096545	-0.10506	0.0041095	-0.15803
-0.020138	0.062594	0.0035931	-0.15643
-0.013137	0.0055588	0.0032647	-0.15629
-0.017424	-0.011461	0.0028397	-0.15657
-0.0063538	0.17153	0.0026884	-0.15248
0.0018174	0.25167	0.0027307	-0.14663
0.0073713	0.18776	0.0028982	-0.14236
0.011911	0.10287	0.0031629	-0.14008
0.018556	0.14115	0.0035663	-0.13701
0.025919	0.17011	0.0041178	-0.13339
0.026755	0.20495	0.0046752	-0.12912
0.027736	0.16872	0.0052412	-0.12568
0.036624	0.016811	0.0059737	-0.12534
-0.01051	0.16022	0.0057676	-0.1222
0.025089	0.16048	0.0062501	-0.11911
0.021931	0.27523	0.0066639	-0.11392
0.018971	0.12538	0.0070152	-0.1116
0.010856	0.15559	0.0072126	-0.10877
0.010438	0.14666	0.007399	-0.10615
0.0079832	0.141	0.007539	-0.10368
-0.0081056	0.19674	0.0073993	-0.10028
-0.012818	0.081815	0.007182	-0.098897
-0.023815	0.082316	0.0067851	-0.097525
-0.037877	-0.033697	0.0061642	-0.098077
-0.024562	0.088051	0.005768	-0.096657
-0.03411	-0.047357	0.0052266	-0.097409
-0.095185	-0.15391	0.0037393	-0.099813
-0.014593	0.15447	0.0035148	-0.097437
-0.0026532	0.087051	0.0034746	-0.096118
-0.0085176	0.1439	0.0033475	-0.09397
0.0053219	0.0090864	0.0034257	-0.093837
0.0097827	0.063031	0.0035675	-0.092923
0.010293	0.23171	0.0037145	-0.089613
0.016452	0.18793	0.0039463	-0.086966
0.024635	0.12813	0.0042884	-0.085187
0.028829	0.13356	0.0046833	-0.083357
0.02656	0.20821	0.0050422	-0.080543
0.031307	0.14988	0.0054597	-0.078545
0.029171	0.20257	0.0058435	-0.07588
-0.032267	0.15767	0.0054244	-0.073832
0.029646	0.24988	0.0058045	-0.070628
0.035487	0.16532	0.0062537	-0.068536
0.01153	0.15647	0.0063979	-0.06658
0.0047986	0.1645	0.0064571	-0.064549
0.0067477	0.19051	0.0065394	-0.062226
-0.0016969	0.17207	0.0065189	-0.060152
0.0014543	0.15832	0.0065363	-0.058268
-0.008911	0.016211	0.0064314	-0.058077
-0.01817	0.11422	0.0062201	-0.056749
-0.019482	0.16392	0.0059962	-0.054865
-0.034963	0.011884	0.0055989	-0.054729
-0.042676	-0.028714	0.0051194	-0.055052
-0.082761	0.12301	0.0041998	-0.053685
-0.042332	0.1863	0.0037346	-0.051638
-0.032481	0.16365	0.0033816	-0.049859
-0.026691	0.1093	0.0030946	-0.048684
-0.032409	0.078773	0.0027498	-0.047846
-0.022721	0.086609	0.0025106	-0.046934
-0.011371	0.14469	0.0023922	-0.045427
-0.003484	0.15289	0.0023563	-0.043851
0.010759	0.1416	0.0024661	-0.042406
0.020157	0.10219	0.0026697	-0.041374
0.023956	0.24012	0.0029092	-0.038973
0.01538	0.088191	0.0030615	-0.038099
-0.016391	0.18645	0.0029008	-0.036271
0.020128	0.12656	0.0030962	-0.035043
0.017105	0.13273	0.0032607	-0.033766
0.01372	0.15511	0.0033914	-0.032289
0.015493	0.18033	0.0035375	-0.030588
0.0047815	0.029542	0.0035822	-0.030312
0.00078313	0.066469	0.0035895	-0.029696
-0.012069	0.088264	0.0034787	-0.028887
-0.012222	0.1557	0.0033676	-0.027471
-0.019091	0.062622	0.0031956	-0.026907
-0.031057	-0.053423	0.0029183	-0.027384
-0.08707	-0.0404	0.0021478	-0.027742
-0.0029044	0.11978	0.0021223	-0.026691
-0.013431	0.17875	0.0020056	-0.025136
0.0031032	0.041814	0.0020323	-0.024776
-0.11754	-0.036845	0.0010277	-0.025091
-0.030554	0.13496	0.00076873	-0.023947
-0.057104	0.0045647	0.00028886	-0.023909
-0.017573	0.050142	0.052975	-0.48441
0.026276	-0.037323	0.055364	-0.4878
0.0087664	-0.10269	0.056094	-0.49636
0.010941	0.049411	0.056936	-0.49256
0.016987	0.149	0.058149	-0.48192
0.012467	0.093165	0.05898	-0.47571
0.022065	0.039949	0.060359	-0.47321
0.014313	0.078242	0.061201	-0.46861
0.033539	0.21712	0.063065	-0.45655
-0.005253	0.070796	0.062788	-0.45282
0.032934	0.20389	0.064435	-0.44262
0.03585	0.061341	0.066142	-0.4397
0.01984	0.1713	0.067044	-0.43192
0.011474	0.097689	0.067543	-0.42767
0.004504	0.1573	0.06773	-0.42112
0.00057908	0.10121	0.067753	-0.41707
-0.0039354	0.019739	0.067602	-0.41631
-0.0092401	0.023428	0.06726	-0.41544
-0.023066	0.11784	0.066436	-0.41123
-0.017751	-0.067795	0.065824	-0.41357
-0.097325	-0.051111	0.06258	-0.41527
-0.034208	0.021785	0.061476	-0.41457
0.010893	-0.041058	0.061817	-0.41585
0.0096405	0.11439	0.062109	-0.41239
-0.015868	0.038678	0.061642	-0.41125
-0.01214	0.21026	0.061295	-0.40524
-0.0017636	0.18176	0.061246	-0.40019
-0.0099078	0.10313	0.060979	-0.39741
0.0040331	0.1344	0.061085	-0.39387
0.018752	0.16983	0.061566	-0.38952
0.011392	0.11932	0.06185	-0.38653
0.021969	0.036995	0.062386	-0.38563
0.054563	0.20009	0.063685	-0.38087
0.048092	0.26209	0.064804	-0.37477
0.047682	0.054571	0.065887	-0.37353
0.030777	0.21941	0.066571	-0.36865
0.024085	0.27101	0.067095	-0.36276
0.022993	0.060321	0.067584	-0.36148
0.017556	0.097957	0.06795	-0.35944
0.016147	0.11362	0.068279	-0.35712
0.017818	-0.052943	0.068636	-0.35818
-0.010947	0.073059	0.068421	-0.35675
-0.073622	-0.094545	0.067005	-0.35856
-0.012608	0.11851	0.066767	-0.35633
-0.010917	0.020238	0.066565	-0.35595
-0.016456	0.201	0.066266	-0.3523
-0.012111	0.16753	0.06605	-0.34931
0.0023377	0.18915	0.066091	-0.34599
0.0063396	0.22275	0.0662	-0.34215
0.012148	0.26336	0.066406	-0.33768
0.018224	0.24161	0.06671	-0.33366
0.021432	0.174	0.067061	-0.33081
0.024936	0.30424	0.067463	-0.3259
0.030754	0.20346	0.067951	-0.32267
0.047415	0.065545	0.068692	-0.32164
0.025716	0.1892	0.069088	-0.31873
0.048072	0.25852	0.069816	-0.31482
0.041037	0.23559	0.070429	-0.3113
0.03927	0.11408	0.071006	-0.30962
0.016254	0.26891	0.071242	-0.30573
0.0075155	0.23023	0.071349	-0.30244
-0.015678	0.067135	0.071128	-0.30149
-0.014869	0.114	0.070922	-0.29991
-0.027104	0.1719	0.070551	-0.29755
-0.023037	0.10571	0.070239	-0.29612
-0.0011223	0.015398	0.070224	-0.29592
-0.03343	0.11628	0.069784	-0.29439
-0.047605	-0.055854	0.069166	-0.29511
-0.12346	-0.097399	0.067583	-0.29636
-0.016357	0.114	0.067376	-0.29492
-0.020096	0.17605	0.067125	-0.29272
-0.014449	0.17408	0.066947	-0.29057
-0.010101	0.16963	0.066824	-0.2885
-0.0041246	0.19684	0.066774	-0.28613
0.0013618	0.16174	0.06679	-0.2842
0.011632	0.10808	0.066927	-0.28293
0.014542	0.25815	0.067096	-0.27993
0.015058	0.22855	0.067269	-0.2773
0.020204	0.20311	0.067499	-0.275
0.020188	0.30382	0.067726	-0.27158
0.019995	0.16393	0.067948	-0.26976
0.019621	0.072182	0.068163	-0.26897
-0.017969	0.13209	0.067968	-0.26753
0.03872	0.25794	0.068384	-0.26476
0.033749	0.12731	0.068743	-0.2634
0.02921	0.18614	0.069051	-0.26145
0.022592	0.28244	0.069286	-0.2585
0.024769	0.24075	0.069542	-0.25602
0.011226	0.11012	0.069656	-0.2549
-0.0037574	0.12476	0.069618	-0.25364
-0.0072705	0.19208	0.069545	-0.25172
-0.015305	0.10486	0.069394	-0.25068
-0.01536	0.22147	0.069243	-0.24851
-0.039453	-0.0047475	0.06886	-0.24855
-0.034047	-0.066224	0.068533	-0.24919
-0.12366	-0.10836	0.067355	-0.25022
-0.031564	0.0053879	0.067057	-0.25017
-0.019428	0.22531	0.066876	-0.24807
-0.012546	0.1927	0.06676	-0.24628
-0.012793	0.017909	0.066642	-0.24612
-0.0035767	0.13227	0.06661	-0.24491
0.0047537	0.12234	0.066653	-0.24381
0.017364	0.028557	0.066808	-0.24356
0.0063001	0.256	0.066863	-0.24129
0.0083937	0.21697	0.066937	-0.23939
0.011025	0.13272	0.067033	-0.23823
0.01586	0.33276	0.06717	-0.23537
0.013458	0.10555	0.067285	-0.23446
-0.068218	0.071095	0.066707	-0.23386
0.018726	0.17389	0.066864	-0.2324
0.016391	0.22335	0.067001	-0.23054
0.014046	0.22434	0.067117	-0.22868
0.00937	0.097125	0.067193	-0.22789
-0.013073	0.078061	0.067087	-0.22725
-0.017701	0.15698	0.066944	-0.22599
-0.026296	0.078336	0.066734	-0.22536
-0.030162	0.072362	0.066495	-0.22479
-0.034111	0.18754	0.066226	-0.22331
-0.026664	0.16096	0.066018	-0.22205
-0.035703	-0.055414	0.065741	-0.22248
-0.095039	-0.03902	0.06501	-0.22278
-0.012224	0.052062	0.064917	-0.22239
-0.0188	0.20468	0.064774	-0.22083
-0.010656	0.032015	0.064694	-0.22059
-0.045817	-0.13212	0.064352	-0.22158
-0.037237	0.17782	0.064076	-0.22026
-0.056331	0.0082229	0.063662	-0.2202
0.029466	-0.038241	0.063877	-0.22048
-0.055174	-0.072844	-0.041236	-0.2928
0.014862	0.05478	-0.039749	-0.28732
0.0038643	0.15761	-0.039398	-0.273
0.0097446	0.01886	-0.038586	-0.27142
0.0091781	0.042999	-0.03788	-0.26812
-0.0010935	0.055865	-0.037958	-0.26413
-0.011954	0.053333	-0.038755	-0.26057
0.0079101	-0.0025993	-0.038261	-0.26073
-0.010606	0.015351	-0.038885	-0.25983
-0.059262	-3.5763e-07	-0.042177	-0.25983
-0.019327	-0.013438	-0.043194	-0.26054
-0.0072866	-0.0019326	-0.043559	-0.26063
0.012181	-0.041291	-0.042979	-0.2626
0.0067287	0.175	-0.042673	-0.25465
0.015455	0.098292	-0.042001	-0.25037
0.026993	0.13073	-0.040876	-0.24492
0.026668	0.01342	-0.039809	-0.24439
0.0093643	0.0972	-0.039449	-0.24065
-0.0018342	0.032549	-0.039517	-0.23944
0.034191	0.16848	-0.038296	-0.23343
0.027174	0.059264	-0.037359	-0.23138
-0.0041261	0.26259	-0.037496	-0.22263
0.0070766	0.070325	-0.037268	-0.22036
0.0050901	0.16727	-0.037109	-0.21513
-0.015129	0.10961	-0.037568	-0.21181
-0.022188	0.022389	-0.03822	-0.21115
-0.020905	0.1081	-0.038817	-0.20807
-0.0055437	-0.050904	-0.038971	-0.20948
-0.023785	0.018476	-0.039614	-0.20898
-0.12436	0.082392	-0.042887	-0.20681
-0.02701	0.11839	-0.04358	-0.20378
0.012693	-0.088537	-0.043262	-0.20599
-0.0052323	0.17248	-0.04339	-0.20178
-0.01768	0.074158	-0.043811	-0.20002
0.0028448	0.099559	-0.043745	-0.1977
0.00082749	0.13284	-0.043726	-0.19468
0.0086967	0.061435	-0.043533	-0.19332
0.012779	0.19256	-0.043255	-0.18913
0.015306	0.088443	-0.042929	-0.18725
0.014834	0.16215	-0.04262	-0.18387
0.017215	0.19404	-0.042269	-0.17991
0.044076	0.19558	-0.041387	-0.176
0.031118	0.16592	-0.040777	-0.17275
0.029674	0.20534	-0.040206	-0.1688
0.018738	0.17266	-0.039853	-0.16554
0.021599	0.2429	-0.039453	-0.16104
0.012605	0.055526	-0.039224	-0.16003
0.0091386	0.12618	-0.039061	-0.15778
-0.0023392	0.17014	-0.039102	-0.15479
0.0011732	0.0041735	-0.039081	-0.15472
-0.0035985	0.1907	-0.039142	-0.15149
-0.094396	-0.13066	-0.040716	-0.15367
-0.024171	0.0073672	-0.041112	-0.15355
-0.014364	0.076782	-0.041344	-0.15231
-0.025436	0.071829	-0.041747	-0.15117
-0.01336	0.14704	-0.041956	-0.14887
-0.0065261	0.16449	-0.042056	-0.14634
-0.0028527	0.16737	-0.0421	-0.1438
0.0083884	0.20164	-0.041974	-0.1408
0.006917	0.16801	-0.041873	-0.13832
0.0128	0.29191	-0.041687	-0.13409
0.015664	0.18051	-0.041463	-0.13152
0.022111	0.23615	-0.041152	-0.12819
0.027509	0.14878	-0.04077	-0.12612
0.048611	0.29821	-0.040104	-0.12204
0.033329	0.1313	-0.039654	-0.12026
0.034107	0.21484	-0.039199	-0.1174
0.027694	0.15467	-0.038835	-0.11536
0.010201	0.14794	-0.038702	-0.11344
0.020253	0.19918	-0.038442	-0.11089
0.021539	-0.025742	-0.03817	-0.11121
0.0096764	0.013857	-0.038049	-0.11104
-0.012468	0.069339	-0.038203	-0.11019
-0.0064778	0.15619	-0.038282	-0.10828
0.0061716	0.071289	-0.038207	-0.10742
-0.023687	-0.001622	-0.038489	-0.10744
-0.025203	0.10497	-0.038786	-0.10621
-0.11019	0.028784	-0.040067	-0.10587
-0.023011	0.13657	-0.040332	-0.1043
-0.012794	0.0050953	-0.040477	-0.10424
-0.012276	0.23045	-0.040615	-0.10165
0.0038144	-0.0020908	-0.040573	-0.10168
0.00061524	0.15439	-0.040566	-0.099981
0.0086348	0.10124	-0.040472	-0.098881
0.013097	0.061989	-0.040331	-0.098214
0.020529	0.18975	-0.040113	-0.096196
0.015943	0.1382	-0.039945	-0.094741
0.018915	0.27814	-0.039748	-0.091844
0.02112	0.18143	-0.03953	-0.089973
0.024503	0.2249	-0.03928	-0.087678
0.035418	0.15263	-0.038922	-0.086137
0.0088173	0.26515	-0.038834	-0.083485
0.041553	0.11401	-0.038423	-0.082356
0.021801	0.21271	-0.038209	-0.080271
0.021249	0.144	-0.038003	-0.078873
0.011163	0.16503	-0.037895	-0.077286
0.008815	0.2483	-0.037811	-0.074921
0.010852	0.056462	-0.037709	-0.074389
-0.0045486	0.10441	-0.037752	-0.073413
-0.0020312	-0.018921	-0.03777	-0.073588
-0.0024911	0.0094412	-0.037793	-0.073501
-0.015139	0.072617	-0.037931	-0.072841
-0.0095818	-0.063147	-0.038017	-0.07341
-0.025755	0.095141	-0.038247	-0.072561
-0.14099	-0.016966	-0.039495	-0.072711
-0.034215	0.1229	-0.039795	-0.071633
-0.033225	0.073131	-0.040084	-0.070997
-0.023238	0.21211	-0.040284	-0.069168
-0.023523	0.0093743	-0.040485	-0.069088
-0.016178	0.1232	-0.040622	-0.068044
0.0025068	0.10767	-0.040601	-0.067139
-0.011077	0.030214	-0.040694	-0.066887
-0.0040597	0.15879	-0.040727	-0.065575
0.0013319	0.10285	-0.040716	-0.064732
0.028781	0.21763	-0.040482	-0.062963
0.028948	0.19014	-0.040249	-0.061429
0.032339	0.22274	-0.03999	-0.059647
-0.06358	0.1051	-0.040495	-0.058813
0.013668	0.21778	-0.040387	-0.057098
0.01416	0.12658	-0.040276	-0.056109
-0.011512	0.17214	-0.040366	-0.054775
-0.011145	0.23688	-0.040451	-0.052953
-0.01796	0.11828	-0.040589	-0.05205
-0.015733	0.20163	-0.040708	-0.050522
-0.025301	0.080642	-0.040898	-0.049916
-0.024186	0.12145	-0.041078	-0.04901
-0.042712	0.048939	-0.041395	-0.048647
-0.051441	0.092105	-0.041773	-0.04797
-0.052657	0.093422	-0.042157	-0.047288
-0.079887	0.063543	-0.042736	-0.046828
-0.040438	-0.01716	-0.043027	-0.046951
-0.025157	0.2499	-0.043207	-0.045166
-0.020631	0.065238	-0.043353	-0.044703
-0.11234	0.022551	-0.044144	-0.044545
-0.044165	0.074627	-0.044453	-0.044023
-0.034711	0.068614	-0.044694	-0.043546
0.0011612	0.032838	-0.011979	-0.25955
0.026106	0.25334	-0.0093689	-0.23422
0.0208	0.11009	-0.007478	-0.22421
0.016296	0.0696	-0.00612	-0.21841
0.0094697	-0.010165	-0.0053916	-0.21919
0.02535	0.14124	-0.0035809	-0.2091
0.013152	0.047229	-0.0027041	-0.20596
0.020567	0.0265	-0.0014187	-0.2043
0.0027382	0.035387	-0.0012576	-0.20222
-0.06457	0.054006	-0.0048448	-0.19922
-0.0076793	-0.12121	-0.005249	-0.2056
0.0057415	-0.047439	-0.0049619	-0.20797
0.0080784	0.050896	-0.0045772	-0.20555
0.010181	0.084381	-0.0041144	-0.20171
0.010299	0.11085	-0.0036666	-0.19689
0.020289	0.10146	-0.0028213	-0.19266
0.020053	0.080898	-0.0020191	-0.18943
0.0047155	0.12	-0.0018378	-0.18481
0.014712	0.1248	-0.0012929	-0.18019
-0.027384	0.10652	-0.0022709	-0.17638
0.038701	0.061001	-0.00093635	-0.17428
0.028935	0.18176	2.8149e-05	-0.16822
0.018684	0.10454	0.00063086	-0.16485
0.015702	0.13396	0.0011216	-0.16066
0.0085298	0.034778	0.00138	-0.15961
-0.016763	0.12455	0.000887	-0.15595
0.0026864	-0.04016	0.00096376	-0.15709
0.0072226	0.10035	0.0011644	-0.15431
-0.019875	0.0028661	0.00062723	-0.15423
-0.032795	0.076692	-0.00023579	-0.15221
-0.068487	0.18367	-0.0019919	-0.1475
-0.024344	-0.15309	-0.0026005	-0.15133
-0.027772	0.15395	-0.0032778	-0.14757
-0.031941	0.015788	-0.0040383	-0.1472
-0.024906	0.15126	-0.0046175	-0.14368
0.008195	0.00065547	-0.0044313	-0.14367
-0.016655	0.15446	-0.0048014	-0.14023
-0.015938	0.074765	-0.0051479	-0.13861
-0.0029341	0.097852	-0.0052103	-0.13653
0.00079316	0.20605	-0.0051938	-0.13223
0.00256	0.0035114	-0.0051415	-0.13216
0.0032299	0.24288	-0.0050769	-0.1273
0.032456	0.075999	-0.0044405	-0.12581
0.026016	0.22048	-0.0039402	-0.12157
0.018347	0.18249	-0.0035941	-0.11813
0.014734	0.15151	-0.0033212	-0.11533
0.02015	0.10712	-0.0029549	-0.11338
0.013121	0.092287	-0.0027206	-0.11173
0.0068627	0.042415	-0.0026002	-0.11099
-0.0034195	0.077206	-0.0026591	-0.10965
0.00010888	0.065526	-0.0026573	-0.10854
-0.0082267	0.05249	-0.0027944	-0.10767
-0.03776	-0.052197	-0.0034134	-0.10852
0.0052155	0.076058	-0.0033293	-0.1073
0.0061299	0.10247	-0.003232	-0.10567
-0.013451	0.050583	-0.0034421	-0.10488
0.00026971	0.031012	-0.003438	-0.1044
0.026354	0.01879	-0.0030387	-0.10412
0.017603	0.081442	-0.002776	-0.1029
0.041072	0.058849	-0.002172	-0.10204
0.045541	0.17325	-0.001512	-0.099527
0.024289	0.1296	-0.001165	-0.097676
0.026033	0.23114	-0.00079829	-0.09442
0.049884	0.12426	-0.00010546	-0.092694
0.032848	0.19678	0.00034452	-0.089999
-0.046916	0.010704	-0.00028948	-0.089854
0.040872	0.24533	0.00025548	-0.086583
0.031646	0.15412	0.00067187	-0.084555
0.029104	0.20463	0.0010498	-0.081898
0.018965	0.10239	0.001293	-0.080585
-0.00099842	0.088675	0.0012803	-0.079463
0.0028722	0.11304	0.0013162	-0.07805
0.0049102	0.09712	0.0013769	-0.076851
0.019883	0.012381	0.0016193	-0.0767
0.0033118	0.024303	0.0016592	-0.076407
-0.0063921	0.18477	0.0015832	-0.074207
-0.0092916	-0.023434	0.0014738	-0.074483
-0.016257	0.080377	0.0012848	-0.073548
-0.027421	-0.016822	0.00096961	-0.073742
-0.06844	-0.022283	0.00019188	-0.073995
-0.022735	0.046119	-6.357e-05	-0.073477
-0.017548	0.029414	-0.00025854	-0.07315
-0.012141	0.14459	-0.00039196	-0.071561
-0.0081231	-0.0095215	-0.00048025	-0.071664
0.001079	0.040463	-0.00046865	-0.071229
0.01582	0.13377	-0.00030035	-0.069806
0.016453	0.018446	-0.00012716	-0.069612
0.024773	0.20633	0.00013089	-0.067463
0.026929	0.067756	0.00040851	-0.066764
0.015867	0.21225	0.00057042	-0.064598
0.02152	0.13467	0.00078779	-0.063238
0.021591	0.20919	0.0010037	-0.061146
-0.088497	0.070056	0.00012749	-0.060453
0.021307	0.22987	0.00033639	-0.058199
0.0528	0.1458	0.00084901	-0.056783
0.044208	0.097644	0.0012741	-0.055845
-0.0028763	0.18129	0.0012467	-0.054118
-0.002416	0.054406	0.0012239	-0.053605
0.027414	0.13677	0.0014801	-0.052326
0.017456	0.066072	0.0016417	-0.051715
0.023893	0.049446	0.0018609	-0.051261
-0.01638	-0.016961	0.001712	-0.051415
-0.038838	0.068126	0.0013621	-0.050801
-0.028175	0.064965	0.0011106	-0.050221
-0.04741	-0.0047882	0.00069101	-0.050264
-0.044683	-0.0060335	0.00029906	-0.050317
-0.096388	0.024973	-0.0005391	-0.0501
-0.034878	0.071924	-0.00083977	-0.04948
-0.005822	-0.0029592	-0.00088953	-0.049505
0.0045512	0.14201	-0.00085096	-0.048301
0.01625	0.12041	-0.0007144	-0.04729
0.021741	0.098778	-0.00053323	-0.046466
-0.014794	0.1566	-0.0006555	-0.045172
0.022465	0.08975	-0.00047135	-0.044437
0.017656	0.24444	-0.00032781	-0.042449
0.020686	0.12434	-0.00016098	-0.041446
0.031601	0.23137	9.1826e-05	-0.039595
0.052979	0.16233	0.0005123	-0.038307
-0.028786	0.17317	0.00028563	-0.036944
0.020987	0.10692	0.00044959	-0.036108
0.0020901	0.20852	0.00046579	-0.034492
-0.0045341	0.13841	0.00043092	-0.033427
-0.0052545	0.16487	0.0003908	-0.032169
-0.012527	0.11161	0.0002959	-0.031323
-0.010824	0.18354	0.00021452	-0.029943
-0.019571	0.086715	6.8467e-05	-0.029296
-0.020608	0.12635	-8.4186e-05	-0.02836
-0.008922	-0.042759	-0.00014979	-0.028674
-0.042673	0.18581	-0.00046127	-0.027318
-0.046852	-0.0048665	-0.00080078	-0.027353
-0.055595	0.025146	-0.0012007	-0.027172
-0.045543	-0.039953	-0.0015261	-0.027458
-0.039131	0.056486	-0.0018036	-0.027057
-0.030566	0.097922	-0.0020188	-0.026368
-0.020954	0.10727	-0.0021654	-0.025618
-0.042245	0.01365	-0.0024587	-0.025523
0.010983	0.06993	-0.002383	-0.02504
0.017131	0.021965	-0.0022656	-0.02489
-0.034019	0.11377	-0.0024971	-0.024116
-0.032926	0.094855	-0.0027195	-0.023475
-0.032821	0.15625	-0.0029398	-0.022426
0.031883	0.017011	0.00073043	-0.27617
0.00068327	0.035543	0.00079254	-0.27294
0.020302	0.15236	0.0024844	-0.26025
0.014099	0.20045	0.003569	-0.24483
0.00076675	0.026287	0.0036237	-0.24295
-0.029154	0.02012	0.0016801	-0.24161
0.0058473	0.054639	0.0020456	-0.23819
-0.015646	0.12829	0.0011252	-0.23065
0.00024068	0.033572	0.0011386	-0.22878
-0.021189	0.069018	2.3365e-05	-0.22515
-0.044449	0.082266	-0.0021991	-0.22104
-0.034825	-0.052992	-0.0038574	-0.22356
-0.015472	-0.036953	-0.0045607	-0.22524
-0.00038639	-0.0055403	-0.0045775	-0.22548
0.0093703	0.01719	-0.0041871	-0.22476
0.0097653	0.096316	-0.0037964	-0.22091
0.0079595	0.087743	-0.0034903	-0.21754
0.01992	0.020096	-0.0027525	-0.21679
0.041755	0.11914	-0.0012613	-0.21254
0.02739	0.11962	-0.00031678	-0.20841
0.007781	0.11338	-5.7413e-05	-0.20463
0.040504	0.057112	0.0012492	-0.20279
0.02014	0.13334	0.0018786	-0.19862
0.0098216	0.21543	0.0021762	-0.1921
0.0092486	0.068163	0.0024482	-0.19009
-0.0055002	0.082715	0.0022911	-0.18773
-0.0061153	0.17106	0.0021212	-0.18298
-0.012687	0.034692	0.0017783	-0.18204
-0.0098698	0.061346	0.0015186	-0.18042
-0.010104	-0.074096	0.0012595	-0.18232
0.0067158	-0.13431	0.0014274	-0.18568
-0.067491	0.048185	-0.00021874	-0.18451
-0.037197	-0.092812	-0.0011044	-0.18672
-0.03305	0.13727	-0.001873	-0.18352
-0.031746	0.02235	-0.0025945	-0.18302
-0.024359	0.067646	-0.0031358	-0.18151
-0.026555	0.13031	-0.0037131	-0.17868
-0.018168	0.12557	-0.0040996	-0.17601
-0.0055486	0.1262	-0.0042152	-0.17338
-0.0063629	0.21068	-0.0043451	-0.16908
0.0044507	0.10829	-0.0042561	-0.16691
0.012165	-0.026899	-0.0040176	-0.16744
-0.010556	0.043756	-0.0042206	-0.1666
0.049956	0.16838	-0.003278	-0.16342
0.039162	0.13603	-0.0025528	-0.1609
0.040403	0.10512	-0.0018182	-0.15899
0.035106	0.15943	-0.0011913	-0.15614
0.023595	0.092364	-0.00077732	-0.15452
0.019916	0.10339	-0.00043394	-0.15274
0.017448	0.084855	-0.00013821	-0.1513
0.022236	-0.10411	0.0002324	-0.15304
0.0028675	0.047873	0.00027941	-0.15225
0.0044656	0.084198	0.00035143	-0.1509
-0.014214	0.056251	0.00012581	-0.15
-0.0243	0.093428	-0.00025388	-0.14854
0.012944	0.010767	-5.4746e-05	-0.14838
-0.0034657	-0.01315	-0.00010726	-0.14858
-0.0077395	-0.0033864	-0.00022277	-0.14863
0.02464	0.0029173	0.00013958	-0.14858
0.030756	0.061359	0.00058532	-0.1477
0.026973	0.19386	0.00097064	-0.14493
0.034385	0.00605	0.0014549	-0.14484
0.032117	0.14841	0.001901	-0.14278
0.044204	0.21196	0.0025065	-0.13988
0.044031	0.10882	0.0031015	-0.13841
0.048388	0.16517	0.0037467	-0.1362
0.0073227	0.11647	0.0038431	-0.13467
0.02821	0.17582	0.0042094	-0.13239
0.026026	0.10991	0.0045431	-0.13098
0.025105	0.11205	0.0048609	-0.12956
0.028114	0.14054	0.0052123	-0.1278
0.015285	0.041726	0.005401	-0.12729
0.027974	0.12415	0.0057422	-0.12577
0.012548	0.096782	0.0058934	-0.12461
-0.00025235	-0.02527	0.0058903	-0.12491
-0.007446	0.081577	0.0058027	-0.12395
-0.011802	0.17491	0.0056655	-0.12191
-0.023225	0.027793	0.0053986	-0.1216
-0.042028	0.070076	0.004921	-0.1208
-0.07842	0.10665	0.0040398	-0.1196
-0.04354	0.012165	0.0035561	-0.11947
-0.042119	-0.028829	0.0030932	-0.11978
-0.027668	0.040989	0.0027925	-0.11934
-0.017839	-0.022722	0.0026007	-0.11958
-0.015741	0.024086	0.0024332	-0.11932
-0.0099755	0.084177	0.0023282	-0.11844
-0.0041105	0.064894	0.0022854	-0.11776
0.00056269	0.12372	0.0022912	-0.11649
0.020041	0.10202	0.0024957	-0.11545
0.017394	0.10597	0.0026714	-0.11438
0.024347	0.12615	0.0029149	-0.11311
0.024461	0.10516	0.003157	-0.11207
0.023493	0.22996	0.0033874	-0.10982
-0.030326	0.040867	0.0030929	-0.10942
0.045709	0.19373	0.0035324	-0.10756
0.042475	0.1879	0.003937	-0.10577
0.010935	0.0064103	0.0040401	-0.10571
0.036392	-0.020848	0.0043802	-0.1059
0.0092763	0.019463	0.0044661	-0.10572
0.0095357	-0.07793	0.0045536	-0.10644
-0.0046638	0.024779	0.0045112	-0.10621
-0.00057334	0.079803	0.0045061	-0.10549
-0.007075	0.043293	0.0044429	-0.10511
-0.017428	0.10555	0.0042887	-0.10417
-0.023503	0.12454	0.0040825	-0.10308
-0.085666	0.088777	0.0033376	-0.10231
-0.0068193	0.039456	0.0032788	-0.10197
-0.015631	-0.045368	0.0031452	-0.10236
-0.041049	-0.011996	0.0027973	-0.10246
0.0096079	0.031237	0.002878	-0.1022
0.011321	0.03405	0.0029724	-0.10191
0.016435	0.054971	0.0031082	-0.10146
0.0067239	0.042351	0.0031633	-0.10111
0.022444	0.17411	0.0033458	-0.099696
0.020141	0.095336	0.0035082	-0.098927
0.011809	0.091978	0.0036027	-0.098191
0.036368	0.2062	0.0038913	-0.096554
0.049844	0.1605	0.0042838	-0.095291
0.016303	0.10836	0.0044112	-0.094444
-0.01535	0.21432	0.0042922	-0.092783
0.013623	0.17907	0.004397	-0.091405
0.023625	0.20796	0.0045773	-0.089818
0.010215	0.1535	0.0046547	-0.088655
0.017115	0.10182	0.0047834	-0.087889
0.0038449	0.24274	0.0048121	-0.086078
-0.0027011	0.067223	0.0047921	-0.08558
-0.0069606	0.084349	0.0047409	-0.08496
-0.014825	0.13294	0.0046327	-0.083989
-0.021088	0.002655	0.0044799	-0.08397
-0.027708	0.055021	0.0042805	-0.083574
-0.033907	0.12272	0.0040383	-0.082698
-0.059783	0.086774	0.0036143	-0.082082
-0.017195	-0.054198	0.0034932	-0.082464
-0.025116	0.15548	0.0033176	-0.081377
-0.025594	0.047894	0.0031399	-0.081044
-0.0087302	0.10891	0.0030797	-0.080293
-0.012886	-0.043988	0.0029914	-0.080594
-0.013322	0.042321	0.0029008	-0.080306
-0.0095525	0.057399	0.0028362	-0.079918
0.0162	0.12232	0.002945	-0.079098
0.024207	0.1326	0.0031063	-0.078214
0.015554	0.12425	0.0032093	-0.077391
-0.026048	0.16139	0.003038	-0.076329
-0.027963	0.12283	0.0028552	-0.075526
-0.033638	0.041408	0.0026368	-0.075257
0.071212	0.018557	0.0030962	-0.075138
0.047793	-0.010947	0.0034026	-0.075208
-0.028652	0.10344	-0.0011796	-0.21851
-0.024352	-0.025125	-0.0033935	-0.22079
-0.018479	0.092055	-0.0049334	-0.21312
-0.018875	0.016509	-0.0063854	-0.21185
-0.0024618	0.028877	-0.0065612	-0.20979
-0.001463	0.075741	-0.0066587	-0.20474
0.0055243	0.082393	-0.0063135	-0.19959
0.015801	0.06555	-0.005384	-0.19573
0.015936	0.11427	-0.0044987	-0.18938
-0.014601	0.037662	-0.0052672	-0.1874
0.00253	-0.20477	-0.0051407	-0.19764
-0.010159	-0.015396	-0.0056245	-0.19837
-0.0070079	0.06538	-0.005943	-0.1954
-0.0027631	0.11067	-0.0060631	-0.19059
0.00065017	0.043616	-0.006036	-0.18877
0.015094	0.16316	-0.0054323	-0.18225
0.015586	0.088305	-0.0048328	-0.17885
0.022931	0.11739	-0.0039835	-0.1745
0.030701	0.076163	-0.0028871	-0.17178
-0.0061221	0.14826	-0.0030982	-0.16667
0.018451	0.17375	-0.0024832	-0.16088
0.010433	0.17953	-0.0021466	-0.15509
0.00019906	0.15212	-0.0021404	-0.15033
-0.00060688	0.075647	-0.0021588	-0.14804
-0.017312	0.082743	-0.002668	-0.14561
-0.0074817	0.055375	-0.0028817	-0.14402
-0.011087	0.00062463	-0.0031897	-0.14401
-0.0022928	0.097242	-0.0032517	-0.14138
-0.015838	0.022686	-0.0036685	-0.14078
-0.015267	0.00038734	-0.0040599	-0.14077
-0.059511	0.069317	-0.0055477	-0.13904
-0.025299	-0.11388	-0.0061647	-0.14182
-0.024644	0.10543	-0.0067515	-0.13931
-0.011363	-0.09899	-0.0070158	-0.14161
-0.021127	0.12607	-0.0074959	-0.13874
-0.013618	-0.015382	-0.0077985	-0.13908
-0.011691	0.15498	-0.0080527	-0.13572
-0.0085603	0.083506	-0.0082348	-0.13394
-0.0057815	0.12306	-0.0083553	-0.13138
0.0084729	0.0056115	-0.0081823	-0.13126
0.0049458	0.13134	-0.0080834	-0.12863
0.023687	0.17864	-0.007619	-0.12513
0.054191	0.17524	-0.0065769	-0.12176
0.058125	0.085753	-0.0054801	-0.12014
0.02773	0.11722	-0.0049666	-0.11797
0.035489	0.074235	-0.0043214	-0.11662
0.03028	0.067832	-0.0037806	-0.11541
0.0066063	0.041301	-0.0036647	-0.11469
-0.0099671	0.18321	-0.0038366	-0.11153
-0.0064911	0.10482	-0.0039466	-0.10975
-0.076498	0.038215	-0.0052216	-0.10911
-0.0072355	0.098768	-0.0053402	-0.1075
-0.0088223	-0.022079	-0.0054825	-0.10785
-0.00094928	-0.05109	-0.0054976	-0.10866
-0.0023831	-0.045889	-0.0055348	-0.10938
0.020604	0.10945	-0.0052178	-0.1077
0.029998	0.022508	-0.0047633	-0.10735
0.025792	-0.0066229	-0.0043783	-0.10745
0.036001	0.10453	-0.0038489	-0.10592
0.042346	0.030757	-0.0032352	-0.10547
0.052053	0.00694	-0.0024916	-0.10537
0.039034	0.23464	-0.0019418	-0.10207
0.04988	0.17929	-0.001249	-0.099576
0.052802	0.092341	-0.00052569	-0.098311
0.047222	0.13586	0.00011245	-0.096475
0.054526	0.062666	0.00083946	-0.09564
0.038715	0.099662	0.0013489	-0.094328
0.035507	0.13979	0.00181	-0.092513
-0.013301	0.027431	0.0016395	-0.092161
0.0060139	0.034677	0.0017156	-0.091722
-0.0077126	0.077404	0.0016192	-0.090755
-0.0069956	0.15911	0.0015328	-0.088791
-0.004769	0.010864	0.0014747	-0.088658
-0.0076558	0.015517	0.0013824	-0.088471
-0.10188	-0.070264	0.00016961	-0.089308
-0.043587	0.10941	-0.00034317	-0.08802
-0.040288	-0.083484	-0.00081164	-0.088991
0.0014777	0.052462	-0.00079465	-0.088388
-0.0042509	0.088799	-0.00084296	-0.087379
0.0042841	-0.013783	-0.00079482	-0.087534
0.0046249	0.094686	-0.00074343	-0.086482
0.012421	0.2076	-0.00060694	-0.084201
0.0054107	0.1473	-0.00054813	-0.082599
0.0022006	0.10449	-0.00052447	-0.081476
0.020812	0.22897	-0.00030307	-0.07904
0.024269	0.12665	-4.7609e-05	-0.077707
0.038018	0.043126	0.00034841	-0.077258
-0.035487	-0.023315	-1.7431e-05	-0.077498
-0.025635	-0.03412	-0.00027901	-0.077846
-0.014415	0.094487	-0.00042461	-0.076892
-0.010163	0.024059	-0.00052624	-0.076651
-0.0061931	-0.032277	-0.00058756	-0.076971
0.010039	0.020515	-0.00048914	-0.07677
0.018613	0.0071393	-0.00030843	-0.0767
-0.037089	0.016411	-0.00066505	-0.076542
-0.026265	0.024843	-0.00091519	-0.076306
-0.016392	0.10156	-0.0010698	-0.075348
-0.025925	-0.031308	-0.0013121	-0.07564
0.0056704	0.10526	-0.0012596	-0.074666
-0.00978	-0.061745	-0.0013493	-0.075232
-0.0069063	0.12086	-0.0014121	-0.074133
0.0087056	0.12844	-0.0013337	-0.072976
0.031395	0.079973	-0.0010534	-0.072262
0.039079	0.23927	-0.00070756	-0.070145
0.019779	0.10861	-0.00053406	-0.069192
-0.027855	0.080879	-0.00077628	-0.068489
-0.031378	-0.094081	-0.0010468	-0.0693
-0.023252	-0.054118	-0.0012455	-0.069762
-0.011222	0.050087	-0.0013406	-0.069338
-0.0020563	0.065561	-0.0013579	-0.068787
0.0001928	0.15994	-0.0013563	-0.067454
0.001759	0.20184	-0.0013417	-0.065786
0.0075479	0.074427	-0.0012799	-0.065176
0.030898	0.11517	-0.0010287	-0.06424
0.030535	0.20645	-0.00078243	-0.062575
0.034164	0.22873	-0.00050912	-0.060745
-0.037803	-0.037908	-0.00080914	-0.061046
-0.015607	0.10118	-0.00093203	-0.060249
-0.010454	0.0037544	-0.0010137	-0.06022
0.0036225	0.084194	-0.00098562	-0.059567
0.0085658	0.088392	-0.00091973	-0.058887
0.012173	0.15382	-0.00082681	-0.057713
0.025863	-0.019039	-0.00063088	-0.057857
0.023232	0.0509	-0.0004562	-0.057474
0.029405	0.17133	-0.00023676	-0.056196
0.01386	0.064882	-0.00013409	-0.055715
0.017766	0.099934	-3.4632e-06	-0.05498
-0.012039	0.02317	-9.1342e-05	-0.054811
-0.012287	0.13469	-0.00018037	-0.053835
-0.016673	0.12111	-0.00030032	-0.052964
0.011928	0.10474	-0.050857	-0.053052
0.018633	-0.089147	-0.049163	-0.061157
-0.018352	0.10938	-0.050692	-0.052041
-0.013761	-0.022033	-0.051751	-0.053736
-0.0063703	0.12878	-0.052206	-0.044538
-0.0019008	0.07589	-0.052332	-0.039478
0.0025261	0.048831	-0.052174	-0.036426
0.010638	0.10596	-0.051549	-0.030193
0.0057993	0.12533	-0.051226	-0.02323
0.021131	0.14377	-0.050114	-0.015663
0.026934	0.071641	-0.048768	-0.012081
-0.011377	0.005911	-0.049309	-0.0118
-0.0060062	-0.017626	-0.049582	-0.012601
-0.0060986	0.11152	-0.049847	-0.0077526
0.00025644	0.075186	-0.049837	-0.0046198
-0.010485	0.10309	-0.050256	-0.00049602
0.011483	0.07715	-0.049815	0.0024713
0.0096737	0.088266	-0.049456	0.0057404
0.016795	-0.010114	-0.048856	0.0053792
0.023753	0.094562	-0.048037	0.0086399
0.0082342	0.070312	-0.047763	0.010984
-0.012076	0.11493	-0.048152	0.014691
0.0037819	0.085315	-0.048034	0.017357
0.014926	0.15232	-0.047582	0.021973
0.0081156	0.18614	-0.047343	0.027448
0.0037961	0.048567	-0.047235	0.028835
-0.0021506	0.11968	-0.047294	0.03216
-0.0056632	-0.015083	-0.047448	0.031752
-0.011582	0.054951	-0.047752	0.033198
-0.014746	-0.059912	-0.04813	0.031662
-0.011914	0.02365	-0.048428	0.032253
-0.036502	0.14173	-0.049319	0.03571
0.0037896	-0.063492	-0.049228	0.034199
-0.0055204	0.10209	-0.049357	0.036573
-0.0042015	0.047902	-0.049452	0.037661
0.023548	-0.055039	-0.048929	0.036438
0.0092525	0.047032	-0.048728	0.037461
0.00055365	0.10455	-0.048716	0.039685
0.011975	0.1792	-0.048467	0.043419
0.023285	0.04697	-0.047991	0.044377
0.010374	0.14217	-0.047784	0.047221
0.018349	0.14548	-0.047424	0.050073
0.042772	0.19013	-0.046602	0.053729
0.046206	0.031388	-0.04573	0.054322
0.042	0.0084033	-0.044952	0.054477
0.014386	0.12593	-0.04469	0.056767
0.02073	0.059906	-0.04432	0.057837
0.014973	0.10495	-0.044058	0.059678
-0.0085613	0.045059	-0.044205	0.060455
-0.0094565	0.086039	-0.044365	0.061913
-0.061708	-0.021703	-0.045394	0.061551
2.6256e-05	0.013816	-0.045393	0.061778
0.016102	-0.043752	-0.045134	0.061072
0.036057	-0.13354	-0.044561	0.058952
0.013343	0.047793	-0.044353	0.059699
0.028113	0.039671	-0.04392	0.06031
0.034599	0.029426	-0.043396	0.060755
0.024654	-0.059956	-0.043028	0.059861
0.047007	0.16394	-0.042337	0.062271
0.044169	0.16272	-0.041697	0.06463
0.044913	0.1112	-0.041055	0.066218
0.039152	0.20001	-0.040504	0.069035
0.062257	0.10928	-0.039639	0.070553
0.05261	0.033386	-0.038918	0.07101
0.021917	0.068683	-0.038622	0.071938
0.013906	0.087929	-0.038437	0.073111
0.0082382	0.062954	-0.038328	0.073939
-0.019426	-0.017035	-0.038581	0.073718
-0.018812	-0.14359	-0.038822	0.071877
-0.0082985	0.032429	-0.038927	0.072288
-0.025855	0.10297	-0.03925	0.073575
-0.030765	0.051286	-0.03963	0.074208
-0.092793	-0.022905	-0.040762	0.073929
-0.022052	-0.017668	-0.041027	0.073716
-0.014196	-0.0029737	-0.041196	0.07368
-0.016081	0.0059283	-0.041385	0.07375
-0.021035	0.039206	-0.04163	0.074206
-0.007787	-0.0447	-0.041719	0.073692
-0.0020818	0.0074559	-0.041743	0.073777
-0.0095832	0.10584	-0.041851	0.074966
0.013255	0.17882	-0.041704	0.076953
0.043122	0.11212	-0.04123	0.078185
-0.004091	-0.024635	-0.041274	0.077917
0.0045092	0.069064	-0.041226	0.07866
0.0047012	0.028028	-0.041176	0.078958
0.0057446	-0.12256	-0.041115	0.077668
0.045061	-0.1102	-0.040646	0.07652
0.055791	0.038729	-0.040071	0.076919
0.029773	0.10179	-0.039767	0.077958
0.063078	0.18716	-0.03913	0.079849
0.052532	0.19165	-0.038604	0.081765
-0.021708	-0.003975	-0.038819	0.081726
-0.012285	-0.076679	-0.03894	0.080974
-0.0064616	-0.02238	-0.039002	0.080757
0.027541	-0.012104	-0.038738	0.08064
-0.015536	-0.019098	-0.038886	0.080458
0.018096	-0.053487	-0.038715	0.079954
0.030498	0.18449	-0.03843	0.081678
0.02499	0.072168	-0.038198	0.082346
-0.035914	0.039227	-0.038528	0.082706
-0.006101	-0.10605	-0.038583	0.081742
-0.0032867	0.0040262	-0.038613	0.081778
-0.0031347	0.11273	-0.038641	0.082785
-0.0035137	0.17006	-0.038672	0.08429
0.0070768	0.034235	-0.03861	0.08459
0.0036405	0.049907	-0.038578	0.085024
0.00034732	0.057794	-0.038575	0.085522
0.0042804	0.12271	-0.038539	0.086571
-0.039218	-0.034106	-0.038871	0.086282
-0.020826	-0.053645	-0.039046	0.085831
-0.0066935	0.049553	-0.039102	0.086244
-0.018098	0.12645	-0.039251	0.087289
-0.0013166	0.049623	-0.039262	0.087696
0.0097124	-0.039997	-0.039183	0.087371
0.018426	-0.003304	-0.039035	0.087344
0.032563	0.057065	-0.038774	0.087801
0.03213	0.12911	-0.038519	0.088825
0.014577	0.19895	-0.038404	0.090392
-0.01057	0.11839	-0.038487	0.091317
-0.010633	0.058252	-0.038569	0.091768
-0.0052568	-0.054732	-0.03861	0.091347
-0.11505	0.09751	-0.039488	0.092092
-0.0096085	0.015989	0.011769	-0.016785
-0.019056	0.091364	0.010036	-0.0084795
-0.022361	0.060189	0.0081728	-0.0034638
-0.01906	0.03431	0.0067066	-0.00082461
0.0055732	-0.064935	0.0071047	-0.0054628
-0.0024038	0.014449	0.0069445	-0.0044996
0.022662	-0.032505	0.0083608	-0.0065311
0.023745	-0.065251	0.0097576	-0.010369
0.024172	0.012175	0.011101	-0.009693
0.014233	0.058134	0.01185	-0.0066333
0.0048102	0.064196	0.01209	-0.0034235
0.022724	0.12497	0.013172	0.0025273
-0.0053383	0.13508	0.01293	0.0086673
0.0090673	0.049043	0.013324	0.0108
0.018823	-0.015909	0.014108	0.010137
0.018357	-0.028284	0.014842	0.0090054
0.029766	-0.018549	0.015987	0.0082919
0.011405	-0.011208	0.01641	0.0078769
0.0092591	-0.19244	0.01674	0.0010038
-0.017995	-0.0082481	0.01612	0.00071942
-0.0092237	-0.026007	0.015812	-0.00014749
-0.0088939	0.061543	0.015526	0.0018378
-0.053567	0.055805	0.013852	0.0035817
-0.0079407	0.0032214	0.013611	0.0036793
-0.012178	0.0047987	0.013253	0.0038204
0.00099359	-0.13203	0.013281	4.8149e-05
-0.0016685	0.013323	0.013235	0.00041823
0.010537	0.017654	0.01352	0.00089536
0.0026099	0.16551	0.013588	0.0052508
0.016486	0.11782	0.014011	0.0082717
0.023022	0.092892	0.014587	0.010594
0.019628	0.15212	0.015065	0.014304
0.015357	0.11328	0.015431	0.017001
-0.068834	0.031176	0.01383	0.017726
-0.013777	-0.057252	0.013517	0.016425
-0.0025899	-0.049188	0.013459	0.015332
0.0058362	-0.010838	0.013586	0.015096
-0.011753	0.10842	0.013336	0.017403
-0.026598	0.01181	0.012782	0.017649
-0.042219	0.15363	0.011921	0.020785
-0.028789	0.045292	0.011345	0.02169
0.011233	-0.025959	0.011565	0.021181
0.029065	-0.095611	0.012124	0.019343
0.034352	-0.067382	0.012772	0.018071
0.024553	0.044046	0.013227	0.018887
0.028728	0.037747	0.013749	0.019573
0.031196	0.13036	0.014306	0.021901
0.038483	0.076862	0.014981	0.02325
0.040561	0.151	0.015681	0.025853
0.041551	0.13724	0.016385	0.028179
0.0053358	0.076241	0.016474	0.02945
0.049797	-0.004429	0.01729	0.029377
0.031459	0.02399	0.017798	0.029764
-0.020692	-0.034826	0.017469	0.029211
0.0059108	-0.030807	0.017561	0.02873
-0.0010022	0.0131	0.017546	0.028931
-0.0064433	0.056318	0.017448	0.029785
0.0098654	0.094869	0.017596	0.031201
-0.0045126	-0.017797	0.017529	0.030939
-0.014967	0.15837	0.017312	0.033234
-0.023827	0.08666	0.016972	0.034472
0.0032754	0.086277	0.017018	0.035687
-0.011735	-0.086231	0.016855	0.03449
-0.00073574	-0.045845	0.016845	0.033862
0.0049833	-0.017076	0.016912	0.033631
0.050343	-0.034404	0.017584	0.033172
0.037183	0.064641	0.018073	0.034023
0.048855	0.12525	0.018707	0.035649
0.05542	0.17999	0.019418	0.037957
0.066423	0.092298	0.020259	0.039125
0.057887	0.14662	0.020982	0.040958
-0.013754	0.15235	0.020812	0.042839
0.02869	0.039473	0.021162	0.04332
-0.014208	0.042459	0.020991	0.043832
-0.016834	-0.050288	0.020791	0.043233
0.016028	0.041258	0.020979	0.043719
0.004292	0.079498	0.021029	0.044643
0.0038248	0.12599	0.021073	0.046091
0.0033729	-0.015498	0.021112	0.045915
0.016208	-0.034963	0.021294	0.045522
0.031527	0.04884	0.021644	0.046065
-0.02586	-0.028806	0.02136	0.045748
-0.016396	-0.039088	0.021182	0.045323
-0.036937	0.12487	0.020784	0.046666
0.010397	-0.01934	0.020895	0.04646
0.038076	-0.044011	0.021296	0.045997
0.01774	-0.022135	0.021481	0.045767
0.046682	-0.029296	0.021962	0.045465
0.02408	0.036351	0.022208	0.045836
0.049118	0.073399	0.022704	0.046577
0.018991	0.075924	0.022894	0.047336
0.025771	0.20641	0.023149	0.04938
0.039293	0.20668	0.023534	0.051406
0.04207	0.10104	0.023942	0.052387
0.0005427	0.16116	0.023948	0.053937
0.035158	0.086599	0.024282	0.054761
0.013428	0.0078283	0.024409	0.054835
-0.0099987	0.050029	0.024316	0.055303
-0.0035193	0.036001	0.024283	0.055636
-0.0014909	-0.020359	0.024269	0.055449
-0.035718	-0.0062686	0.023945	0.055392
-0.029787	-0.094316	0.023676	0.054543
-0.074148	0.09882	0.023014	0.055425
-0.021144	-0.058049	0.022827	0.054911
-0.013624	0.044871	0.022708	0.055305
0.021494	0.039235	0.022895	0.055646
0.026142	0.068329	0.02312	0.056235
0.029682	0.12437	0.023374	0.057298
0.008091	0.16016	0.023442	0.058655
0.029685	0.14116	0.023692	0.059842
0.027563	0.1908	0.023921	0.061432
0.047829	0.15238	0.024317	0.062691
-0.021378	0.047792	0.024141	0.063083
0.050225	0.071339	0.02455	0.063663
0.015728	0.11336	0.024677	0.064577
-0.00013749	0.089499	0.024676	0.065293
-0.00064025	0.043327	0.02467	0.065637
-0.014256	-0.0073428	0.024558	0.065579
-0.02262	0.074521	0.024381	0.066161
-0.013699	-0.045375	0.024275	0.065809
-0.040777	0.02874	0.023962	0.06603
0.0096864	-0.052272	0.024036	0.065631
-0.0098679	-0.030098	0.023961	0.065403
-0.11388	0.11734	0.023105	0.066286
-0.084219	0.17465	0.022476	0.067589
0.020039	0.04696	0.020986	-0.25172
0.01116	0.073583	0.022102	-0.24436
0.0081056	0.043903	0.022839	-0.24037
-0.0033303	0.006622	0.022561	-0.23982
-0.0065882	0.012193	0.022054	-0.23888
0.0074495	-0.066658	0.022587	-0.24364
-0.013656	0.010928	0.021676	-0.24292
-0.0090759	-0.05705	0.021109	-0.24648
-0.021192	0.16397	0.019862	-0.23684
-0.0037875	0.074564	0.019652	-0.23269
-0.0055879	0.082704	0.019358	-0.22834
0.0054876	0.055707	0.019632	-0.22556
0.01628	0.078267	0.020407	-0.22183
0.013352	0.013146	0.021014	-0.22123
0.017057	0.12488	0.021756	-0.2158
0.025371	0.11574	0.022813	-0.21098
0.0072362	0.15446	0.023103	-0.2048
0.025975	-0.026789	0.024102	-0.20583
-0.02698	-0.021105	0.023102	-0.20661
0.014267	0.107	0.023612	-0.20279
0.014026	0.0023212	0.024096	-0.20271
0.00035901	0.0043436	0.024108	-0.20257
-0.0019307	0.081762	0.024045	-0.19993
-0.011236	0.025435	0.023694	-0.19913
-0.0046085	-0.085537	0.023554	-0.20173
-0.010736	-0.029356	0.023239	-0.20259
-0.019871	-0.042851	0.022671	-0.20381
-0.0293	0.070906	0.021857	-0.20184
-0.040437	0.1842	0.020764	-0.19687
-0.018732	-0.019123	0.020271	-0.19737
0.015832	-0.065194	0.020677	-0.19904
0.0015878	0.011722	0.020717	-0.19875
0.010959	0.059115	0.020984	-0.19731
0.0036511	0.012527	0.021071	-0.19701
0.0016902	0.17632	0.02111	-0.19291
0.0083099	0.091272	0.021299	-0.19083
0.027814	0.077479	0.021917	-0.18911
0.022761	0.2002	0.022412	-0.18476
0.027789	0.14676	0.023003	-0.18164
-0.012624	0.077091	0.02274	-0.18003
0.0096637	-0.0078262	0.022938	-0.18019
0.008314	0.056983	0.023104	-0.17905
0.0044835	0.039711	0.023192	-0.17827
0.015063	0.0039201	0.023481	-0.1782
0.0032957	-0.032676	0.023544	-0.17881
0.0057326	-0.013723	0.02365	-0.17907
-0.027983	0.079546	0.023141	-0.17762
-0.01776	-0.080182	0.022824	-0.17905
-0.025912	0.021563	0.022369	-0.17867
-0.0014007	0.098793	0.022345	-0.17697
0.0081038	0.10137	0.022483	-0.17525
0.015601	0.038398	0.022743	-0.17461
0.033378	0.042656	0.02329	-0.17391
0.028827	0.11345	0.023755	-0.17208
0.034081	0.077863	0.024296	-0.17085
0.030202	0.10274	0.024768	-0.16924
0.054698	0.13923	0.025609	-0.1671
0.04599	0.19766	0.026306	-0.16411
-0.0064318	0.071205	0.02621	-0.16304
0.036442	0.10537	0.026746	-0.16149
0.028202	0.10388	0.027154	-0.15999
0.016863	0.07383	0.027395	-0.15893
0.0091422	0.0032999	0.027524	-0.15889
0.0072839	-0.040916	0.027625	-0.15946
0.0096339	-0.05017	0.027757	-0.16014
-0.0092517	-0.03028	0.027632	-0.16055
-0.018593	0.064518	0.027384	-0.15969
-0.017195	-0.028993	0.027158	-0.16007
-0.061442	0.10241	0.02636	-0.15874
-0.011603	-0.0059835	0.026211	-0.15882
-0.012897	-0.01336	0.026048	-0.15899
-0.0019277	0.0075179	0.026024	-0.15889
-0.0027991	-0.039312	0.025989	-0.15938
-0.0044654	-0.021538	0.025935	-0.15964
0.0043525	0.046963	0.025987	-0.15908
0.030827	0.12406	0.026354	-0.1576
0.066841	0.11412	0.027141	-0.15626
0.062227	0.15356	0.027864	-0.15447
-0.034885	0.10591	0.027463	-0.15325
0.0093601	0.121	0.02757	-0.15188
0.0094742	0.1296	0.027676	-0.15042
0.011847	0.1052	0.027808	-0.14925
0.0035281	0.10149	0.027847	-0.14814
-0.016635	0.043716	0.027666	-0.14766
-0.017785	0.017774	0.027475	-0.14747
-0.0057896	0.076169	0.027413	-0.14666
-0.022733	-0.047207	0.027174	-0.14716
-0.025693	0.023588	0.026906	-0.14691
-0.013827	0.083773	0.026764	-0.14605
-0.037974	0.069522	0.026376	-0.14534
-0.036905	0.030539	0.026003	-0.14503
-0.040891	0.043104	0.025594	-0.1446
0.012631	-0.034208	0.025719	-0.14494
0.017433	-0.017005	0.02589	-0.14511
0.020952	-0.010442	0.026094	-0.14521
0.035783	0.066889	0.026438	-0.14456
0.042031	0.009867	0.026838	-0.14447
0.04709	0.046639	0.027282	-0.14403
0.047406	0.15473	0.027725	-0.14258
0.051929	0.0036839	0.028206	-0.14255
0.054263	0.072262	0.028704	-0.14189
0.042033	0.15552	0.029086	-0.14047
0.017534	0.11542	0.029244	-0.13943
0.034471	0.073638	0.029552	-0.13878
0.02748	0.0096844	0.029795	-0.13869
-0.0029637	0.025765	0.029769	-0.13847
-0.010102	0.0026436	0.029681	-0.13844
-0.094272	0.018265	0.028869	-0.13828
-0.019232	0.036505	0.028704	-0.13797
-0.02229	0.055279	0.028515	-0.1375
0.0099179	0.01035	0.028599	-0.13742
0.0070411	0.034653	0.028657	-0.13713
0.01586	0.065367	0.028788	-0.13659
0.012049	0.12244	0.028887	-0.13558
0.017775	0.17742	0.029032	-0.13414
0.033871	0.041518	0.029305	-0.13381
0.044104	0.1037	0.029658	-0.13298
0.039677	0.085746	0.029973	-0.1323
-0.030249	0.1378	0.029734	-0.13121
0.065314	0.057528	0.030245	-0.13076
0.00051692	0.004283	0.030249	-0.13073
0.0034113	0.042163	0.030275	-0.13041
-0.0025819	0.04523	0.030255	-0.13006
-0.0094104	0.0095124	0.030184	-0.12999
-0.062785	-0.047907	0.029712	-0.13035
0.0033746	0.065906	0.029737	-0.12986
0.01523	0.0089716	0.02985	-0.12979
0.017562	0.067687	0.029979	-0.12929
-0.11894	0.10487	0.029111	-0.12853
0.013331	-0.015778	0.015704	-0.05068
-0.040548	-0.093421	0.011199	-0.06106
0.019802	0.092044	0.013179	-0.051856
0.0027217	0.021099	0.013426	-0.049938
0.012561	0.027025	0.014473	-0.047686
-0.0055424	0.013607	0.014047	-0.046639
-0.0022667	-0.048103	0.013885	-0.050075
-0.023833	0.11442	0.012296	-0.042447
-0.013476	-0.093037	0.011454	-0.048262
-0.036951	0.11326	0.0092802	-0.0416
-0.053191	-0.072314	0.0063251	-0.045617
-0.032152	0.059038	0.0046329	-0.04251
-0.011264	-0.17017	0.0040697	-0.051018
-0.0099145	0.025074	0.0035976	-0.049824
0.026518	0.069544	0.0048029	-0.046663
0.035558	0.028847	0.0063489	-0.045409
0.029629	0.034105	0.0075835	-0.043988
0.037843	0.071417	0.0090972	-0.041131
0.041318	0.13945	0.010686	-0.035768
0.044985	0.091079	0.012352	-0.032394
0.068259	-0.042807	0.01479	-0.033923
0.008085	0.058564	0.015069	-0.031904
0.03356	0.11295	0.016188	-0.028139
0.038275	-0.020452	0.017422	-0.028799
0.02459	0.0091391	0.018191	-0.028513
0.0089513	0.079788	0.018462	-0.026095
0.028278	-0.1178	0.019294	-0.02956
-0.01115	0.13585	0.018975	-0.025678
-0.024575	-0.13804	0.018293	-0.029513
-0.047202	0.11402	0.017017	-0.026431
-0.00048926	-0.071262	0.017004	-0.028307
0.024653	-0.14793	0.017636	-0.0321
0.014436	0.0012308	0.017997	-0.032069
0.0034586	0.14224	0.018081	-0.0286
0.019321	0.014304	0.018541	-0.028259
0.024434	0.05269	0.01911	-0.027034
0.03528	0.084377	0.019911	-0.025116
-0.064811	0.061407	0.018471	-0.023751
0.003994	0.20018	0.018558	-0.0194
-0.008765	-0.062169	0.018371	-0.020722
0.0024983	0.067178	0.018424	-0.019323
0.029952	0.010407	0.019035	-0.01911
0.020173	-0.020148	0.019438	-0.019513
-0.0019338	-0.019012	0.0194	-0.019886
0.02371	-0.015689	0.019856	-0.020188
-0.0078688	0.099865	0.019708	-0.018304
-0.016456	0.058181	0.019403	-0.017226
0.0041905	-0.052767	0.019479	-0.018186
0.0068617	0.034131	0.019602	-0.017576
0.0025519	0.038845	0.019647	-0.016895
0.01115	0.042235	0.019839	-0.016166
0.033741	-0.022414	0.020411	-0.016546
0.024049	-0.013639	0.020812	-0.016774
0.026086	0.078515	0.021239	-0.015487
0.027585	0.1852	0.021684	-0.012499
0.036843	0.079018	0.022269	-0.011245
0.057503	0.022134	0.023167	-0.010899
0.040694	0.15029	0.023793	-0.0085873
0.00031925	0.10587	0.023798	-0.0069832
0.040522	0.090082	0.024403	-0.0056387
0.045877	0.16677	0.025078	-0.0031861
0.045221	0.11951	0.025733	-0.0014541
0.017511	-0.0098598	0.025983	-0.001595
-0.011525	0.035984	0.025821	-0.0010882
-0.023335	-0.016112	0.025497	-0.0013119
0.00047237	0.077528	0.025503	-0.00024991
-0.033988	0.12969	0.025044	0.0015026
-0.018379	0.032456	0.024799	0.0019354
-0.067774	0.072987	0.023907	0.0028957
-0.0024858	-0.11444	0.023875	0.0014095
-0.00025275	0.0069174	0.023872	0.0014982
-0.00097416	-0.069136	0.023859	0.00062307
0.018014	-0.019979	0.024085	0.00037333
0.015291	0.13678	0.024273	0.002062
0.041543	0.060877	0.02478	0.0028044
0.035587	0.10501	0.025209	0.0040697
0.036793	0.15032	0.025647	0.0058592
-0.024447	0.15744	0.025359	0.0077115
0.062594	0.089519	0.026087	0.0087524
0.023638	0.11311	0.026359	0.010053
0.036011	0.069196	0.026768	0.010839
0.019963	0.019644	0.026992	0.01106
-0.005693	0.025202	0.026929	0.01134
-0.020419	0.056455	0.026705	0.01196
-0.03929	0.10019	0.026277	0.013049
-0.029371	0.067021	0.025962	0.01377
-0.019656	0.071095	0.025753	0.014526
-0.056855	-0.0088562	0.025154	0.014433
-0.06929	0.028125	0.024432	0.014726
0.0082379	0.046749	0.024517	0.015208
0.020437	0.058477	0.024726	0.015804
0.033019	0.058141	0.025059	0.016392
0.038101	0.032329	0.02544	0.016715
0.045639	0.037457	0.025892	0.017086
0.032939	0.10673	0.026215	0.018132
0.025252	0.1924	0.02646	0.02
0.017888	0.090743	0.026632	0.020873
0.022452	0.13088	0.026846	0.022119
0.053216	0.11101	0.027348	0.023167
-0.0090838	0.098163	0.027263	0.024084
0.045085	0.1057	0.027681	0.025063
0.013856	0.13492	0.027808	0.026301
-0.0058487	-0.0037573	0.027755	0.026266
-0.065665	0.012662	0.027163	0.02638
0.00051751	0.067242	0.027168	0.026981
-0.0019637	0.1535	0.02715	0.028339
0.030742	-0.02327	0.02742	0.028135
0.013944	0.1144	0.027541	0.02913
0.022925	0.16338	0.027739	0.030538
0.029166	0.10612	0.027988	0.031445
0.024596	0.094833	0.028197	0.032249
0.027524	0.10173	0.028428	0.033104
0.022736	0.12654	0.028617	0.034158
0.034032	0.13325	0.028899	0.03526
0.045544	0.11007	0.029272	0.036162
-0.015707	0.14161	0.029144	0.037313
0.04782	0.071163	0.02953	0.037887
0.021007	0.10734	0.029698	0.038746
0.027654	0.012362	0.029917	0.038844
-0.00058961	0.040604	0.029913	0.039163
-0.025139	0.045977	0.029716	0.039523
-0.068955	0.05767	0.029182	0.03997
-0.0044403	0.063809	0.029148	0.040461
0.084169	0.070433	0.02979	0.040998
0.0046973	0.092323	0.029826	0.041698
-0.11859	0.14158	0.028934	0.042762
0.023416	-0.034607	-0.085946	-0.16092
0.025537	-0.039223	-0.083108	-0.16528
0.028524	-0.069353	-0.080256	-0.17222
-0.010836	0.016844	-0.081241	-0.17069
0.0223	0.068893	-0.079383	-0.16495
0.0062663	0.14564	-0.078901	-0.15374
0.0011044	0.13681	-0.078822	-0.14397
-0.0037658	0.098763	-0.079073	-0.13739
-0.0080344	0.034021	-0.079575	-0.13526
0.0045172	-0.014746	-0.079309	-0.13613
0.013624	-0.17978	-0.078552	-0.14611
-0.005209	0.095848	-0.078826	-0.14107
0.0053161	-0.024662	-0.078561	-0.1423
-0.015032	-0.10501	-0.079276	-0.1473
0.013773	-0.0011197	-0.07865	-0.14735
0.028952	-0.1479	-0.077392	-0.15379
0.013212	-0.047818	-0.076841	-0.15578
0.024423	-0.091585	-0.075864	-0.15944
0.025883	-0.030585	-0.074869	-0.16062
0.041333	0.11803	-0.073338	-0.15625
0.038631	0.085574	-0.071958	-0.15319
0.017579	0.12734	-0.071352	-0.1488
0.05167	-0.022716	-0.06963	-0.14956
0.028226	0.13443	-0.068719	-0.14522
0.056346	0.059547	-0.066958	-0.14336
0.014655	0.045984	-0.066514	-0.14197
-0.008795	-0.030261	-0.066773	-0.14286
0.016873	-0.014749	-0.066291	-0.14328
-0.01031	0.11736	-0.066577	-0.14002
-0.016605	-0.022465	-0.067026	-0.14062
-0.040407	0.10326	-0.068089	-0.13791
0.0025594	0.017276	-0.068024	-0.13746
-0.0036595	0.058142	-0.068115	-0.13601
0.020808	-0.10089	-0.067608	-0.13847
0.021785	-0.061701	-0.067089	-0.13994
0.038732	0.15562	-0.066188	-0.13632
0.074187	-0.0090171	-0.064502	-0.13653
0.033619	0.082481	-0.063755	-0.13469
0.026708	0.11186	-0.063175	-0.13226
0.0056083	0.057892	-0.063055	-0.13103
0.031344	0.12545	-0.062402	-0.12842
0.0077826	0.13023	-0.062243	-0.12576
0.013742	0.076903	-0.061969	-0.12422
0.026793	0.08334	-0.061443	-0.12259
0.028733	-0.096361	-0.060891	-0.12444
0.010666	0.056535	-0.060689	-0.12337
0.0061862	-0.028328	-0.060575	-0.1239
-0.022344	0.068536	-0.060981	-0.12265
-0.042826	0.037617	-0.061746	-0.12198
0.026394	0.032799	-0.061283	-0.1214
0.028692	0.021088	-0.060788	-0.12104
0.056844	-0.020801	-0.059825	-0.12139
0.063739	-0.089634	-0.058762	-0.12289
0.044571	-0.017366	-0.058032	-0.12317
0.055674	0.10454	-0.057134	-0.12148
0.054	0.10791	-0.056277	-0.11977
0.058145	0.12087	-0.055368	-0.11788
-0.011575	0.058908	-0.055546	-0.11698
0.057086	0.095653	-0.054681	-0.11553
0.041217	0.070337	-0.054066	-0.11448
0.038533	0.14704	-0.053499	-0.11232
0.034184	0.01525	-0.053004	-0.11209
0.0075932	-0.02219	-0.052895	-0.11241
-0.0069132	0.044446	-0.052993	-0.11179
-0.0051459	0.11021	-0.053064	-0.11026
-0.0080108	0.041219	-0.053174	-0.10969
-0.053009	0.051642	-0.05389	-0.10899
0.009513	-0.013808	-0.053764	-0.10918
0.019911	-0.046245	-0.053502	-0.10979
0.0041704	-0.00078527	-0.053447	-0.1098
0.037505	0.065334	-0.052967	-0.10896
0.041906	-0.017461	-0.052436	-0.10918
0.043846	0.026968	-0.051888	-0.10884
0.04393	0.033013	-0.051346	-0.10843
0.042749	0.065	-0.050824	-0.10764
0.052025	0.19675	-0.050198	-0.10527
0.050345	0.093383	-0.049598	-0.10416
0.0018498	0.14211	-0.049576	-0.10249
0.055923	0.11964	-0.048926	-0.1011
0.001662	0.1059	-0.048907	-0.099879
-0.010263	0.035396	-0.049024	-0.099477
0.02442	0.081661	-0.048749	-0.098559
-0.0093001	0.028164	-0.048853	-0.098246
-0.057146	0.012134	-0.049481	-0.098113
-0.018651	0.046194	-0.049683	-0.097611
-0.0239	0.063452	-0.04994	-0.096929
-0.031881	0.0064635	-0.050279	-0.09686
-0.069816	0.12141	-0.051014	-0.095582
0.022761	-0.05215	-0.050777	-0.096125
0.017482	0.070264	-0.050597	-0.095401
0.04799	0.03692	-0.050107	-0.095024
0.03096	-0.020911	-0.049795	-0.095235
0.055661	0.11138	-0.049238	-0.094121
0.095126	0.046675	-0.048296	-0.093659
0.062232	-0.011109	-0.047686	-0.093768
0.077811	0.14933	-0.046931	-0.092318
0.057746	0.071218	-0.046375	-0.091634
0.083646	0.1438	-0.045579	-0.090264
0.078443	0.063286	-0.044839	-0.089667
0.078858	0.080569	-0.044102	-0.088914
-0.0069154	0.15839	-0.044166	-0.087447
0.057375	0.025761	-0.043639	-0.087211
0.049524	0.042523	-0.043189	-0.086824
0.047199	0.019051	-0.042764	-0.086653
0.023509	0.17246	-0.042554	-0.085113
-0.012522	-0.010284	-0.042665	-0.085204
-0.0065445	0.013959	-0.042722	-0.085082
-0.032488	0.083873	-0.043005	-0.084352
0.019474	0.020344	-0.042837	-0.084177
0.0095602	0.13313	-0.042755	-0.083039
0.021038	0.051359	-0.042577	-0.082604
0.0335	0.16143	-0.042295	-0.081247
0.050401	0.05848	-0.041875	-0.08076
0.04855	0.032063	-0.041474	-0.080495
0.0291	0.11905	-0.041236	-0.079519
0.035038	0.07451	-0.040951	-0.078913
0.041728	0.15242	-0.040614	-0.077684
-0.0040875	0.16013	-0.040647	-0.076403
0.055735	0.11576	-0.040205	-0.075484
-0.0052704	0.12382	-0.040246	-0.074509
0.018976	0.091845	-0.040098	-0.073792
0.020162	0.11438	-0.039942	-0.072905
-0.015164	0.037384	-0.040058	-0.072618
-0.067897	0.12473	-0.040576	-0.071665
0.02707	0.0053221	-0.040371	-0.071625
0.069941	-0.039006	-0.039846	-0.071918
0.0098174	0.061868	-0.039772	-0.071457
-0.053648	0.1051	-0.04017	-0.070678
-0.039331	-0.13039	0.022546	-0.085331
0.014895	0.05883	0.024408	-0.077977
0.026954	-0.079487	0.027403	-0.086809
0.0026709	-0.014461	0.02767	-0.088255
0.014606	0.047087	0.028998	-0.083974
-0.0055871	-0.2559	0.028532	-0.1053
0.035494	0.11976	0.031263	-0.096087
0.018918	0.087391	0.032614	-0.089845
0.019995	0.023502	0.033947	-0.088278
0.011977	0.047819	0.034696	-0.085289
0.0046917	0.041182	0.034972	-0.082867
-0.00063281	-0.037143	0.034936	-0.08493
-0.003258	0.0082545	0.034765	-0.084496
-0.010619	0.028803	0.034234	-0.083056
-0.1237	-0.033618	0.028344	-0.084656
-0.0089471	-0.033633	0.027937	-0.086185
0.0079326	-0.20054	0.028282	-0.094904
-0.0070641	-0.074919	0.027988	-0.098026
0.013406	0.05057	0.028524	-0.096003
0.023242	0.0056033	0.029418	-0.095787
0.019377	-0.052505	0.030135	-0.097732
0.024939	0.067825	0.031026	-0.09531
0.051049	0.046145	0.032786	-0.093719
0.0026796	0.03129	0.032876	-0.092676
0.03009	0.03261	0.033846	-0.091624
0.0010202	0.080537	0.033878	-0.089107
0.0032545	0.08215	0.033977	-0.086618
0.0025883	0.060449	0.034053	-0.08484
-0.0084232	0.053956	0.033812	-0.083298
-0.033323	-0.088581	0.032887	-0.085759
-0.052437	0.11899	0.03147	-0.082543
0.011403	-0.16229	0.03177	-0.086813
0.010738	-0.090166	0.032045	-0.089125
0.012497	-0.096853	0.032357	-0.091547
0.027458	-0.026066	0.033027	-0.092182
0.0096135	-0.0096407	0.033256	-0.092412
0.00023457	0.13454	0.033261	-0.089283
0.0092331	-0.0087746	0.033471	-0.089482
0.048951	0.080946	0.034559	-0.087684
0.032928	0.10342	0.035275	-0.085435
0.0088142	0.06433	0.035462	-0.084067
0.037378	0.036799	0.036241	-0.0833
0.068017	0.042832	0.037629	-0.082426
0.027578	0.12352	0.038181	-0.079956
0.0089372	-0.043405	0.038356	-0.080807
0.021965	0.011603	0.038778	-0.080584
0.016971	0.037033	0.039099	-0.079885
0.0076266	-0.028299	0.03924	-0.080409
-0.010252	0.0056537	0.039054	-0.080306
-0.038472	0.035393	0.038367	-0.079674
0.034551	-0.045414	0.038973	-0.080471
0.035818	-0.020915	0.03959	-0.080831
0.032456	-0.0092743	0.04014	-0.080989
0.045906	0.0026889	0.040905	-0.080944
0.035973	0.015553	0.041495	-0.080689
0.060706	0.058345	0.042474	-0.079748
0.062956	0.058799	0.043474	-0.078814
0.055149	0.096255	0.044335	-0.07731
-0.0080655	0.0825	0.044211	-0.076041
0.037922	0.083493	0.044786	-0.074776
0.029167	0.11446	0.045221	-0.073068
0.071423	0.06816	0.046271	-0.072066
0.023842	0.056888	0.046617	-0.071241
0.025908	0.075847	0.046987	-0.070158
0.045817	-0.073131	0.047632	-0.071188
-0.0013174	0.028044	0.047614	-0.070798
-0.012608	0.055449	0.047441	-0.070039
0.00093216	0.0024378	0.047454	-0.070006
-0.046223	0.011633	0.046838	-0.06985
0.0045531	0.0090679	0.046898	-0.069731
-0.012402	-0.037407	0.046737	-0.070217
0.050564	-0.094714	0.047385	-0.071431
0.017893	-0.024884	0.047611	-0.071746
0.016132	0.022244	0.047813	-0.071468
0.048326	0.02288	0.04841	-0.071186
0.031461	0.057704	0.048793	-0.070482
0.061509	0.062766	0.049534	-0.069726
0.047219	0.088923	0.050096	-0.068667
0.058281	-0.0015857	0.050782	-0.068686
-0.032914	0.1087	0.050399	-0.067422
0.051844	0.1148	0.050995	-0.066102
0.030575	0.1036	0.051343	-0.064925
0.056047	0.14096	0.051972	-0.063341
0.028767	0.061667	0.052292	-0.062656
-0.0039534	0.070599	0.052249	-0.06188
0.0020869	0.030899	0.052271	-0.061544
-0.043922	0.059578	0.051799	-0.060904
0.039399	-0.011572	0.052218	-0.061027
0.069946	-0.044063	0.052954	-0.061491
0.039373	-0.050807	0.053365	-0.06202
0.054348	0.013271	0.053925	-0.061883
0.055763	0.035807	0.054494	-0.061518
0.070916	0.081197	0.05521	-0.060698
0.06796	0.060071	0.05589	-0.060097
0.069262	0.059999	0.056576	-0.059503
0.091592	-0.034374	0.057474	-0.05984
0.014224	0.090917	0.057612	-0.058957
0.079206	0.15714	0.058373	-0.057446
0.037673	0.068502	0.058732	-0.056794
0.0077376	0.15426	0.058805	-0.055338
-0.018119	0.073758	0.058636	-0.054649
0.0057296	0.10004	0.058689	-0.053723
-0.005613	0.053799	0.058637	-0.053229
-0.011169	-0.047483	0.058536	-0.053661
-0.077956	-0.05253	0.057833	-0.054134
0.0061485	0.11124	0.057888	-0.053141
0.019901	0.024844	0.058064	-0.052921
0.0053863	0.01474	0.058112	-0.052792
0.025419	0.074073	0.058333	-0.052148
0.039791	0.13377	0.058676	-0.050994
0.033267	0.093412	0.05896	-0.050196
0.050532	0.12024	0.059388	-0.049177
-0.024128	0.14805	0.059186	-0.047933
0.025742	0.10702	0.0594	-0.047041
0.031482	0.13497	0.05966	-0.045926
0.04639	0.10617	0.06004	-0.045055
0.048227	0.039259	0.060433	-0.044736
0.024105	0.061071	0.060627	-0.044244
-0.01113	-0.059983	0.060538	-0.044724
-0.065234	0.031737	0.06002	-0.044472
0.023591	-0.01584	0.060206	-0.044596
0.032296	0.14233	0.060458	-0.043484
0.0067095	0.12537	0.06051	-0.042513
-0.04833	0.037601	0.060139	-0.042223
0.010267	0.13495	0.060217	-0.041193
0.024115	0.11356	0.0604	-0.040333
-0.01663	0.03937	-0.057673	-0.19534
-0.035566	-0.13677	-0.062119	-0.21243
0.046073	-0.11781	-0.057	-0.22552
0.020592	-0.027791	-0.054941	-0.2283
-0.0070071	-0.015158	-0.055578	-0.22968
0.0097715	-0.019248	-0.054763	-0.23128
-0.010723	0.063367	-0.055588	-0.22641
0.021728	0.11519	-0.054036	-0.21818
0.0096771	0.08934	-0.053391	-0.21223
-0.0023183	-0.023261	-0.053536	-0.21368
-0.0072919	-0.12388	-0.053965	-0.22097
-0.028395	0.025121	-0.055542	-0.21957
-0.030008	-0.088259	-0.057122	-0.22422
0.014626	-0.026956	-0.056391	-0.22556
0.0086434	-0.13661	-0.055979	-0.23207
0.018336	-0.020678	-0.055146	-0.23301
0.048375	-0.12384	-0.053042	-0.23839
0.052335	-0.028339	-0.050862	-0.23957
0.057067	0.039449	-0.048579	-0.238
-0.014648	0.023501	-0.049142	-0.23709
0.025418	0.11817	-0.048201	-0.23272
0.012513	0.016249	-0.047754	-0.23214
-0.0035147	0.004057	-0.047875	-0.232
-0.0017158	0.044833	-0.047932	-0.2305
-0.0061788	-0.015636	-0.048132	-0.23101
-0.021062	0.11108	-0.04879	-0.22753
-0.032985	0.13046	-0.049789	-0.22358
0.036242	-0.1604	-0.048724	-0.2283
0.024105	-0.11054	-0.048035	-0.23146
0.040777	-0.068942	-0.046902	-0.23337
0.021889	0.020731	-0.046311	-0.23281
0.011871	0.12454	-0.045998	-0.22953
0.0059852	-0.034702	-0.045845	-0.23042
0.044341	0.10008	-0.044736	-0.22792
0.049754	0.067075	-0.043523	-0.22629
-0.045353	0.056843	-0.044602	-0.22493
0.042025	0.071067	-0.043625	-0.22328
0.034422	0.035778	-0.042843	-0.22247
0.02442	0.020316	-0.0423	-0.22202
0.01177	0.090788	-0.042044	-0.22004
0.013647	0.020855	-0.041754	-0.2196
0.030192	-0.012862	-0.041125	-0.21987
0.021926	-0.05076	-0.040677	-0.2209
-0.024584	-0.038493	-0.041169	-0.22167
-0.0084716	0.011983	-0.041335	-0.22144
0.007658	-0.0070809	-0.041188	-0.22157
-0.035999	0.049116	-0.041867	-0.22065
0.040227	0.038184	-0.041122	-0.21994
0.04119	0.013066	-0.040373	-0.2197
0.049436	0.046472	-0.039491	-0.21887
0.0491	-0.012469	-0.038629	-0.21909
0.074006	-0.058026	-0.037353	-0.22009
0.075924	-0.0028885	-0.036066	-0.22014
0.05204	0.15471	-0.035199	-0.21756
0.019532	0.025268	-0.034879	-0.21715
0.064679	0.16333	-0.033836	-0.21451
0.039891	0.0084402	-0.033202	-0.21438
0.045443	0.1006	-0.032492	-0.21281
0.063239	0.077816	-0.031519	-0.21161
0.018142	0.060283	-0.031245	-0.2107
0.033157	-0.022761	-0.03075	-0.21104
-0.011203	0.069283	-0.030914	-0.21002
-0.026875	0.13854	-0.031304	-0.20801
0.011777	0.035283	-0.031136	-0.20751
-0.012227	-0.10254	-0.031308	-0.20895
0.0062862	0.048392	-0.031221	-0.20828
-0.040125	-0.097411	-0.03177	-0.20961
-0.0012764	0.014777	-0.031788	-0.20941
0.030668	0.045381	-0.031379	-0.20881
0.040895	0.051852	-0.030841	-0.20813
0.040906	0.071018	-0.030309	-0.2072
0.031127	-0.030058	-0.02991	-0.20759
0.03502	0.08568	-0.029467	-0.2065
0.062349	0.017919	-0.028688	-0.20628
-0.025784	0.029429	-0.029006	-0.20592
0.049996	0.19786	-0.028396	-0.2035
0.040394	0.029555	-0.02791	-0.20315
0.055236	0.072315	-0.027252	-0.20229
0.04589	0.042431	-0.026712	-0.20179
0.028953	0.067161	-0.026375	-0.20101
0.014876	0.056546	-0.026204	-0.20036
-0.045296	-0.060375	-0.026719	-0.20104
0.011103	0.051988	-0.026594	-0.20046
0.038585	-0.010154	-0.026166	-0.20057
0.09962	-0.04289	-0.025071	-0.20104
0.066911	-0.020257	-0.024344	-0.20126
0.030491	0.056407	-0.024016	-0.20066
0.065642	0.032832	-0.023317	-0.20031
0.063632	0.11592	-0.022648	-0.19909
0.047126	0.039191	-0.022157	-0.19868
0.10738	0.015074	-0.02105	-0.19852
-0.018992	0.16036	-0.021243	-0.19689
0.041133	0.14602	-0.020828	-0.19541
0.036172	0.093627	-0.020466	-0.19448
0.032512	0.049367	-0.020144	-0.19399
0.023905	0.083132	-0.01991	-0.19317
0.025884	0.164	-0.019659	-0.19158
-0.0061813	-0.0082709	-0.019718	-0.19166
0.0079693	0.070617	-0.019642	-0.19099
0.0065509	0.028696	-0.01958	-0.19072
0.0068611	0.028265	-0.019516	-0.19045
-0.099511	-0.021321	-0.020438	-0.19065
0.016304	0.051542	-0.020288	-0.19018
-0.019633	-0.036651	-0.020467	-0.19051
0.0072147	0.037799	-0.020402	-0.19017
0.0061064	0.012581	-0.020347	-0.19006
-0.0085239	0.12789	-0.020423	-0.18892
0.006258	0.0051163	-0.020368	-0.18888
0.0061285	-0.0021109	-0.020314	-0.1889
0.021784	0.10988	-0.020127	-0.18795
0.044759	0.14237	-0.019744	-0.18673
-0.019627	0.13886	-0.01991	-0.18556
0.028984	0.054858	-0.019667	-0.1851
0.015397	-0.00052802	-0.019538	-0.1851
-0.0061527	-0.013897	-0.019589	-0.18522
-0.045973	0.061336	-0.019966	-0.18471
0.014179	-0.0070614	-0.019851	-0.18477
0.013827	0.018884	-0.019739	-0.18462
0.011784	0.058785	-0.019645	-0.18415
-0.056683	0.1025	-0.020095	-0.18333
-0.0019624	0.14779	-0.02011	-0.18217
-0.0026805	0.21492	-0.020131	-0.18049
-0.002749	-0.0049258	-0.009315	-0.30208
-0.027106	-0.045621	-0.012703	-0.30778
0.018488	-0.023959	-0.010649	-0.31044
0.0057882	0.049508	-0.01007	-0.30549
-0.013039	-0.042089	-0.011256	-0.30932
-0.058308	-0.0056732	-0.016115	-0.30979
-0.021822	-0.059349	-0.017793	-0.31435
-0.016161	-0.090136	-0.018948	-0.32079
0.018169	-0.013251	-0.017736	-0.32167
0.025904	0.017618	-0.016117	-0.32057
0.025997	0.042592	-0.014588	-0.31807
0.032025	-0.12053	-0.012809	-0.32476
-0.0021746	0.029912	-0.012923	-0.32319
0.057875	0.032179	-0.010029	-0.32158
0.0039842	0.061309	-0.0098398	-0.31866
-0.00017425	0.0732	-0.0098477	-0.31533
-0.022844	0.06871	-0.010841	-0.31235
0.026135	-0.12972	-0.0097519	-0.31775
0.036781	-0.02759	-0.0082807	-0.31886
0.02565	0.0092819	-0.0072942	-0.3185
0.028127	-0.039514	-0.0062524	-0.31996
0.055883	0.05007	-0.0042566	-0.31817
0.037005	0.058196	-0.0029806	-0.31617
-0.006298	0.033359	-0.0031905	-0.31506
0.030247	0.11854	-0.0022148	-0.31123
0.0081379	0.10444	-0.0019605	-0.30797
0.013734	0.067557	-0.0015443	-0.30592
0.036133	-0.0067773	-0.00048154	-0.30612
0.06119	-0.043077	0.0012667	-0.30735
0.018887	-0.0024772	0.0017914	-0.30742
0.039594	-0.10662	0.0028615	-0.3103
-0.0062024	0.0010323	0.0026983	-0.31027
-0.08753	-0.019368	0.00045389	-0.31077
-0.0054298	-0.0026993	0.00031814	-0.31084
0.010101	-0.11872	0.00056451	-0.31373
-0.028145	-0.0019775	-0.00010561	-0.31378
-0.0050496	-0.019842	-0.00022304	-0.31424
-0.0035474	0.016532	-0.00030367	-0.31387
0.016262	-0.049042	5.7706e-05	-0.31496
0.016569	0.079543	0.00041789	-0.31323
0.022682	0.0044143	0.00090048	-0.31313
0.064728	0.12379	0.002249	-0.31055
0.078628	0.088754	0.0038536	-0.30874
0.067449	0.068141	0.0052026	-0.30738
0.052384	0.047321	0.0062297	-0.30645
0.025691	0.026835	0.0067238	-0.30594
0.023062	0.022424	0.0071589	-0.30551
0.064391	0.039456	0.0083513	-0.30478
0.028634	-0.013559	0.008872	-0.30503
-0.042812	0.085052	0.0081075	-0.30351
0.035826	-0.15571	0.008736	-0.30624
0.051153	0.027174	0.0096179	-0.30577
0.048217	0.082329	0.010435	-0.30438
0.066902	0.058818	0.01155	-0.3034
0.078174	0.053764	0.012832	-0.30252
0.0031605	0.11972	0.012883	-0.30059
0.046876	0.090058	0.013627	-0.29916
0.029782	0.18631	0.014092	-0.29624
0.0032024	0.048003	0.014141	-0.29551
-0.0021316	0.011758	0.014109	-0.29533
-0.011714	0.075814	0.013934	-0.2942
-0.035349	-0.011772	0.013414	-0.29437
-0.012699	0.08741	0.01323	-0.2931
-0.022914	0.059201	0.012903	-0.29226
-0.021251	0.09505	0.012604	-0.29092
0.016611	-0.026144	0.012834	-0.29128
0.00030538	0.089842	0.012839	-0.29005
0.021281	-0.089614	0.013126	-0.29126
0.016715	-0.099863	0.013349	-0.29259
0.021393	0.10289	0.013631	-0.29124
0.016878	0.16241	0.01385	-0.28913
0.093546	0.087962	0.015049	-0.288
0.087845	0.19333	0.016161	-0.28556
0.047523	0.089888	0.016755	-0.28443
0.049412	0.12817	0.017365	-0.28285
0.065138	0.038759	0.018159	-0.28238
0.027508	0.06881	0.018491	-0.28155
0.044782	0.11583	0.019024	-0.28017
0.019959	0.046675	0.019259	-0.27962
-0.024251	0.047022	0.018977	-0.27907
0.021209	-0.016217	0.019221	-0.27926
0.0065648	0.040151	0.019295	-0.2788
0.031132	-0.018057	0.019645	-0.27901
0.045229	0.0613	0.020148	-0.27832
0.045742	0.033863	0.02065	-0.27795
0.051247	0.14347	0.021207	-0.27639
0.051409	0.13785	0.02176	-0.27491
0.053535	0.12633	0.02233	-0.27357
0.038635	0.10553	0.022736	-0.27246
0.021861	0.12522	0.022964	-0.27115
0.0064736	0.12497	0.023031	-0.26986
-0.0026688	0.073405	0.023003	-0.26911
-0.025249	0.066066	0.022748	-0.26845
-0.018857	0.01195	0.02256	-0.26833
0.0064467	0.096359	0.022624	-0.26737
0.016416	-0.018264	0.022785	-0.26755
-0.025116	0.084258	0.022541	-0.26673
-0.038495	0.13375	0.022171	-0.26545
0.024954	0.056193	0.022408	-0.26491
-0.0042295	0.19356	0.022368	-0.26309
-0.012219	0.17873	0.022254	-0.26142
-0.041232	0.16485	0.021872	-0.25989
-0.022909	0.12862	0.021662	-0.25871
-0.008966	0.11123	0.021581	-0.2577
-0.024206	0.02329	-0.0992	-0.13331
[truncated: 289 more rows]
