# Supplementary material for: Highly efficient and sensitive patient-specific quality assurance for spot-scanned proton therapy
Source: PLoS One. 2019 Feb 14;14(2):e0212412. doi: 10.1371/journal.pone.0212412 (PMC6375645; doi:10.1371/journal.pone.0212412)
Supplement: S6 Dataset — Tab delimited text file containing (in order of column number) random component of positional deviation in x, random component of positional deviation in y, systematic component of positional deviation in x, and systematic component of positional deviation in y. (TXT) [file pone.0212412.s006.txt]

0	0	0.041935	-0.14136
0.0083245	0.015791	0.05026	-0.12557
0.01058	0.075447	0.05555	-0.087847
0.013814	-0.085332	0.060154	-0.11629
-0.017239	-0.00708	0.055845	-0.11806
0.014284	0.13639	0.058701	-0.090784
0.0062137	0.066095	0.059737	-0.079768
0.0015447	-0.011872	0.059958	-0.081464
-0.0040986	0.13268	0.059445	-0.064879
0	0	0.00076503	-0.095432
0.019416	0.094657	0.020181	-0.00077486
0.0088266	0.059557	0.024595	0.029004
0.0047448	0.065507	0.026176	0.050839
-0.0046194	0.053755	0.025021	0.064278
-0.0065448	0.010109	0.023712	0.0663
-0.0058689	-0.030218	0.022734	0.061263
-0.033147	-0.15899	0.017999	0.03855
-0.053035	-0.035428	0.01137	0.034122
0.017654	-0.09683	0.013331	0.023363
0	0	0.062764	-0.23155
0.0068343	0.071711	0.069599	-0.15984
0.0053251	0.081962	0.072261	-0.11886
0.0072581	0.054215	0.07468	-0.10079
0.01911	0.084682	0.079458	-0.07962
0.0093243	0.0047029	0.081323	-0.078679
0.026525	0.042737	0.085744	-0.071557
0.014357	0.086985	0.087795	-0.05913
0.0071344	0.10958	0.088686	-0.045432
5.1528e-05	-0.013254	0.088692	-0.046905
0	0	-0.037299	-0.54284
0.018251	0.033301	-0.019048	-0.50954
-6.5962e-05	0.13286	-0.019081	-0.44311
0.013979	0.10697	-0.014422	-0.40745
0.0033672	0.15469	-0.01358	-0.36878
0.012981	-0.025674	-0.010984	-0.37391
0.0057796	0.1567	-0.01002	-0.3478
0.038028	0.2303	-0.0045878	-0.3149
0.027333	0.24679	-0.0011712	-0.28405
0.021126	0.12536	0.0011762	-0.27012
0	0	0.054862	-0.66892
0.01137	0.073377	0.066233	-0.59554
-0.0068879	0.11709	0.062789	-0.537
0.014564	0.16995	0.067643	-0.48035
-0.0060885	-0.062606	0.066121	-0.496
-0.014986	-0.040884	0.063124	-0.50418
-0.01351	0.10342	0.060872	-0.48694
-0.01688	0.0084025	0.058461	-0.48574
-0.013259	-0.098796	0.056803	-0.49809
-0.018639	0.077993	0.054732	-0.48942
0	0	-0.055456	-0.45321
0.014205	0.13722	-0.041251	-0.31598
-0.0032489	-0.069577	-0.042876	-0.35077
0.0059175	0.16319	-0.040903	-0.29638
-0.019369	0.063991	-0.045745	-0.28038
0.0044862	-0.051083	-0.044848	-0.2906
0.020926	-0.010714	-0.041361	-0.29238
0.019718	0.0097133	-0.038544	-0.29099
0.027507	0.050287	-0.035105	-0.28471
0	0	-0.0036931	-0.39793
0.0051916	0.13914	0.0014985	-0.25879
-0.0052762	-0.091166	-0.0011396	-0.30437
-0.022325	0.12312	-0.0085813	-0.26333
-0.03375	-0.033042	-0.017019	-0.27159
0.0073417	-0.070079	-0.01555	-0.28561
0.0037384	0.023829	-0.014927	-0.28164
0.0052655	0.083817	-0.014175	-0.26966
0.016534	0.051691	-0.012108	-0.2632
0	0	-0.0071239	-0.37632
0.011617	0.039531	0.004493	-0.33679
-0.016598	0.045133	-0.003806	-0.31423
0.0075197	0.084809	-0.0012994	-0.28596
-0.0044022	-0.051565	-0.0023999	-0.29885
-0.0095932	0.070456	-0.0043186	-0.28476
-0.020202	0.10492	-0.0076856	-0.26727
0.0095183	-0.15673	-0.0063258	-0.28966
0.01787	0.051122	-0.0040921	-0.28327
0.014708	0.048555	-0.0024579	-0.27788
0	0	-0.014322	-0.4769
0.0073326	0.13898	-0.0069892	-0.33792
0.0040666	0.085102	-0.0049559	-0.29537
0.002923	0.10893	-0.0039816	-0.25906
0.0063667	0.015328	-0.0023899	-0.25523
0.01369	0.011067	0.00034809	-0.25301
-0.000797	0.0090043	0.00021526	-0.25151
-0.0092152	0.079387	-0.0011012	-0.24017
0.0072667	0.07518	-0.00019285	-0.23077
0.016906	0.017316	0.0016856	-0.22885
0	0	-0.011387	-0.37558
-0.022824	0.1588	-0.034211	-0.21678
-0.011557	0.12129	-0.039989	-0.15614
-0.02237	0.16583	-0.047446	-0.10086
0.002089	-0.015367	-0.046924	-0.1047
-0.0026858	0.068975	-0.047461	-0.090905
-0.022906	0.12036	-0.051278	-0.070845
-0.011522	0.06909	-0.052924	-0.060975
-0.0010403	-0.06993	-0.053054	-0.069717
0.0090458	0.055709	-0.052049	-0.063527
0	0	0.022779	-0.057819
-0.0061142	0.03627	0.016664	-0.021549
-0.0027585	0.056787	0.015285	0.0068448
-0.021615	-0.10472	0.00808	-0.028061
-0.0039825	0.0035636	0.0070844	-0.027171
0.021296	-0.026523	0.011344	-0.032475
0.0025507	-0.062573	0.011769	-0.042904
-0.0167	0.067131	0.009383	-0.033314
0.019761	0.068094	0.011853	-0.024802
0.0078866	0.057759	0.012729	-0.018384
0	0	0.02044	-0.27579
-0.00035763	0.012607	0.020082	-0.26319
-0.0075229	0.023718	0.016321	-0.25133
0.01701	-0.06999	0.021991	-0.27466
-0.015027	0.078268	0.018234	-0.25509
0.0040853	0.0051232	0.019051	-0.25407
0.0033259	0.084764	0.019605	-0.23994
0.011939	-0.09074	0.021311	-0.2529
-0.020412	-0.032321	0.018759	-0.25694
0	0	0.058255	-0.19108
-0.035311	0.086323	0.022944	-0.10475
-0.013436	0.077227	0.016226	-0.066141
-0.008502	0.04357	0.013392	-0.051618
0.013649	-0.11683	0.016804	-0.080824
-0.028279	0.075857	0.011148	-0.065653
-0.0019721	0.056523	0.01082	-0.056232
0.022526	0.052669	0.014038	-0.048708
0	0	-0.098221	-0.33644
0.015272	0.091642	-0.082949	-0.2448
-0.0041588	0.15989	-0.085029	-0.16486
0.0099736	0.014229	-0.081704	-0.16011
-0.0033317	0.050936	-0.082537	-0.14738
-0.0010677	-0.013976	-0.082751	-0.15018
-0.052747	-0.14748	-0.091542	-0.17476
0.018685	0.12711	-0.088873	-0.1566
0	0	0.037606	-0.25201
-0.0019956	0.090635	0.03561	-0.16138
-0.021776	0.050703	0.024722	-0.13602
0.0084537	0.13611	0.02754	-0.090654
-0.001986	0.027968	0.027044	-0.083662
0.0041048	-0.0048619	0.027865	-0.084634
0.0018018	0.10758	0.028165	-0.066704
0	0	-0.060911	-0.20919
0.0063252	-0.020665	-0.054586	-0.22986
0.010549	-0.027838	-0.049311	-0.24377
-0.0099552	0.039937	-0.05263	-0.23046
0.0011225	0.050076	-0.052349	-0.21794
-0.0055019	0.073807	-0.053449	-0.20318
-0.01109	0.013329	-0.055298	-0.20096
0	0	-0.0057125	-0.33966
0.0028181	0.037945	-0.0028944	-0.30171
0.0025972	-0.068308	-0.0015958	-0.33587
-0.029119	0.13565	-0.011302	-0.29065
0.011598	-0.039942	-0.0084028	-0.30063
0.010289	-0.03223	-0.0063451	-0.30708
-0.015463	0.034258	-0.0089223	-0.30137
0	0	-0.084317	-0.12658
-0.0053906	0.029929	-0.089707	-0.09665
-0.026612	-0.081813	-0.10301	-0.13756
-0.018091	0.046728	-0.10904	-0.12198
0.0028901	-0.032038	-0.10832	-0.12999
0.028988	-0.065301	-0.10252	-0.14305
0.019474	0.051503	-0.099278	-0.13447
0.021728	-0.01225	-0.096174	-0.13622
0	0	-0.048304	-0.27356
-0.016218	0.10207	-0.064522	-0.1715
-0.0093579	-0.017774	-0.069201	-0.18038
-0.029048	0.043886	-0.078884	-0.16575
0.0092721	0.048376	-0.076566	-0.15366
0.028106	-0.095276	-0.070945	-0.17272
0.0071594	-0.034622	-0.069751	-0.17849
0.016558	0.030825	-0.067386	-0.17408
-0.018233	0.042063	-0.069665	-0.16882
0	0	-0.010478	-0.0081921
-0.014157	0.029607	-0.024636	0.021415
0.0026623	-0.077558	-0.023305	-0.017364
0.0085968	-0.0093673	-0.020439	-0.020486
0.036796	-0.073753	-0.01124	-0.038925
-0.023128	-0.011214	-0.015866	-0.041167
-9.2983e-05	0.10519	-0.015881	-0.023635
-0.015321	0.064153	-0.01807	-0.014471
-0.026529	-0.0020286	-0.021386	-0.014724
0.011474	0.039775	-0.020111	-0.010305
0	0	-0.04822	-0.16536
0.0093341	0.040511	-0.038886	-0.12485
-0.037456	0.078498	-0.057614	-0.085598
-0.02191	0.046624	-0.064917	-0.070057
-0.023727	0.016108	-0.070849	-0.06603
-0.016212	0.025536	-0.074091	-0.060923
-0.043814	0.040524	-0.081394	-0.054169
0.016108	-0.025046	-0.079093	-0.057747
0.0048358	-0.070778	-0.078488	-0.066594
0.014769	-0.07768	-0.076847	-0.075225
0	0	-0.044813	0.020427
-0.0054371	0.0089778	-0.05025	0.029404
-0.025594	-0.1194	-0.063047	-0.030295
-0.0043899	0.070142	-0.064511	-0.0069143
0.034574	-0.091411	-0.055867	-0.029767
0.019795	-0.083102	-0.051908	-0.046388
0.0051403	-0.039144	-0.051051	-0.052912
0.036416	0.038669	-0.045849	-0.047388
0.018713	0.052149	-0.04351	-0.040869
-0.0023273	-0.028335	-0.043769	-0.044017
0	0	-0.064912	-0.095193
-0.047233	0.016635	-0.11214	-0.078558
0.019135	-0.0033208	-0.10258	-0.080219
0.0059626	0.068739	-0.10059	-0.057306
-0.004039	0.086311	-0.1016	-0.035728
0.063065	-0.12936	-0.088986	-0.061601
-0.060759	-0.040902	-0.099113	-0.068418
0.011283	0.060789	-0.097501	-0.059734
-0.0018573	-0.013087	-0.097733	-0.06137
-0.022764	0.10653	-0.10026	-0.049533
0	0	-0.094415	-0.061866
