# Supplementary material for: Highly efficient and sensitive patient-specific quality assurance for spot-scanned proton therapy
Source: PLoS One. 2019 Feb 14;14(2):e0212412. doi: 10.1371/journal.pone.0212412 (PMC6375645; doi:10.1371/journal.pone.0212412)
Supplement: S7 Dataset — Tab delimited text file containing (in order of column number) random component of positional deviation in x, random component of positional deviation in y, systematic component of positional deviation in x, and systematic component of positional deviation in y. (TXT) [file pone.0212412.s007.txt]

0.022816	-0.028473	-0.042526	-0.049337
0.0061516	-0.050928	-0.041967	-0.053967
0.023388	-0.02686	-0.040018	-0.056205
0.027029	0.12572	-0.037939	-0.046534
0.018026	0.065448	-0.036651	-0.041859
0.035409	0.13412	-0.034291	-0.032918
0.020522	0.030719	-0.033008	-0.030998
0.029042	0.058433	-0.0313	-0.027561
0.014027	0.005994	-0.03052	-0.027228
-0.0048399	-0.007455	-0.030775	-0.02762
-0.011831	0.038489	-0.031367	-0.025696
0.029481	-0.0075273	-0.029963	-0.026054
0.030183	0.036046	-0.028591	-0.024416
0.04465	0.058073	-0.026649	-0.021891
0.073965	0.033677	-0.023568	-0.020487
-0.03285	0.037019	-0.024882	-0.019007
-0.0070085	0.10174	-0.025151	-0.015093
-0.026339	0.10448	-0.026127	-0.011224
0.067717	0.11418	-0.023708	-0.0071457
0.020898	-0.01926	-0.022988	-0.0078099
0.018973	-0.049473	-0.022355	-0.009459
0.041876	0.015224	-0.021004	-0.0089679
0.063991	0.17497	-0.019005	-0.0035
0.086226	0.15251	-0.016392	0.0011215
0.051875	0.11386	-0.014866	0.0044704
0.10643	0.21837	-0.011825	0.01071
0.015454	0.14928	-0.011396	0.014856
0.038926	0.29578	-0.010344	0.02285
0.024709	-0.006146	-0.0096933	0.022689
0.0014719	0.031826	-0.0096556	0.023505
0.00067362	0.032949	-0.0096387	0.024328
-0.054411	-0.095566	-0.010966	0.021998
-0.051634	-0.09625	-0.012195	0.019706
-0.067968	-0.059896	-0.013776	0.018313
-0.10327	-0.046762	-0.016123	0.01725
-0.054669	-0.072441	-0.017338	0.01564
-0.049376	-0.0903	-0.018411	0.013677
-0.036126	-0.08655	-0.01918	0.011836
-0.013109	0.036763	-0.019453	0.012602
0.013801	0.058781	-0.019171	0.013801
0.038533	0.01485	-0.018401	0.014098
0.025068	-0.024715	-0.017909	0.013614
0.077636	0.13899	-0.016416	0.016287
-0.037468	0.09347	-0.017123	0.01805
0.026332	0.12732	-0.016635	0.020408
0.043052	0.18736	-0.015853	0.023815
0.0057929	0.08918	-0.015749	0.025407
-0.0085623	-0.026684	-0.015899	0.024939
-0.020249	0.035318	-0.016249	0.025548
-0.023505	0.035945	-0.016647	0.026157
-0.027409	-0.022354	-0.017104	0.025785
-0.064433	-0.11744	-0.01816	0.023859
-0.063997	-0.061653	-0.019192	0.022865
-0.067909	0.041141	-0.02027	0.023518
-0.13417	-0.015968	-0.022367	0.023269
-0.061331	-0.049919	-0.02331	0.022501
-0.040553	-0.02756	-0.023925	0.022083
-0.042708	-0.048724	-0.024562	0.021356
-0.025681	-0.048976	-0.02494	0.020636
-0.0013315	0.067124	-0.024959	0.021608
-0.0064817	0.0036839	-0.025052	0.021661
0.0094851	0.092594	-0.024918	0.022965
0.023147	0.08257	-0.024596	0.024112
0.025219	0.10954	-0.024251	0.025612
0.033669	0.12877	-0.023796	0.027353
0.038833	0.1415	-0.023278	0.029239
0.054382	0.11665	-0.022563	0.030774
-0.0074269	0.17707	-0.022659	0.033074
0.011412	0.11229	-0.022513	0.034513
0.011298	0.1012	-0.02237	0.035794
0.0082336	0.17902	-0.022267	0.038032
-0.018553	0.04676	-0.022496	0.038609
-0.0021046	0.021183	-0.022522	0.038868
-0.0099055	0.062321	-0.022641	0.039619
-0.0203	0.088214	-0.022883	0.040669
-0.063769	-0.083062	-0.023633	0.039692
-0.06088	-0.012333	-0.024341	0.039548
-0.059481	-0.016077	-0.025024	0.039363
-0.076587	0.03521	-0.025895	0.039764
-0.10375	-0.049281	-0.027061	0.03921
-0.032116	-0.011231	-0.027417	0.039085
-0.020579	-0.029334	-0.027644	0.038763
-0.021325	0.074616	-0.027875	0.039574
-0.0081479	0.094704	-0.027963	0.040592
0.0079089	0.11781	-0.027879	0.041845
0.011219	0.045084	-0.027761	0.04232
0.019409	0.097128	-0.027559	0.043332
0.043225	0.15538	-0.027113	0.044934
0.035822	0.18391	-0.026747	0.04681
0.068036	0.15219	-0.02606	0.048347
-0.036007	0.081066	-0.02642	0.049158
0.07402	0.17371	-0.025687	0.050878
0.064069	0.15473	-0.025059	0.052395
0.051463	0.19193	-0.02456	0.054258
0.021671	0.088605	-0.024351	0.05511
0.02952	0.077491	-0.02407	0.055848
0.063908	0.22825	-0.023467	0.058002
0.002931	-0.054063	-0.02344	0.057496
-0.012659	-0.066921	-0.023557	0.056877
0.057925	0.076539	-0.023026	0.057579
0.13864	0.30862	-0.021765	0.060385
0.036605	0.026368	-0.0009929	-0.4199
0.0041731	0.067693	-0.00061353	-0.41375
0.026661	0.1384	0.0016082	-0.40221
0.024349	0.13033	0.0034813	-0.39219
0.010794	0.093545	0.0042523	-0.38551
0.010687	0.091608	0.0049648	-0.3794
-0.0055277	0.019592	0.0046193	-0.37818
-0.018094	0.01411	0.003555	-0.37735
0.017855	0.064239	0.0045469	-0.37378
0.03093	0.067274	0.0061748	-0.37024
0.031882	0.046055	0.0077689	-0.36793
0.028446	0.10891	0.0091235	-0.36275
0.043958	0.058608	0.011122	-0.36008
0.035626	0.00058523	0.012671	-0.36006
0.024908	0.12719	0.013708	-0.35476
0.054884	0.10032	0.015904	-0.35075
0.046575	0.14728	0.017695	-0.34508
0.064892	0.14181	0.020099	-0.33983
0.049037	0.1423	0.02185	-0.33475
0.024123	0.050582	0.022682	-0.333
0.0072636	0.083368	0.022924	-0.33022
0.034273	0.10443	0.024029	-0.32686
-0.039845	0.0896	0.022784	-0.32406
-0.01798	0.016169	0.022239	-0.32357
0.012864	0.082017	0.022618	-0.32115
0.0011669	0.090663	0.022651	-0.31856
0.02691	0.2014	0.023399	-0.31297
0.0069142	0.098416	0.023585	-0.31031
0.011504	0.15055	0.023888	-0.30635
0.035066	0.15979	0.024787	-0.30225
0.047718	0.095387	0.02598	-0.29986
0.049796	0.1022	0.027195	-0.29737
0.042335	0.15436	0.028203	-0.2937
0.10073	0.14455	0.030545	-0.29033
0.08238	0.092323	0.032418	-0.28824
0.062743	0.12519	0.033812	-0.28545
0.063074	0.12661	0.035183	-0.2827
0.046078	0.094426	0.036163	-0.28069
0.053237	0.11958	0.037272	-0.2782
0.031553	0.046049	0.037916	-0.27726
0.052831	0.094613	0.038973	-0.27537
0.053574	0.055115	0.040024	-0.27429
0.054526	0.028652	0.041072	-0.27374
-0.0064984	0.0091328	0.040949	-0.27357
-0.00043452	0.00095582	0.040941	-0.27355
-0.023114	-0.082864	0.040521	-0.27505
-0.023776	0.014917	0.040097	-0.27479
-0.04455	-0.078004	0.039315	-0.27616
-0.080929	-0.020849	0.03792	-0.27652
-0.037785	-0.044924	0.037279	-0.27728
-0.03417	0.0082588	0.03671	-0.27714
-0.019777	-0.05562	0.036386	-0.27805
0.0059129	0.088825	0.036481	-0.27662
-0.001215	0.040582	0.036462	-0.27598
0.010862	0.078111	0.036631	-0.27475
0.030897	0.11248	0.037107	-0.27302
0.039234	0.19747	0.037701	-0.27003
0.02843	0.12205	0.038125	-0.26821
0.049127	0.18899	0.038848	-0.26543
0.056387	0.19479	0.039665	-0.26261
0.047456	0.13798	0.040343	-0.26064
0.097895	0.1558	0.041722	-0.25844
0.087714	0.18882	0.04294	-0.25582
0.062943	0.16718	0.043802	-0.25353
0.026187	0.20625	0.044156	-0.25074
0.054181	0.15722	0.044879	-0.24865
0.027927	0.13236	0.045246	-0.24691
0.076556	0.17667	0.04624	-0.24461
0.059175	0.14288	0.046999	-0.24278
0.030175	0.10978	0.047381	-0.24139
0.010342	0.083225	0.04751	-0.24035
0.019414	0.072702	0.04775	-0.23945
0.012368	0.097897	0.047901	-0.23826
-0.025128	0.017358	0.047598	-0.23805
-0.015183	0.019494	0.047417	-0.23782
-0.03296	-0.041008	0.047029	-0.2383
-0.028529	-0.0095311	0.046698	-0.23841
-0.041139	-0.018309	0.046225	-0.23862
-0.045803	0.0086437	0.045704	-0.23852
-0.07657	-0.031915	0.044844	-0.23888
-0.029904	0.07007	0.044512	-0.2381
-0.033843	-0.0080151	0.04414	-0.23819
-0.029203	0.014204	0.043822	-0.23804
-0.0042234	-0.043729	0.043777	-0.23851
-0.014295	0.058792	0.043625	-0.23788
-0.0021556	0.081747	0.043602	-0.23702
0.022784	0.1452	0.04384	-0.23551
0.0099641	0.076823	0.043942	-0.23472
0.028806	0.18774	0.044236	-0.2328
0.01732	0.11191	0.044411	-0.23167
0.060949	0.17662	0.045021	-0.2299
0.055484	0.18846	0.04557	-0.22804
0.078265	0.22689	0.046337	-0.22581
0.089456	0.20277	0.047206	-0.22384
0.089281	0.25028	0.048064	-0.22144
0.012485	0.15961	0.048183	-0.21992
0.074314	0.20047	0.048884	-0.21803
0.071738	0.21496	0.049555	-0.21602
0.045926	0.19984	0.04998	-0.21417
0.04492	0.18938	0.050392	-0.21243
0.070588	0.20427	0.051034	-0.21057
0.019028	0.10925	0.051205	-0.20959
0.013968	0.078408	0.05133	-0.20889
0.014758	0.11677	0.051461	-0.20786
-0.0076768	0.082632	0.051393	-0.20713
-0.012272	0.058822	0.051287	-0.20662
-0.0082216	-0.0030891	0.051216	-0.20665
-0.027563	0.059684	0.05098	-0.20614
-0.05519	0.0018852	0.050512	-0.20612
-0.053468	0.036374	0.050063	-0.20581
-0.10804	-0.00094464	0.049163	-0.20582
-0.14878	0.015426	0.047933	-0.20569
-0.042854	0.065222	0.047582	-0.20516
-0.038173	0.044717	0.047272	-0.2048
-0.060644	0.058074	0.046782	-0.20433
-0.021025	0.020413	0.046614	-0.20416
-0.0047744	0.10728	0.046576	-0.20331
-0.032275	0.079997	0.046322	-0.20268
-0.0077476	0.080789	0.046262	-0.20205
0.028538	0.15418	0.046483	-0.20086
0.018009	0.18848	0.046621	-0.19941
0.024789	0.16158	0.046811	-0.19817
0.054349	0.23408	0.047222	-0.1964
0.056335	0.20971	0.047646	-0.19482
0.037021	0.162	0.047922	-0.19361
0.042148	0.17688	0.048234	-0.1923
0.013957	0.21844	0.048337	-0.1907
0.083841	0.24018	0.048949	-0.18894
0.070886	0.22486	0.049463	-0.18732
0.073774	0.22595	0.049993	-0.18569
0.04313	0.18643	0.050302	-0.18436
0.022987	0.1258	0.050465	-0.18347
0.024304	0.10968	0.050636	-0.18269
0.016682	0.10667	0.050752	-0.18195
0.0041599	0.1051	0.050781	-0.18122
0.0070438	0.086842	0.05083	-0.18062
-0.014581	0.051127	0.05073	-0.18027
-0.0097132	0.043116	0.050664	-0.17998
-0.028556	0.056403	0.050471	-0.17959
-0.037052	0.082188	0.050222	-0.17904
-0.095737	-0.001478	0.049584	-0.17905
-0.0051469	0.073976	0.04955	-0.17856
-0.018216	0.019471	0.04943	-0.17843
-0.0071357	-0.040901	0.049384	-0.1787
0.010084	0.0678	0.049449	-0.17826
0.012346	0.16056	0.049529	-0.17723
0.027069	0.10247	0.049702	-0.17657
0.039615	0.15248	0.049954	-0.1756
0.061081	0.17501	0.050341	-0.17449
0.037106	0.18886	0.050574	-0.1733
0.050381	0.1938	0.050889	-0.17209
0.060695	0.23481	0.051266	-0.17063
0.092004	0.21596	0.051834	-0.1693
0.020585	0.22037	0.051961	-0.16795
0.090657	0.26078	0.052513	-0.16636
0.097377	0.26255	0.053103	-0.16477
0.062065	0.16941	0.053477	-0.16375
0.073091	0.21409	0.053915	-0.16246
0.057741	0.10614	0.054259	-0.16183
0.033135	0.089488	0.054455	-0.1613
0.018251	0.092096	0.054562	-0.16076
0.020316	0.086845	0.054681	-0.16025
0.016027	0.079816	0.054774	-0.15979
0.019083	0.11353	0.054884	-0.15913
0.015181	0.069393	0.054972	-0.15873
-0.0027092	0.16947	0.054956	-0.15777
0.045797	0.07882	0.055216	-0.15732
0.091476	0.20754	0.055733	-0.15614
0.10637	0.2364	0.056331	-0.15482
0.08796	0.25044	0.056822	-0.15342
0.094971	0.21869	0.05735	-0.1522
0.096645	0.26693	0.057884	-0.15073
0.12978	0.23038	0.058597	-0.14946
0.082326	0.10716	0.059047	-0.14888
0.10258	0.15776	0.059604	-0.14802
-0.029754	0.0064907	-0.080686	-0.43493
-0.072396	-0.047621	-0.087268	-0.43926
-0.048741	0.048521	-0.09133	-0.43521
-0.055253	-0.099372	-0.09558	-0.44286
-0.038507	0.034072	-0.09833	-0.44042
-0.0090462	0.053131	-0.098934	-0.43688
0.024353	0.11771	-0.097412	-0.42953
0.011766	0.13534	-0.096719	-0.42157
0.03295	0.1094	-0.094889	-0.41549
0.011663	-0.0092272	-0.094275	-0.41597
-0.042021	0.010717	-0.096376	-0.41544
0.03056	0.13743	-0.094921	-0.40889
0.029021	0.050232	-0.093602	-0.40661
0.0075957	0.12934	-0.093271	-0.40099
0.020336	0.10106	-0.092424	-0.39678
-0.0034697	0.051874	-0.092563	-0.3947
0.002736	0.011219	-0.092458	-0.39427
-0.05993	0.018368	-0.094677	-0.39359
-0.0080695	-0.016956	-0.094965	-0.39419
0.00024756	0.033909	-0.094957	-0.39303
0.036881	0.16263	-0.093728	-0.3876
0.038184	0.045078	-0.092496	-0.38615
0.029999	0.019825	-0.091558	-0.38553
0.036836	0.037602	-0.090442	-0.38439
0.046312	0.021913	-0.08908	-0.38375
-0.0010283	0.029501	-0.089109	-0.3829
0.066626	0.094528	-0.087259	-0.38028
0.061056	0.08971	-0.085608	-0.37785
0.05288	0.081495	-0.084217	-0.37571
0.034386	0.1031	-0.083335	-0.37307
0.055881	0.076482	-0.081938	-0.37115
0.036549	0.15863	-0.081047	-0.36728
-0.0036504	0.060494	-0.081134	-0.36584
0.0092254	0.014246	-0.080919	-0.36551
-0.088675	-0.074265	-0.082934	-0.3672
-0.090072	-0.19737	-0.084936	-0.37159
-0.052262	-0.084283	-0.086072	-0.37342
-0.062221	-0.089129	-0.087396	-0.37531
-0.043923	-0.04164	-0.088311	-0.37618
-0.038109	-0.080103	-0.089089	-0.37782
0.0071118	0.097565	-0.088947	-0.37587
0.014163	0.11248	-0.088669	-0.37366
0.016592	0.083249	-0.08835	-0.37206
0.038421	0.20135	-0.087625	-0.36826
0.038818	0.17321	-0.086906	-0.36505
0.036162	0.14808	-0.086249	-0.36236
0.047544	0.073243	-0.0854	-0.36105
0.05063	0.056038	-0.084511	-0.36007
-0.011557	0.084198	-0.084711	-0.35862
0.093214	0.10758	-0.083131	-0.35679
0.087834	0.17493	-0.081667	-0.35388
0.079231	0.15543	-0.080368	-0.35133
0.055654	0.14648	-0.07947	-0.34897
0.053183	0.11564	-0.078626	-0.34713
0.023052	0.10069	-0.078266	-0.34556
0.026483	0.057417	-0.077858	-0.34468
0.021062	0.034796	-0.077539	-0.34415
-0.011991	-0.049424	-0.077718	-0.34489
-0.0057977	0.027571	-0.077804	-0.34448
-0.018694	-0.033022	-0.078074	-0.34496
-0.0090075	0.031316	-0.078203	-0.34451
-0.015932	-0.042385	-0.078428	-0.34511
-0.018009	6.8992e-05	-0.078678	-0.34511
-0.033665	0.016043	-0.079139	-0.34489
-0.11072	-0.012696	-0.080635	-0.34506
-0.0377	-0.054311	-0.081138	-0.34578
-0.0071929	0.0092092	-0.081232	-0.34566
-0.017746	0.022535	-0.081463	-0.34537
-0.0012335	-0.035701	-0.081479	-0.34583
0.0079929	0.010319	-0.081378	-0.3457
0.0072608	0.099445	-0.081287	-0.34445
-0.014299	0.070433	-0.081463	-0.34358
0.023636	0.037573	-0.081175	-0.34313
0.027806	0.12919	-0.08084	-0.34157
0.036169	0.13354	-0.080409	-0.33998
0.053265	0.14638	-0.079783	-0.33826
0.080127	0.14708	-0.078851	-0.33655
0.0788	0.2246	-0.077945	-0.33397
0.081692	0.24217	-0.077017	-0.33121
0.089361	0.14239	-0.076013	-0.32961
0.065044	0.075442	-0.07529	-0.32878
0.080279	0.083386	-0.074408	-0.32786
0.030654	0.12524	-0.074075	-0.3265
0.099403	0.15923	-0.073006	-0.32479
0.072798	0.194	-0.072232	-0.32272
0.035987	0.15766	-0.071853	-0.32106
0.056755	0.097649	-0.071262	-0.32005
0.060715	0.16245	-0.070636	-0.31837
0.032244	0.11094	-0.070307	-0.31724
0.035945	0.055246	-0.069944	-0.31668
0.012959	0.034103	-0.069814	-0.31634
0.017973	0.067619	-0.069636	-0.31567
-0.00029875	0.089805	-0.069639	-0.31479
-0.00197	0.033633	-0.069658	-0.31446
-0.0070072	0.075342	-0.069725	-0.31374
-0.0017513	0.013081	-0.069742	-0.31361
-0.013435	0.035517	-0.069869	-0.31328
-0.046929	-0.020586	-0.070307	-0.31347
-0.063016	0.0076249	-0.070891	-0.3134
-0.084092	-0.00061876	-0.071662	-0.31341
-0.03229	-0.016722	-0.071956	-0.31356
-0.033474	0.011446	-0.072258	-0.31346
-0.014446	0.035063	-0.072387	-0.31314
0.012396	-2.2054e-05	-0.072277	-0.31314
0.018461	0.038213	-0.072115	-0.31281
0.0046142	0.10118	-0.072075	-0.31193
0.0039318	0.1378	-0.072041	-0.31074
0.025118	0.07257	-0.071826	-0.31012
0.032625	0.14611	-0.07155	-0.30888
0.036628	0.15662	-0.071242	-0.30757
0.044483	0.16852	-0.070871	-0.30616
0.046074	0.2374	-0.07049	-0.3042
0.068193	0.21623	-0.069931	-0.30243
0.062656	0.19682	-0.069422	-0.30083
0.072216	0.11447	-0.06884	-0.2999
-0.00042467	0.076523	-0.068843	-0.29929
-0.012052	0.12618	-0.068939	-0.29829
0.084521	0.18356	-0.068273	-0.29684
0.074803	0.2463	-0.067689	-0.29492
0.056238	0.19854	-0.067253	-0.29338
0.05583	0.14594	-0.066823	-0.29226
0.034363	0.18221	-0.066561	-0.29087
0.036624	0.1868	-0.066284	-0.28945
0.023135	0.065325	-0.06611	-0.28896
-0.00014811	0.05951	-0.066111	-0.28852
-0.0025918	0.12312	-0.06613	-0.28761
-0.0054106	0.11947	-0.06617	-0.28673
0.0012607	0.038706	-0.066161	-0.28644
-0.019095	0.043701	-0.066299	-0.28613
-0.032002	0.024696	-0.066529	-0.28595
-0.03281	0.057502	-0.066764	-0.28554
-0.058618	-0.0032436	-0.067179	-0.28556
-0.071205	0.02902	-0.067681	-0.28536
-0.13592	0.0074197	-0.068631	-0.28531
-0.073511	-0.041094	-0.069142	-0.28559
-0.058313	0.010759	-0.069544	-0.28552
-0.0422	0.052187	-0.069833	-0.28516
-0.020534	-0.050121	-0.069973	-0.2855
-0.030903	0.06013	-0.070181	-0.28509
-0.030198	0.11419	-0.070384	-0.28433
-0.024768	0.093771	-0.070549	-0.2837
-0.012813	0.079831	-0.070634	-0.28317
0.0044365	0.16449	-0.070605	-0.28209
0.028912	0.20666	-0.070416	-0.28074
0.034695	0.13974	-0.070191	-0.27983
0.015211	0.21478	-0.070092	-0.27845
0.03675	0.24997	-0.069857	-0.27685
0.032109	0.17146	-0.069652	-0.27575
0.052609	0.097221	-0.069319	-0.27514
-0.03368	0.1223	-0.069531	-0.27437
0.056854	0.23362	-0.069176	-0.27291
0.059816	0.2161	-0.068804	-0.27157
0.034469	0.13805	-0.068592	-0.27071
0.050069	0.17061	-0.068284	-0.26967
0.026789	0.18248	-0.068121	-0.26856
0.027642	0.074451	-0.067953	-0.2681
0.014214	0.1079	-0.067868	-0.26745
0.011826	0.1319	-0.067797	-0.26666
-0.0036069	0.088416	-0.067819	-0.26614
-0.0021683	0.036506	-0.067831	-0.26592
-0.026237	0.029606	-0.067986	-0.26575
-0.024132	0.031774	-0.068127	-0.26556
-0.053802	0.046239	-0.06844	-0.26529
-0.074676	-0.0019387	-0.068871	-0.2653
-0.073453	0.064718	-0.069293	-0.26493
-0.083765	-0.0014772	-0.069772	-0.26494
-0.044431	0.012224	-0.070025	-0.26487
-0.035272	0.034185	-0.070224	-0.26468
-0.022727	-0.060051	-0.070351	-0.26502
-0.016764	0.040241	-0.070445	-0.26479
-0.013598	0.10171	-0.070521	-0.26423
0.006645	0.12755	-0.070484	-0.26352
0.020134	0.1014	-0.070373	-0.26296
0.032967	0.19062	-0.070193	-0.26192
0.028558	0.17115	-0.070038	-0.26099
0.05365	0.13902	-0.069748	-0.26024
0.053818	0.22913	-0.069459	-0.25901
0.055738	0.22446	-0.069161	-0.25781
0.074539	0.091549	-0.068764	-0.25732
0.027207	0.2136	-0.06862	-0.25619
0.07032	0.21082	-0.06825	-0.25508
0.076722	0.17761	-0.067848	-0.25415
0.06078	0.1663	-0.067532	-0.25329
0.05169	0.18815	-0.067264	-0.25231
0.044675	0.13098	-0.067034	-0.25164
0.054775	0.060861	-0.066753	-0.25132
0.0015185	0.054509	-0.066745	-0.25105
0.013258	0.091286	-0.066678	-0.25058
0.0098889	0.028518	-0.066628	-0.25044
-0.018694	0.024877	-0.066722	-0.25031
0.00098954	0.085613	-0.066717	-0.24989
-0.030231	0.044472	-0.066867	-0.24966
-0.045593	0.0040776	-0.067093	-0.24964
-0.025194	0.055147	-0.067217	-0.24937
-0.019994	-0.067335	-0.067315	-0.2497
0.015398	0.074982	-0.06724	-0.24934
0.033541	0.14321	-0.067077	-0.24864
0.04185	0.067598	-0.066875	-0.24831
0.052798	0.11478	-0.066621	-0.24776
0.083198	0.22323	-0.066223	-0.24669
0.076018	0.20408	-0.065861	-0.24572
0.088079	0.12266	-0.065444	-0.24514
0.08964	0.21687	-0.065021	-0.24412
0.094394	0.17495	-0.064578	-0.2433
0.074638	0.17432	-0.064229	-0.24248
0.11386	0.16052	-0.063699	-0.24174
0.10583	0.21774	-0.063209	-0.24073
0.091398	0.15304	-0.062788	-0.24002
0.077586	0.043917	-0.062432	-0.23982
0.067954	0.050808	-0.062122	-0.23959
0.056823	0.064474	-0.061864	-0.2393
0.022359	0.11463	-0.096913	-0.33696
0.027048	0.07355	-0.094454	-0.33028
0.02635	0.070119	-0.092258	-0.32444
0.028709	0.050556	-0.09005	-0.32055
-0.013246	-0.038121	-0.090996	-0.32327
-0.022391	0.050468	-0.092489	-0.3199
0.052105	0.096992	-0.089232	-0.31384
0.032043	0.090468	-0.087347	-0.30852
0.021223	0.073643	-0.086168	-0.30443
0.019274	0.060604	-0.085154	-0.30124
0.013742	0.05074	-0.084466	-0.2987
-0.059813	-0.077531	-0.087315	-0.3024
-0.0853	-0.025827	-0.091192	-0.30357
-0.059158	-0.06631	-0.093764	-0.30645
-0.032905	-0.10145	-0.095135	-0.31068
-0.036225	-0.066014	-0.096584	-0.31332
-0.05682	-0.032611	-0.098769	-0.31457
0.029214	0.092722	-0.097687	-0.31114
0.024979	0.059938	-0.096795	-0.309
0.042854	0.074948	-0.095318	-0.30641
0.056448	0.063417	-0.093436	-0.3043
0.044142	0.077695	-0.092012	-0.30179
0.052018	0.047172	-0.090387	-0.30032
0.052652	0.070078	-0.088791	-0.2982
-0.015055	0.018461	-0.089234	-0.29765
0.06377	0.14039	-0.087412	-0.29364
0.047026	0.11183	-0.086106	-0.29054
0.041248	0.082754	-0.084991	-0.2883
0.023211	0.04335	-0.08438	-0.28716
0.037562	0.10957	-0.083417	-0.28435
0.020524	0.024649	-0.082904	-0.28373
-0.059302	0.042504	-0.08435	-0.2827
0.021373	0.026873	-0.083841	-0.28206
0.037552	0.089841	-0.082968	-0.27997
0.053159	0.06833	-0.08176	-0.27841
0.043626	0.082951	-0.08079	-0.27657
0.069556	0.063046	-0.079278	-0.2752
0.048424	0.045218	-0.078248	-0.27424
0.029898	-0.024962	-0.077625	-0.27476
0.029814	-0.074076	-0.077017	-0.27627
-0.0065224	0.050807	-0.077147	-0.27525
0.059797	0.14139	-0.075975	-0.27248
0.053671	0.047648	-0.074942	-0.27157
0.043924	0.1319	-0.074114	-0.26908
0.043604	0.14913	-0.073306	-0.26632
0.052001	0.09679	-0.072361	-0.26456
0.035552	0.10395	-0.071726	-0.2627
-0.0028597	0.090855	-0.071776	-0.26111
-0.09735	-0.14153	-0.073454	-0.26355
-0.14529	-0.097288	-0.075917	-0.26519
-0.076959	-0.11406	-0.0772	-0.2671
-0.055785	-0.10738	-0.078114	-0.26886
-0.047113	-0.04866	-0.078874	-0.26964
-0.043796	-0.094043	-0.079569	-0.27113
-0.048982	0.027479	-0.080335	-0.2707
-0.053545	0.030788	-0.081158	-0.27023
0.0038213	0.038514	-0.0811	-0.26965
0.021694	0.11555	-0.080777	-0.26792
0.040415	0.13256	-0.080182	-0.26597
0.028487	0.16315	-0.079769	-0.26361
0.053436	0.17855	-0.079006	-0.26106
0.064624	0.12704	-0.078096	-0.25927
0.07284	0.18179	-0.077084	-0.25674
0.065071	0.073019	-0.076193	-0.25574
0.021773	0.12423	-0.075899	-0.25406
0.091039	0.15082	-0.074685	-0.25205
0.091118	0.12727	-0.073486	-0.25038
0.083334	0.15694	-0.072404	-0.24834
0.079606	0.17284	-0.071383	-0.24612
0.073672	0.12968	-0.07045	-0.24448
0.049499	0.11372	-0.069832	-0.24306
0.037056	0.077145	-0.069374	-0.24211
0.036883	0.11754	-0.068924	-0.24068
0.02062	-0.029372	-0.068676	-0.24103
-0.026094	-0.019276	-0.068987	-0.24126
0.010604	0.092228	-0.068862	-0.24017
-0.0016071	0.013079	-0.068881	-0.24002
-0.0086821	0.00035955	-0.06898	-0.24002
-0.013376	-0.017695	-0.069132	-0.24022
-0.020995	-0.0024634	-0.069368	-0.24025
-0.038507	-0.015089	-0.069796	-0.24041
-0.039502	-0.011209	-0.07023	-0.24054
-0.1696	-0.092354	-0.072074	-0.24154
-0.050484	-0.0099264	-0.072617	-0.24165
-0.026499	-0.031691	-0.072898	-0.24199
-0.013713	0.003598	-0.073043	-0.24195
0.0022089	-0.0020031	-0.07302	-0.24197
0.0061178	0.023947	-0.072957	-0.24172
-0.0030274	0.10325	-0.072988	-0.24067
-0.0026142	0.12494	-0.073014	-0.23941
-0.020704	0.013938	-0.073221	-0.23927
0.0055317	0.090893	-0.073166	-0.23837
0.035722	0.023816	-0.072816	-0.23813
0.061743	0.071481	-0.072217	-0.23744
0.054324	0.11832	-0.071694	-0.2363
0.068424	0.17018	-0.071043	-0.23468
0.077109	0.22966	-0.070315	-0.23251
0.078964	0.18468	-0.069577	-0.23079
0.087272	0.13308	-0.068769	-0.22956
0.071154	0.14342	-0.068116	-0.22824
0.10106	0.088778	-0.067198	-0.22743
0.011316	0.17011	-0.067096	-0.2259
0.063354	0.22194	-0.06653	-0.22392
0.077152	0.15238	-0.065847	-0.22257
0.078706	0.1881	-0.065157	-0.22092
0.071573	0.18478	-0.064534	-0.21931
0.045191	0.13532	-0.064145	-0.21815
0.038588	0.1558	-0.063815	-0.21682
0.036368	0.08192	-0.063507	-0.21612
0.015464	0.08637	-0.063377	-0.2154
0.00085172	0.058565	-0.06337	-0.21491
-0.00086135	0.053195	-0.063377	-0.21447
-0.014283	0.048421	-0.063494	-0.21407
0.0020417	0.10262	-0.063477	-0.21324
-0.016541	0.055105	-0.063611	-0.21279
-0.029258	0.052316	-0.063845	-0.21237
-0.017833	0.014074	-0.063986	-0.21226
-0.017825	0.018193	-0.064127	-0.21212
-0.044302	0.0067444	-0.064473	-0.21207
-0.040239	0.018777	-0.064785	-0.21192
-0.059864	0.018383	-0.065245	-0.21178
-0.17598	-0.057103	-0.066589	-0.21221
-0.060791	-0.064	-0.067049	-0.2127
-0.022872	0.05174	-0.067221	-0.21231
-0.016711	4.1306e-05	-0.067346	-0.21231
-0.021989	0.05636	-0.067509	-0.21189
0.0020904	0.05326	-0.067493	-0.2115
0.0011001	0.10235	-0.067485	-0.21075
0.0062997	0.084255	-0.06744	-0.21014
0.0054759	0.052842	-0.0674	-0.20976
0.0069923	0.061258	-0.06735	-0.20933
0.028067	0.033685	-0.067151	-0.20909
0.012797	0.087859	-0.067061	-0.20847
0.060901	0.16424	-0.066635	-0.20732
0.061668	0.18023	-0.066207	-0.20607
0.056853	0.22102	-0.065815	-0.20454
0.080581	0.21219	-0.065263	-0.20309
0.073807	0.13851	-0.064761	-0.20215
0.076762	0.15276	-0.064242	-0.20112
0.073863	0.1131	-0.063747	-0.20036
0.033303	0.10925	-0.063525	-0.19963
-0.0056012	0.15905	-0.063562	-0.19858
0.083485	0.20218	-0.063012	-0.19724
0.078552	0.15261	-0.062499	-0.19625
0.049013	0.20751	-0.062181	-0.1949
0.041741	0.17901	-0.061911	-0.19375
0.038121	0.18055	-0.061667	-0.19259
0.040182	0.10431	-0.061411	-0.19192
0.0051973	0.096138	-0.061378	-0.19131
0.012938	0.025384	-0.061297	-0.19116
-0.0037821	0.090923	-0.061321	-0.19059
-0.0030337	0.031032	-0.061339	-0.19039
0.0027122	0.11037	-0.061323	-0.18971
-0.01083	0.070793	-0.061389	-0.18928
-0.027855	0.058289	-0.061559	-0.18892
-0.020865	0.0269	-0.061685	-0.18876
-0.046733	0.030889	-0.061967	-0.18857
-0.072736	0.013925	-0.062402	-0.18849
-0.083625	0.034325	-0.0629	-0.18829
-0.075688	0.035579	-0.063348	-0.18808
-0.18779	-0.021733	-0.064453	-0.1882
-0.071272	-0.067264	-0.06487	-0.1886
-0.063159	0.02704	-0.065237	-0.18844
-0.06898	-0.0054132	-0.065635	-0.18847
-0.043205	0.067275	-0.065884	-0.18808
-0.043308	0.047025	-0.066131	-0.18782
-0.024228	0.13302	-0.066269	-0.18706
-0.035094	0.076618	-0.066467	-0.18663
-0.019753	0.081494	-0.066578	-0.18617
-0.014093	0.088851	-0.066657	-0.18567
-0.011151	0.046147	-0.066719	-0.18542
0.021496	0.16995	-0.0666	-0.18448
0.015754	0.19851	-0.066513	-0.18339
0.022924	0.17192	-0.066388	-0.18245
0.045688	0.21807	-0.06614	-0.18126
0.031731	0.1815	-0.065968	-0.18028
0.038942	0.1319	-0.065759	-0.17957
0.050516	0.13557	-0.065489	-0.17885
-0.048352	0.12468	-0.065746	-0.17818
0.072401	0.20017	-0.065363	-0.17712
0.043173	0.22083	-0.065136	-0.17596
0.050381	0.20045	-0.064872	-0.17491
0.031316	0.16074	-0.064709	-0.17408
0.027564	0.18407	-0.064566	-0.17312
0.028267	0.16212	-0.06442	-0.17229
-0.017463	0.057785	-0.06451	-0.17199
-0.022361	0.084541	-0.064624	-0.17156
-0.017323	0.096079	-0.064712	-0.17107
-0.027294	0.099032	-0.06485	-0.17057
-0.036006	0.073688	-0.065031	-0.1702
-0.037478	0.040482	-0.065218	-0.17
-0.04506	0.035096	-0.065442	-0.16982
-0.057431	0.0056682	-0.065727	-0.1698
-0.062616	0.033342	-0.066035	-0.16963
-0.076123	0.061678	-0.066408	-0.16933
-0.19812	-0.028719	-0.067375	-0.16947
-0.0974	0.010408	-0.067847	-0.16942
-0.059505	-0.026747	-0.068135	-0.16955
-0.054679	0.0046138	-0.068398	-0.16953
-0.042635	-0.0043181	-0.068602	-0.16955
-0.036396	0.063066	-0.068775	-0.16925
-0.016273	0.12325	-0.068852	-0.16866
-0.017478	0.077029	-0.068935	-0.1683
-0.005099	0.054319	-0.068959	-0.16804
0.015058	0.12291	-0.068888	-0.16747
0.0086806	0.092979	-0.068848	-0.16704
0.02494	0.1079	-0.068732	-0.16654
0.026757	0.22638	-0.068609	-0.16549
0.024257	0.17016	-0.068498	-0.16471
0.027849	0.20724	-0.068371	-0.16377
0.028259	0.17921	-0.068242	-0.16295
0.070982	0.091998	-0.067921	-0.16254
0.044399	0.18323	-0.067721	-0.16171
0.0977	0.17446	-0.067283	-0.16093
0.076749	0.27597	-0.06694	-0.1597
0.071505	0.18203	-0.066622	-0.15889
0.074124	0.22513	-0.066295	-0.15789
0.038255	0.15036	-0.066126	-0.15723
0.046007	0.15697	-0.065924	-0.15654
0.057419	0.10744	-0.065673	-0.15607
0.02105	0.051211	-0.065582	-0.15585
0.0033735	0.077574	-0.065567	-0.15551
-0.0019634	0.10735	-0.065576	-0.15505
0.013656	0.072886	-0.065517	-0.15474
-0.033522	0.026861	-0.06566	-0.15462
-0.019249	0.024651	-0.065742	-0.15452
-0.036247	0.025245	-0.065896	-0.15441
-0.057562	0.020614	-0.066139	-0.15432
-0.068684	0.030494	-0.066427	-0.1542
-0.12634	0.024489	-0.066956	-0.15409
-0.038218	-0.039306	-0.067115	-0.15426
-0.03334	-0.068091	-0.067254	-0.15454
0.038551	0.074704	-0.067094	-0.15423
0.024825	0.079233	-0.066992	-0.1539
0.021894	0.1073	-0.066902	-0.15346
0.048271	0.077638	-0.066705	-0.15315
0.050455	0.14858	-0.0665	-0.15254
0.076861	0.1291	-0.066189	-0.15202
0.053105	0.13284	-0.065975	-0.15149
0.058635	0.22104	-0.06574	-0.1506
0.074991	0.22254	-0.06544	-0.14971
0.10063	0.18455	-0.065039	-0.14897
0.10538	0.18974	-0.06462	-0.14822
0.060224	0.24409	-0.064382	-0.14725
0.10518	0.15365	-0.063968	-0.14665
0.07242	0.19925	-0.063684	-0.14587
0.10743	0.17199	-0.063265	-0.1452
0.082081	0.093227	-0.062945	-0.14483
0.053744	0.052325	-0.062737	-0.14463
0.044232	0.038895	-0.062566	-0.14448
0.017457	0.082187	-0.062499	-0.14416
0.00097385	0.069752	-0.062495	-0.1439
0.089154	0.010602	-0.062155	-0.14386
0.060936	0.035296	-0.061923	-0.14372
0.069571	0.095382	-0.06166	-0.14336
0.0928	0.082361	-0.06131	-0.14305
0.099787	0.1954	-0.060935	-0.14232
0.10084	0.087695	-0.060557	-0.14199
0.011136	0.017667	-0.15476	-0.48309
0.063919	0.12376	-0.14895	-0.47184
0.050582	0.12458	-0.14474	-0.46146
0.02587	0.1204	-0.14275	-0.4522
0.032384	0.1065	-0.14043	-0.44459
0.035058	-0.022251	-0.1381	-0.44608
0.016314	-0.060913	-0.13708	-0.44988
-0.028068	-0.078051	-0.13873	-0.45447
-0.019029	-0.045418	-0.13979	-0.457
-0.016157	0.030362	-0.14064	-0.4554
-0.016291	-0.065402	-0.14145	-0.45867
-0.034099	-0.098879	-0.14307	-0.46338
-0.10227	-0.091818	-0.14772	-0.46755
-0.052977	-0.13582	-0.15003	-0.47346
-0.0142	-0.049645	-0.15062	-0.47553
0.017015	0.0094898	-0.14994	-0.47515
0.038443	0.089991	-0.14846	-0.47169
0.05143	0.20296	-0.14655	-0.46417
0.048989	0.14195	-0.1448	-0.4591
0.059862	0.14015	-0.14274	-0.45427
0.069749	0.12644	-0.14042	-0.45005
0.034665	0.0029542	-0.1393	-0.44996
-0.01565	0.017693	-0.13979	-0.4494
0.055764	0.090959	-0.1381	-0.44665
0.062469	0.12139	-0.13626	-0.44308
0.062435	0.14935	-0.13448	-0.43881
0.049007	0.12912	-0.13311	-0.43522
0.063817	0.062815	-0.13139	-0.43352
0.046135	0.013477	-0.13018	-0.43317
0.031248	0.027687	-0.12937	-0.43246
-0.0018876	-0.048453	-0.12942	-0.43367
-0.032476	-0.023092	-0.13021	-0.43423
-0.075238	-0.065593	-0.132	-0.4358
-0.032858	-0.00066882	-0.13277	-0.43581
-0.031778	-0.06024	-0.13349	-0.43718
-0.0099795	0.010267	-0.13371	-0.43695
0.0091572	0.049841	-0.13351	-0.43587
0.034193	0.16121	-0.13279	-0.43244
0.035039	0.074985	-0.13206	-0.43088
0.054467	0.26109	-0.13094	-0.42555
0.062062	0.20121	-0.1297	-0.42152
0.066684	0.17235	-0.1284	-0.41815
0.039009	-0.0014579	-0.12765	-0.41817
0.050904	0.017687	-0.12669	-0.41784
0.0031595	0.092001	-0.12663	-0.41614
0.058056	0.075315	-0.12557	-0.41477
0.050633	0.12386	-0.12467	-0.41255
0.049329	0.22037	-0.1238	-0.40869
0.062525	0.24602	-0.12272	-0.40445
0.047391	0.1585	-0.12192	-0.40176
0.045545	0.029782	-0.12116	-0.40126
0.033569	0.027593	-0.12061	-0.40081
0.01501	0.012425	-0.12037	-0.40061
-0.0049651	-0.036446	-0.12045	-0.40119
-0.11077	-0.079794	-0.12218	-0.40244
-0.096023	-0.068845	-0.12366	-0.4035
-0.11111	-0.068489	-0.12534	-0.40453
-0.0447	-0.086839	-0.12601	-0.40583
-0.058585	-0.13191	-0.12687	-0.40777
-0.02353	-0.090337	-0.12721	-0.40908
-0.057335	-0.14692	-0.12803	-0.41118
0.0078748	0.083454	-0.12792	-0.41
0.060399	0.12509	-0.12708	-0.40826
0.058075	0.17903	-0.12628	-0.40581
0.056388	0.18799	-0.12552	-0.40327
0.07137	0.21656	-0.12457	-0.40038
0.0772	0.1028	-0.12355	-0.39903
0.050642	0.033854	-0.1229	-0.39859
0.071309	0.092911	-0.12198	-0.3974
-0.021972	0.15007	-0.12226	-0.3955
0.093522	0.16522	-0.12109	-0.39344
0.071214	0.13597	-0.12021	-0.39176
0.058503	0.1797	-0.1195	-0.38957
0.040795	0.20342	-0.11901	-0.38711
0.025479	0.19196	-0.1187	-0.38483
0.027792	0.083398	-0.11838	-0.38385
0.0096466	0.071174	-0.11826	-0.38302
0.012475	0.013197	-0.11812	-0.38287
-0.020574	0.0069235	-0.11835	-0.38279
-0.014264	-0.091311	-0.11851	-0.38382
-0.022131	-0.051566	-0.11876	-0.38439
-0.060133	-0.099423	-0.11942	-0.38548
-0.056713	-0.029499	-0.12004	-0.3858
-0.064221	0.033734	-0.12073	-0.38544
-0.082421	0.0020222	-0.12161	-0.38542
-0.11061	-0.015307	-0.12277	-0.38558
-0.012085	0.032562	-0.1229	-0.38524
-0.010652	-0.017172	-0.12301	-0.38542
-0.0053079	-0.042756	-0.12306	-0.38585
0.00059485	-0.051541	-0.12305	-0.38637
0.011149	-0.064958	-0.12294	-0.38702
0.017328	0.023618	-0.12277	-0.38679
0.024805	0.083906	-0.12253	-0.38597
0.0066816	-0.049127	-0.12246	-0.38644
0.030935	0.013227	-0.12216	-0.38632
0.023842	0.063922	-0.12194	-0.38571
0.06111	0.066156	-0.12136	-0.38508
0.063648	0.15305	-0.12077	-0.38365
0.084745	0.21312	-0.11998	-0.38168
0.096276	0.25324	-0.1191	-0.37936
0.11728	0.17251	-0.11803	-0.37779
0.10643	0.13191	-0.11707	-0.3766
0.097699	0.13778	-0.1162	-0.37537
0.11938	0.19575	-0.11514	-0.37364
-0.0035039	0.15172	-0.11518	-0.37231
0.10229	0.13887	-0.11429	-0.3711
0.11166	0.14702	-0.11332	-0.36983
0.10957	0.15564	-0.11239	-0.3685
0.079949	0.19305	-0.11171	-0.36687
0.072818	0.24076	-0.1111	-0.36484
0.066385	0.24723	-0.11054	-0.36278
0.06432	0.087265	-0.11001	-0.36206
0.05165	0.07843	-0.10959	-0.36142
0.024318	0.03734	-0.10939	-0.36111
0.029728	0.068869	-0.10915	-0.36056
0.0095134	0.057976	-0.10908	-0.3601
0.021721	0.12689	-0.1089	-0.35909
0.022785	0.05992	-0.10872	-0.35862
0.01123	-0.037369	-0.10864	-0.35891
0.0075461	0.025573	-0.10858	-0.35871
-0.0072806	-0.023707	-0.10863	-0.35889
-0.022011	0.0095463	-0.1088	-0.35882
-0.047976	0.064679	-0.10917	-0.35833
-0.066548	0.034593	-0.10967	-0.35807
-0.074307	-3.46e-05	-0.11022	-0.35807
-0.13433	-0.027947	-0.11122	-0.35828
-0.054563	-0.035752	-0.11162	-0.35854
-0.022328	0.063577	-0.11178	-0.35808
-0.0057231	0.034923	-0.11182	-0.35782
-0.010293	0.037214	-0.11189	-0.35756
0.0025238	-0.0015257	-0.11188	-0.35757
0.0043987	0.022514	-0.11185	-0.35741
0.0064111	0.12361	-0.1118	-0.35654
0.012717	0.072392	-0.11171	-0.35603
0.021092	0.11658	-0.11157	-0.35522
0.018907	0.087629	-0.11143	-0.35462
0.033844	0.1454	-0.1112	-0.35362
0.046698	0.13063	-0.11089	-0.35273
0.061522	0.15846	-0.11047	-0.35166
0.049316	0.19997	-0.11014	-0.35032
0.059736	0.25638	-0.10974	-0.34861
0.086129	0.16074	-0.10917	-0.34754
0.085998	0.12928	-0.1086	-0.34669
0.087643	0.16266	-0.10803	-0.34563
0.10336	0.13773	-0.10736	-0.34474
0.012276	0.19656	-0.10728	-0.34347
0.099493	0.14819	-0.10664	-0.34252
0.094398	0.1529	-0.10604	-0.34154
0.083673	0.1497	-0.10551	-0.3406
0.091919	0.20975	-0.10493	-0.33928
0.075807	0.27379	-0.10446	-0.33757
0.069124	0.15056	-0.10403	-0.33663
0.084519	0.10595	-0.10351	-0.33598
0.0663	0.11088	-0.1031	-0.3353
0.028104	0.10879	-0.10293	-0.33463
0.025977	0.10301	-0.10277	-0.33401
0.010561	0.0447	-0.10271	-0.33374
0.022045	0.14914	-0.10258	-0.33285
0.020668	0.030531	-0.10246	-0.33267
0.014732	0.017487	-0.10237	-0.33256
0.018282	0.055167	-0.10226	-0.33224
0.0039255	0.018044	-0.10224	-0.33213
-0.01096	0.042744	-0.1023	-0.33188
-0.042241	0.076136	-0.10255	-0.33144
-0.048749	-0.019416	-0.10283	-0.33156
-0.080194	-0.010548	-0.10328	-0.33162
-0.18444	-0.042873	-0.10433	-0.33186
-0.058566	0.0090844	-0.10466	-0.33181
-0.048298	0.065342	-0.10493	-0.33144
-0.026634	0.087413	-0.10508	-0.33095
-0.022786	0.040327	-0.10521	-0.33073
-0.010755	-0.0038375	-0.10527	-0.33075
0.0020959	0.044883	-0.10526	-0.3305
0.023302	0.075938	-0.10513	-0.33009
0.012636	0.10042	-0.10506	-0.32954
0.013429	0.12161	-0.10499	-0.32888
0.023032	0.13307	-0.10486	-0.32817
0.0241	0.1502	-0.10474	-0.32737
0.026776	0.13647	-0.10459	-0.32664
0.050351	0.17141	-0.10433	-0.32573
0.054426	0.24331	-0.10404	-0.32445
0.067761	0.27751	-0.10369	-0.323
0.057569	0.19138	-0.10339	-0.322
0.072367	0.13497	-0.10301	-0.3213
0.08142	0.11216	-0.10259	-0.32073
-0.037412	0.19658	-0.10278	-0.31972
0.059875	0.15711	-0.10248	-0.31892
0.077843	0.1991	-0.10208	-0.31791
0.060687	0.24653	-0.10178	-0.31666
0.053058	0.28199	-0.10151	-0.31524
0.062271	0.15503	-0.1012	-0.31447
0.047639	0.1872	-0.10096	-0.31354
0.047864	0.12241	-0.10072	-0.31293
0.022901	0.14076	-0.10061	-0.31224
0.014272	0.12149	-0.10054	-0.31164
-0.0032194	0.071266	-0.10056	-0.31129
0.00022943	0.1695	-0.10056	-0.31047
-0.0031386	0.043264	-0.10057	-0.31026
-0.015642	0.0093948	-0.10065	-0.31022
-0.014676	0.070581	-0.10072	-0.30988
-0.041918	-0.0034933	-0.10092	-0.3099
-0.037285	0.052627	-0.10109	-0.30965
-0.066901	0.088269	-0.10141	-0.30923
-0.091465	-0.0089214	-0.10184	-0.30927
-0.11268	-0.019777	-0.10236	-0.30936
-0.18864	-0.030536	-0.10324	-0.30951
-0.070639	0.039638	-0.10357	-0.30932
-0.063674	0.047649	-0.10386	-0.3091
-0.057854	0.090108	-0.10413	-0.30869
-0.028157	0.038707	-0.10426	-0.30851
-0.038733	-0.014991	-0.10443	-0.30858
-0.015921	0.045245	-0.1045	-0.30838
-0.0015801	0.052027	-0.10451	-0.30814
0.0044938	0.13234	-0.10449	-0.30755
0.0076781	0.14199	-0.10446	-0.30691
0.017917	0.15041	-0.10438	-0.30625
0.010409	0.16424	-0.10433	-0.30552
0.05169	0.19041	-0.1041	-0.30468
0.058073	0.18609	-0.10385	-0.30386
0.055513	0.20295	-0.10361	-0.30298
0.057475	0.26627	-0.10336	-0.30182
0.03111	0.099303	-0.10322	-0.30139
0.028849	0.075616	-0.1031	-0.30106
0.032686	0.086366	-0.10296	-0.30069
-0.044007	0.10723	-0.10315	-0.30024
0.07137	0.17949	-0.10284	-0.29947
0.042945	0.21079	-0.10266	-0.29858
0.063781	0.26833	-0.10239	-0.29745
0.047241	0.14471	-0.10219	-0.29684
0.04193	0.20296	-0.10202	-0.29599
0.035825	0.11644	-0.10187	-0.2955
0.031684	0.15505	-0.10174	-0.29486
0.029426	0.15719	-0.10161	-0.29421
0.0019425	0.11099	-0.10161	-0.29375
-0.021216	0.14829	-0.10169	-0.29315
0.0088075	0.048423	-0.10166	-0.29295
-0.017025	0.0096309	-0.10173	-0.29291
-0.013442	0.064243	-0.10178	-0.29265
-0.044448	0.0015183	-0.10196	-0.29264
-0.055659	0.032461	-0.10218	-0.29251
-0.074178	0.094919	-0.10248	-0.29213
-0.097033	-0.035388	-0.10287	-0.29228
-0.084258	0.0082049	-0.1032	-0.29224
-0.18619	0.013815	-0.10394	-0.29219
-0.060942	-0.01544	-0.10418	-0.29225
-0.049946	0.021445	-0.10437	-0.29216
-0.034913	0.0071739	-0.10451	-0.29214
-0.021226	0.021436	-0.10459	-0.29205
-0.030236	0.06311	-0.10471	-0.29181
-0.0059465	0.043924	-0.10473	-0.29164
0.0092339	0.046422	-0.1047	-0.29146
0.0279	0.13531	-0.10459	-0.29094
0.032497	0.17635	-0.10447	-0.29027
0.024151	0.14901	-0.10437	-0.2897
0.029214	0.21234	-0.10426	-0.2889
0.045569	0.1544	-0.10409	-0.28832
0.057213	0.19119	-0.10388	-0.2876
0.055902	0.20508	-0.10367	-0.28683
0.058383	0.2593	-0.10345	-0.28586
0.064965	0.13177	-0.10321	-0.28537
0.083168	0.12785	-0.1029	-0.2849
0.043079	0.15898	-0.10274	-0.28431
0.13067	0.22872	-0.10226	-0.28347
0.1052	0.29672	-0.10187	-0.28238
0.081236	0.31101	-0.10158	-0.28125
0.083332	0.2101	-0.10128	-0.28048
0.087317	0.1792	-0.10096	-0.27983
0.063888	0.13668	-0.10073	-0.27934
0.053524	0.16787	-0.10054	-0.27874
0.044652	0.13993	-0.10038	-0.27824
0.019691	0.059547	-0.10031	-0.27802
0.022458	0.15698	-0.10023	-0.27746
0.0093785	0.0072999	-0.10019	-0.27744
0.014705	0.0065626	-0.10014	-0.27742
-0.01876	0.015815	-0.10021	-0.27736
-0.038808	-0.090358	-0.10034	-0.27768
-0.025582	0.012136	-0.10043	-0.27763
-0.065418	0.065319	-0.10066	-0.27741
-0.060844	-0.017765	-0.10087	-0.27747
-0.056314	-0.046695	-0.10107	-0.27763
0.050257	0.03041	-0.10089	-0.27753
0.073228	0.14685	-0.10064	-0.27702
0.075767	0.18553	-0.10038	-0.27639
0.078674	0.184	-0.10011	-0.27576
0.084134	0.2025	-0.099827	-0.27507
0.10175	0.15926	-0.099482	-0.27453
0.10419	0.20034	-0.09913	-0.27385
0.11184	0.18637	-0.098753	-0.27322
0.14004	0.28592	-0.098283	-0.27226
0.14157	0.19026	-0.09781	-0.27163
0.12072	0.093538	-0.097407	-0.27132
0.047725	0.14468	-0.097249	-0.27084
0.11779	0.249	-0.096859	-0.27001
0.1094	0.18643	-0.096498	-0.2694
0.10638	0.17075	-0.096148	-0.26883
0.093999	0.10831	-0.09584	-0.26848
0.087391	0.14129	-0.095554	-0.26802
0.07494	0.12208	-0.09531	-0.26762
0.05309	0.099995	-0.095138	-0.2673
0.039468	0.046154	-0.09501	-0.26715
0.037278	0.1288	-0.09489	-0.26673
0.12493	0.14062	-0.094488	-0.26628
0.078929	0.046612	-0.094235	-0.26613
0.12853	0.11387	-0.093824	-0.26577
-0.03666	-0.014503	-0.090179	-0.44785
-0.038811	-0.091192	-0.093707	-0.45614
-0.04296	0.091376	-0.097287	-0.44853
-0.037939	-0.0099177	-0.10021	-0.44929
-0.016513	-0.017775	-0.10139	-0.45056
-0.0022665	0.13503	-0.10154	-0.44156
0.017246	0.1343	-0.10046	-0.43316
0.014626	0.03174	-0.099598	-0.4313
0.020474	0.1236	-0.098461	-0.42443
0.016614	0.090723	-0.097586	-0.41965
-0.0036726	0.0037324	-0.09777	-0.41947
-0.021712	-0.013078	-0.098804	-0.42009
0.032551	0.14199	-0.097324	-0.41364
0.035147	0.10085	-0.095796	-0.40925
0.010917	0.081634	-0.095341	-0.40585
0.02212	0.12822	-0.094456	-0.40072
0.0334	0.011114	-0.093172	-0.40029
0.01319	0.076469	-0.092683	-0.39746
0.0052534	-0.037476	-0.092496	-0.3988
-0.054466	-0.11148	-0.094374	-0.40264
-0.012715	-0.037439	-0.094798	-0.40389
-0.038191	-0.089441	-0.096029	-0.40678
-0.028128	-0.033967	-0.096908	-0.40784
-0.03564	-0.031513	-0.097988	-0.40879
-0.064629	-0.08554	-0.099889	-0.41131
-0.092063	-0.086725	-0.10252	-0.41379
-0.073847	-0.16961	-0.10457	-0.4185
-0.064721	-0.15921	-0.10632	-0.4228
-0.066486	-0.075625	-0.10807	-0.42479
0.0050997	-0.060774	-0.10794	-0.42635
-0.012242	0.025672	-0.10825	-0.42571
0.0093639	0.15352	-0.10802	-0.42196
0.029346	0.16725	-0.10732	-0.41798
0.028064	0.11335	-0.10667	-0.41535
0.043255	0.17136	-0.10568	-0.41145
0.041801	0.10906	-0.10475	-0.40903
0.049406	0.077388	-0.10368	-0.40735
0.042769	0.01267	-0.10277	-0.40708
0.031199	-0.047206	-0.10212	-0.40806
-0.0086007	0.059806	-0.10229	-0.40684
0.057783	0.083976	-0.10114	-0.40516
0.047307	0.15762	-0.10021	-0.40207
0.037443	0.11415	-0.099492	-0.39987
0.044521	0.1732	-0.098652	-0.39661
0.029971	0.12625	-0.098097	-0.39427
0.037311	0.088878	-0.097418	-0.39265
0.025874	0.1494	-0.096956	-0.38998
0.033144	0.0053622	-0.096375	-0.38989
0.020458	0.069957	-0.096022	-0.38868
-0.016	0.045792	-0.096293	-0.38791
-0.044655	-0.084381	-0.097037	-0.38931
-0.061326	-0.15021	-0.098043	-0.39178
-0.12613	-0.18803	-0.10008	-0.39481
-0.079454	-0.071025	-0.10134	-0.39594
-0.13724	-0.14624	-0.10348	-0.39822
-0.081452	-0.16623	-0.10474	-0.40078
-0.030846	-0.055004	-0.1052	-0.40161
-0.028651	0.011306	-0.10563	-0.40144
0.0095766	0.092192	-0.10549	-0.40009
0.021042	0.079088	-0.10519	-0.39894
0.037419	0.12191	-0.10465	-0.3972
0.021758	0.16414	-0.10434	-0.39489
0.041963	0.13504	-0.10376	-0.39301
0.057279	0.21122	-0.10298	-0.39012
0.056252	0.17938	-0.10222	-0.38769
0.0477	0.12612	-0.10158	-0.38601
0.047045	0.11815	-0.10096	-0.38446
0.052338	0.05642	-0.10028	-0.38373
-0.028638	0.069241	-0.10065	-0.38284
0.060247	0.10835	-0.099886	-0.38147
0.036992	0.09948	-0.099424	-0.38022
0.043601	0.16927	-0.098886	-0.37813
0.042124	0.13632	-0.098372	-0.37647
0.056146	0.19277	-0.097695	-0.37415
0.033621	0.12108	-0.097295	-0.37271
0.03667	0.095367	-0.096864	-0.37158
0.023638	0.073219	-0.096589	-0.37073
-0.00059561	-0.0084811	-0.096596	-0.37083
-0.0025974	0.00036332	-0.096625	-0.37083
-0.06095	-0.012705	-0.09731	-0.37097
-0.07559	-0.063783	-0.09815	-0.37168
-0.070269	-0.12315	-0.098922	-0.37303
-0.085523	-0.10427	-0.099852	-0.37416
-0.067847	-0.11325	-0.10058	-0.37538
-0.080297	-0.053587	-0.10144	-0.37595
-0.088655	-0.049112	-0.10237	-0.37647
-0.14662	-0.019101	-0.1039	-0.37667
-0.073657	-0.1417	-0.10466	-0.37813
-0.0585	-0.094421	-0.10525	-0.37909
-0.045846	-0.092296	-0.10572	-0.38003
-0.035748	-0.09621	-0.10607	-0.38099
-0.058701	-0.062732	-0.10665	-0.38161
-0.060887	-0.14705	-0.10725	-0.38305
0.0074305	0.13722	-0.10718	-0.38172
0.039797	0.12465	-0.1068	-0.38052
0.068155	0.24598	-0.10615	-0.37818
0.072305	0.18529	-0.10546	-0.37643
0.048858	0.12247	-0.10501	-0.37528
0.054511	0.17214	-0.1045	-0.37369
0.057214	0.070268	-0.10398	-0.37305
0.069337	0.11819	-0.10335	-0.37197
0.084006	0.036143	-0.10259	-0.37165
-0.02223	0.091592	-0.10279	-0.37083
0.057404	0.12695	-0.10228	-0.3697
0.055579	0.1418	-0.10179	-0.36846
0.058156	0.22453	-0.10129	-0.36651
0.034225	0.12792	-0.10099	-0.36541
0.027385	0.17141	-0.10076	-0.36394
0.012691	0.057462	-0.10065	-0.36345
3.1218e-06	0.038241	-0.10065	-0.36313
-0.055476	-0.044139	-0.10111	-0.3635
-0.041682	-0.046212	-0.10146	-0.36388
-0.033118	-0.033566	-0.10173	-0.36416
-0.029914	-0.020581	-0.10197	-0.36432
-0.046627	-0.025509	-0.10235	-0.36453
-0.049222	0.0047278	-0.10274	-0.36449
-0.061648	-0.058002	-0.10323	-0.36495
-0.073483	-0.0090458	-0.10381	-0.36502
-0.1045	-0.087862	-0.10463	-0.36571
-0.11469	-0.0067762	-0.10552	-0.36576
-0.027596	-0.062216	-0.10573	-0.36624
-0.012571	0.0029544	-0.10582	-0.36622
0.006817	0.052292	-0.10577	-0.36582
0.00060918	-0.061692	-0.10577	-0.36629
0.0079837	0.03057	-0.10571	-0.36606
0.01735	-0.01921	-0.10558	-0.3662
0.027176	0.016246	-0.10538	-0.36608
-0.0041089	-0.091055	-0.10541	-0.36675
0.028238	-0.092623	-0.10521	-0.36742
0.02891	0.099664	-0.105	-0.3667
0.063396	0.10459	-0.10455	-0.36595
0.066964	0.18577	-0.10407	-0.36464
0.075094	0.1534	-0.10354	-0.36355
0.099118	0.15463	-0.10285	-0.36247
0.10229	0.25366	-0.10214	-0.36071
0.10536	0.15703	-0.10141	-0.35963
0.11155	0.18102	-0.10065	-0.35839
0.11179	0.116	-0.099887	-0.3576
-0.0037355	0.091896	-0.099912	-0.35698
0.08937	0.20993	-0.099312	-0.35557
0.10523	0.13349	-0.098611	-0.35468
0.10157	0.18542	-0.097938	-0.35345
0.0875	0.18115	-0.097363	-0.35226
0.08712	0.1721	-0.096793	-0.35114
0.064529	0.21203	-0.096374	-0.34976
0.039883	0.068915	-0.096117	-0.34931
0.036997	0.12319	-0.09588	-0.34852
0.018088	0.06501	-0.095765	-0.34811
0.007751	-0.020315	-0.095715	-0.34824
-0.0080361	-0.0028252	-0.095766	-0.34826
0.010447	0.11746	-0.095701	-0.34752
0.0094436	0.032345	-0.095642	-0.34732
0.0060144	0.027106	-0.095605	-0.34715
-0.0045915	-0.040288	-0.095633	-0.3474
-0.021255	0.0097061	-0.095763	-0.34734
-0.028745	0.018124	-0.095937	-0.34723
-0.023507	-0.024401	-0.096079	-0.34738
-0.045352	-0.017454	-0.09635	-0.34748
-0.063853	-0.041663	-0.09673	-0.34773
-0.17253	-0.079501	-0.097751	-0.3482
-0.062048	-0.0067013	-0.098116	-0.34824
-0.052403	-0.078578	-0.098423	-0.3487
-0.042512	-0.065679	-0.09867	-0.34908
-0.028124	0.045798	-0.098832	-0.34882
-0.0046789	-0.045652	-0.098859	-0.34908
0.0075897	0.077769	-0.098816	-0.34864
0.013305	0.024824	-0.09874	-0.3485
0.020377	0.062718	-0.098625	-0.34814
0.015045	0.11461	-0.098541	-0.3475
0.019677	0.042162	-0.098431	-0.34726
0.018152	-0.0052574	-0.09833	-0.34729
0.038524	0.17488	-0.098117	-0.34632
0.049687	0.1171	-0.097844	-0.34568
0.058547	0.19227	-0.097524	-0.34463
0.06833	0.13578	-0.097153	-0.34389
0.069055	0.098391	-0.096779	-0.34336
0.071542	0.20766	-0.096395	-0.34224
0.076878	0.15293	-0.095984	-0.34143
0.091642	0.15233	-0.095496	-0.34062
0.052735	0.062689	-0.095217	-0.34028
-0.0073619	0.025011	-0.095256	-0.34015
0.096306	0.19294	-0.094752	-0.33914
0.10519	0.1871	-0.094204	-0.33817
0.064776	0.10777	-0.093868	-0.33761
0.072279	0.14413	-0.093496	-0.33687
0.068833	0.14203	-0.093143	-0.33614
0.050307	0.13451	-0.092886	-0.33545
0.052691	0.21418	-0.092618	-0.33437
0.03504	0.069826	-0.092441	-0.33401
0.040518	0.13075	-0.092238	-0.33336
0.022953	0.10798	-0.092123	-0.33282
0.0078413	0.038418	-0.092084	-0.33262
0.0018194	0.026453	-0.092075	-0.33249
-0.00053358	0.072995	-0.092078	-0.33213
6.9283e-05	0.053296	-0.092077	-0.33187
-0.0085318	0.04659	-0.092119	-0.33165
-0.0045306	-0.010741	-0.092141	-0.3317
-0.017288	0.027509	-0.092225	-0.33156
-0.030263	0.043536	-0.09237	-0.33136
-0.062831	-0.049862	-0.092671	-0.33159
-0.077259	-0.04618	-0.093039	-0.33181
-0.10459	-0.081594	-0.093534	-0.3322
-0.11776	-0.064519	-0.09409	-0.3325
-0.18418	-0.12295	-0.094954	-0.33308
-0.085665	-0.058604	-0.095355	-0.33336
-0.072434	-0.060146	-0.095692	-0.33364
-0.048617	-0.074583	-0.095917	-0.33398
-0.037852	0.021112	-0.096091	-0.33388
-0.019756	0.0098681	-0.096182	-0.33384
-0.029412	0.058109	-0.096316	-0.33357
-0.019028	0.082459	-0.096403	-0.3332
-0.012904	0.052782	-0.096461	-0.33296
-0.0087994	0.10439	-0.096501	-0.33249
-0.010206	0.007783	-0.096546	-0.33245
-0.0018906	0.054057	-0.096555	-0.33221
0.0017921	0.15898	-0.096547	-0.33151
0.039341	0.097456	-0.096373	-0.33108
0.026813	0.16706	-0.096255	-0.33034
0.053099	0.19542	-0.096022	-0.32948
0.053125	0.13787	-0.09579	-0.32888
0.065536	0.22417	-0.095505	-0.32791
0.049884	0.13954	-0.095289	-0.3273
0.050705	0.074827	-0.09507	-0.32698
0.06017	0.08163	-0.094812	-0.32663
0.066212	0.060694	-0.094529	-0.32637
-0.05938	0.12976	-0.094782	-0.32582
0.047248	0.082918	-0.094582	-0.32547
0.058745	0.12042	-0.094334	-0.32496
0.064501	0.11748	-0.094063	-0.32446
0.039034	0.20258	-0.093899	-0.32362
0.033312	0.21319	-0.093761	-0.32273
0.019702	0.085917	-0.093679	-0.32237
0.029264	0.15948	-0.093558	-0.32171
-0.0031033	0.11319	-0.093571	-0.32125
0.002297	0.047434	-0.093561	-0.32105
-0.017216	0.032551	-0.093632	-0.32092
-0.02111	0.064112	-0.093717	-0.32066
-0.022407	0.068251	-0.093808	-0.32038
-0.031946	0.030744	-0.093937	-0.32026
-0.028125	-0.01875	-0.09405	-0.32033
-0.056201	0.0031933	-0.094275	-0.32032
-0.055092	0.024465	-0.094494	-0.32022
-0.08396	-0.057342	-0.094827	-0.32045
-0.099567	-0.023594	-0.095221	-0.32054
-0.12564	-0.07628	-0.095715	-0.32084
-0.21543	-0.076979	-0.09656	-0.32115
-0.11428	-0.013764	-0.097007	-0.3212
-0.098989	-0.057262	-0.097392	-0.32142
-0.083145	-0.066047	-0.097714	-0.32168
-0.079458	0.013029	-0.098021	-0.32163
-0.045209	-0.047945	-0.098195	-0.32181
-0.035888	0.033064	-0.098332	-0.32169
-0.044226	-0.0060267	-0.098501	-0.32171
-0.039241	0.021946	-0.09865	-0.32163
-0.020548	0.13326	-0.098728	-0.32112
-0.018076	0.033363	-0.098796	-0.321
-0.016626	0.067249	-0.098859	-0.32074
0.0062623	0.18749	-0.098835	-0.32004
0.022572	0.16767	-0.098751	-0.31941
0.039695	0.20289	-0.098604	-0.31866
0.029068	0.16349	-0.098496	-0.31805
0.027821	0.14021	-0.098393	-0.31754
0.019743	0.13126	-0.098321	-0.31706
0.015827	0.095624	-0.098263	-0.3167
0.035881	0.021607	-0.098132	-0.31663
-0.024512	0.16867	-0.098221	-0.31601
0.0407	0.1116	-0.098073	-0.31561
0.017226	0.13943	-0.098011	-0.3151
0.015064	0.13006	-0.097957	-0.31464
0.029858	0.16549	-0.09785	-0.31404
0.0099098	0.18767	-0.097815	-0.31337
0.032064	0.09322	-0.097701	-0.31304
-0.0020085	0.11545	-0.097708	-0.31263
0.019195	0.11412	-0.09764	-0.31223
-0.012608	0.031573	-0.097684	-0.31212
-0.020542	0.030772	-0.097756	-0.31201
-0.031395	0.031144	-0.097866	-0.3119
-0.035078	0.049818	-0.097988	-0.31173
-0.033654	0.050277	-0.098105	-0.31155
-0.049847	-0.040948	-0.098278	-0.31169
-0.05535	-0.0017815	-0.098469	-0.3117
-0.090411	-0.012586	-0.098779	-0.31174
-0.093405	-0.041792	-0.099099	-0.31189
-0.1251	-0.021349	-0.099526	-0.31196
-0.11755	-0.051368	-0.099926	-0.31213
-0.17225	-0.0087042	-0.10051	-0.31216
-0.077095	-0.091113	-0.10077	-0.31247
-0.073647	-0.063025	-0.10102	-0.31268
-0.06814	0.0012435	-0.10125	-0.31268
-0.055927	-0.060367	-0.10143	-0.31288
-0.049549	-0.038809	-0.1016	-0.31301
-0.024648	0.0075852	-0.10168	-0.31299
-0.027451	0.055435	-0.10177	-0.3128
-0.029214	0.043905	-0.10187	-0.31266
-0.0039527	0.091014	-0.10188	-0.31236
0.028683	0.073222	-0.10179	-0.31212
0.012354	0.2221	-0.10175	-0.31139
0.021915	0.12362	-0.10168	-0.31099
0.038722	0.15121	-0.10155	-0.3105
0.041373	0.17857	-0.10142	-0.30992
0.0421	0.088845	-0.10128	-0.30963
0.047673	0.17858	-0.10113	-0.30906
0.077375	0.10797	-0.10088	-0.30871
0.071463	-0.0015968	-0.10065	-0.30872
-0.0011744	0.12706	-0.10065	-0.30831
0.1223	0.15466	-0.10027	-0.30782
0.091608	0.18943	-0.099976	-0.30722
0.10721	0.13028	-0.099638	-0.30681
0.074389	0.17648	-0.099404	-0.30626
0.058841	0.19542	-0.099219	-0.30565
0.062508	0.10502	-0.099024	-0.30532
0.04937	0.13178	-0.09887	-0.30491
0.061714	0.12803	-0.098679	-0.30451
0.026565	0.041641	-0.098596	-0.30438
0.019481	0.029838	-0.098536	-0.30429
0.015243	0.043729	-0.098489	-0.30415
0.001943	0.037741	-0.098483	-0.30404
-0.0047944	0.048432	-0.098498	-0.30389
-0.027171	-0.056527	-0.098581	-0.30406
-0.039344	-0.016532	-0.098701	-0.30411
-0.038935	-0.0023009	-0.098819	-0.30412
-0.063125	-0.047253	-0.099009	-0.30426
-0.060178	-0.020954	-0.09919	-0.30433
-0.062822	-0.029028	-0.099379	-0.30441
0.0057255	-0.02686	-0.099362	-0.30449
-0.0051168	0.052348	-0.099377	-0.30434
0.020837	0.12451	-0.099315	-0.30397
0.024517	0.10322	-0.099243	-0.30366
0.044908	0.078251	-0.09911	-0.30343
0.041885	0.17896	-0.098986	-0.3029
0.055859	0.16059	-0.098822	-0.30243
0.057369	0.17801	-0.098654	-0.30191
0.078473	0.1654	-0.098424	-0.30142
0.086337	0.15666	-0.098172	-0.30097
0.09368	0.21745	-0.0979	-0.30033
0.11013	0.19738	-0.097581	-0.29976
0.095531	0.096835	-0.097305	-0.29948
0.063676	0.088997	-0.097121	-0.29923
0.13854	0.12058	-0.096723	-0.29888
0.12561	0.20723	-0.096363	-0.29828
0.11349	0.12961	-0.096039	-0.29791
0.095823	0.14144	-0.095766	-0.29751
0.093426	0.20037	-0.095501	-0.29694
0.082164	0.088452	-0.095268	-0.29669
0.079156	0.13175	-0.095044	-0.29632
0.065144	0.11753	-0.094861	-0.29599
0.066127	0.028738	-0.094675	-0.29591
0.051292	0.049984	-0.094531	-0.29577
0.012984	0.021953	-0.094495	-0.29571
-0.013832	-0.056352	-0.094534	-0.29586
0.099521	0.02553	-0.094257	-0.29579
0.096935	0.037102	-0.093989	-0.29569
0.10085	0.17689	-0.09371	-0.2952
0.095925	0.14082	-0.093446	-0.29481
0.099134	0.072926	-0.093173	-0.29461
0.13887	0.12192	-0.092793	-0.29428
0.11325	0.048242	-0.092483	-0.29415
0.15352	0.14867	-0.092065	-0.29374
0.15197	0.099974	-0.091652	-0.29347
0.17255	0.062559	-0.091185	-0.2933
0.056768	-0.10081	-0.091031	-0.29357
0.046936	0.155	-0.1065	-0.56976
0.03218	0.11829	-0.10358	-0.559
0.017825	0.091501	-0.10209	-0.55138
0.0048314	-0.039853	-0.10172	-0.55444
-0.0013653	0.10497	-0.10182	-0.54695
-0.0038773	-0.0033042	-0.10208	-0.54717
0.0045232	0.043748	-0.10179	-0.54443
-0.01698	0.029618	-0.10279	-0.54269
-0.033456	-0.070165	-0.10465	-0.54659
-0.05788	-0.01191	-0.1077	-0.54721
-0.028153	0.038682	-0.1091	-0.54528
-0.0056718	-0.051328	-0.10937	-0.54772
-0.026306	0.031051	-0.11057	-0.54631
0.00071883	0.040054	-0.11054	-0.54457
0.015526	0.018547	-0.10989	-0.5438
0.027313	0.10853	-0.1088	-0.53946
0.008591	0.054591	-0.10847	-0.53736
0.029578	0.19666	-0.10737	-0.53007
0.035611	0.07966	-0.1061	-0.52723
0.058628	0.15117	-0.10408	-0.52202
0.048837	0.18298	-0.10245	-0.51592
0.06103	0.055274	-0.10048	-0.51413
0.035766	0.12872	-0.099366	-0.51011
0.0039412	0.049434	-0.099247	-0.50861
0.077938	0.12743	-0.096954	-0.50487
0.062139	0.15496	-0.095179	-0.50044
0.059095	0.089067	-0.093537	-0.49796
0.065958	0.15879	-0.091755	-0.49367
0.045092	0.079556	-0.090568	-0.49158
0.059674	0.073315	-0.089038	-0.4897
0.011284	0.043881	-0.088756	-0.4886
0.0045127	-0.06445	-0.088646	-0.49017
-0.011144	0.014249	-0.088911	-0.48983
0.011072	0.032471	-0.088654	-0.48908
-0.0021679	-0.02759	-0.088703	-0.48971
-0.010443	-0.058454	-0.088935	-0.49101
-0.0068183	-0.075327	-0.089083	-0.49264
-0.040284	-0.010791	-0.08994	-0.49287
-0.080025	-0.062929	-0.091608	-0.49418
-0.013708	-0.12942	-0.091887	-0.49683
-0.0011913	-0.097454	-0.091911	-0.49877
-0.00036872	-0.080955	-0.091918	-0.50036
0.014422	-0.012636	-0.091641	-0.5006
0.015096	0.054871	-0.091356	-0.49957
0.035158	0.14758	-0.090705	-0.49684
0.055446	0.113	-0.089697	-0.49478
0.064245	0.22799	-0.08855	-0.49071
0.076053	0.15865	-0.087215	-0.48793
0.076151	0.1444	-0.085903	-0.48544
0.066109	0.20081	-0.084782	-0.48203
0.063918	0.1032	-0.083717	-0.48031
0.073157	0.18458	-0.082517	-0.47729
0.082601	0.058361	-0.081185	-0.47635
0.020192	0.11956	-0.080865	-0.47445
0.057256	0.1271	-0.07997	-0.47246
0.079622	0.16178	-0.078745	-0.46997
0.069772	0.17517	-0.077688	-0.46732
0.074116	0.15001	-0.076582	-0.46508
0.064558	0.22605	-0.075632	-0.46176
0.051511	0.15727	-0.074886	-0.45948
0.059196	0.05382	-0.07404	-0.45871
0.039062	0.12767	-0.07349	-0.45691
0.039703	0.080568	-0.072939	-0.45579
0.015099	0.12855	-0.072732	-0.45403
0.0015946	0.074198	-0.07271	-0.45303
-0.015555	-0.065758	-0.072918	-0.4539
-0.023154	-0.070415	-0.073222	-0.45483
-0.039735	-0.07172	-0.073738	-0.45576
-0.059337	-0.035667	-0.074499	-0.45622
-0.10423	-0.044883	-0.075818	-0.45679
-0.046877	0.014818	-0.076404	-0.4566
-0.041341	-0.083435	-0.076915	-0.45763
-0.075638	-0.164	-0.077837	-0.45963
-0.050171	-0.079928	-0.078442	-0.4606
-0.028112	-0.086068	-0.078776	-0.46162
0.011474	0.10283	-0.078641	-0.46041
0.014707	0.11754	-0.07847	-0.45904
0.050663	0.14503	-0.077888	-0.45738
0.039961	0.081959	-0.077434	-0.45645
0.049066	0.19453	-0.076882	-0.45426
0.055247	0.25489	-0.076269	-0.45143
0.070383	0.19763	-0.075495	-0.44926
0.062827	0.30167	-0.074812	-0.44598
0.08089	0.23457	-0.073942	-0.44345
0.088352	0.28669	-0.073003	-0.4404
0.070772	0.22855	-0.072258	-0.438
0.072582	0.14168	-0.071501	-0.43652
0.05143	0.080393	-0.070971	-0.43569
-0.0082521	0.1012	-0.071055	-0.43466
0.078689	0.15004	-0.070261	-0.43315
0.05336	0.17092	-0.069727	-0.43144
0.066133	0.18126	-0.069072	-0.42964
0.080618	0.28871	-0.068282	-0.42681
0.07261	0.19369	-0.067577	-0.42493
0.046998	0.13542	-0.067125	-0.42363
0.059475	0.20154	-0.066559	-0.42171
0.049578	0.10038	-0.066091	-0.42076
0.035379	0.1596	-0.06576	-0.41927
0.029833	0.098388	-0.065484	-0.41836
-0.027932	0.015671	-0.06574	-0.41822
-0.026688	0.033567	-0.065983	-0.41791
-0.041348	-0.08731	-0.066355	-0.4187
-0.036795	-0.058296	-0.066684	-0.41922
-0.054922	-0.057976	-0.06717	-0.41973
-0.074614	-0.11381	-0.067824	-0.42073
-0.071647	-0.080901	-0.068447	-0.42143
-0.069302	-0.0009886	-0.069045	-0.42144
-0.094931	-0.028549	-0.069856	-0.42169
-0.09678	0.0040562	-0.070676	-0.42165
-0.047958	0.02723	-0.071079	-0.42142
-0.026669	-0.079543	-0.071302	-0.42209
-0.048411	-0.0624	-0.071702	-0.4226
-0.016626	-0.060173	-0.071838	-0.42309
-0.024851	-0.092036	-0.07204	-0.42384
-0.0015744	-0.00049588	-0.072053	-0.42385
0.0080588	0.029285	-0.071988	-0.42361
0.035576	0.065349	-0.071706	-0.42309
0.069531	0.17975	-0.071159	-0.42168
0.077534	0.31663	-0.070553	-0.4192
0.085335	0.23318	-0.069891	-0.4174
0.077815	0.19953	-0.069293	-0.41586
0.098821	0.22124	-0.068538	-0.41417
0.060458	0.096545	-0.06808	-0.41344
0.10109	0.1565	-0.06732	-0.41226
0.066512	0.052065	-0.066824	-0.41188
0.010312	0.14894	-0.066748	-0.41077
0.093132	0.19443	-0.066063	-0.40934
0.066173	0.18525	-0.06558	-0.40799
0.065752	0.22366	-0.065103	-0.40637
0.071626	0.15519	-0.064588	-0.40525
0.059433	0.22607	-0.064163	-0.40364
0.050622	0.17119	-0.063804	-0.40243
0.039151	0.11265	-0.063529	-0.40163
0.030189	0.14744	-0.063318	-0.4006
-0.012064	-0.006078	-0.063401	-0.40064
-0.013515	0.072348	-0.063495	-0.40014
-0.023868	-0.032123	-0.063658	-0.40036
-0.019792	0.04778	-0.063793	-0.40004
-0.027505	0.0095473	-0.063979	-0.39997
-0.03191	0.062773	-0.064193	-0.39955
-0.051808	-0.026396	-0.064538	-0.39973
-0.060247	-0.0053847	-0.064937	-0.39976
-0.065357	0.10629	-0.065367	-0.39907
-0.11442	-0.074846	-0.066115	-0.39955
-0.031432	-0.041465	-0.066319	-0.39982
-0.010934	0.025879	-0.06639	-0.39966
0.0075919	0.0056815	-0.066341	-0.39962
0.0085271	0.057534	-0.066287	-0.39925
0.0232	-0.023288	-0.06614	-0.3994
0.02158	0.015875	-0.066004	-0.3993
0.027994	0.083651	-0.065829	-0.39878
0.028654	0.082771	-0.065651	-0.39826
0.023668	-0.026854	-0.065505	-0.39843
0.036457	0.052073	-0.065281	-0.39811
0.038153	0.087495	-0.065049	-0.39758
0.052887	0.080856	-0.064728	-0.39709
0.072756	0.20539	-0.06429	-0.39585
0.078573	0.20536	-0.063819	-0.39462
0.1013	0.24733	-0.063216	-0.39315
0.10761	0.21825	-0.06258	-0.39186
0.10871	0.21832	-0.06194	-0.39057
0.11873	0.2071	-0.061246	-0.38936
0.10967	0.13861	-0.060608	-0.38856
0.12885	0.073599	-0.059863	-0.38813
0.045292	0.21207	-0.059603	-0.38691
0.083428	0.1579	-0.059126	-0.38601
0.10005	0.17389	-0.058558	-0.38502
0.10434	0.20062	-0.057968	-0.38389
0.093617	0.18512	-0.057442	-0.38285
0.070383	0.22805	-0.057049	-0.38157
0.073402	0.18646	-0.056641	-0.38054
0.067977	0.10432	-0.056266	-0.37996
0.063562	0.13407	-0.055917	-0.37922
0.034393	0.060536	-0.055729	-0.37889
0.030423	0.11081	-0.055563	-0.37829
0.0076369	0.013678	-0.055522	-0.37822
0.029278	0.057574	-0.055365	-0.37791
0.034787	0.14219	-0.055179	-0.37715
0.015353	0.0049668	-0.055097	-0.37712
0.010883	0.077591	-0.055039	-0.37671
-0.0039104	0.021715	-0.05506	-0.3766
0.009141	-0.031449	-0.055012	-0.37676
-0.0055494	0.014348	-0.055041	-0.37669
-0.023491	-0.0062053	-0.055163	-0.37672
-0.057693	0.02174	-0.05546	-0.37661
-0.081138	-0.02362	-0.055876	-0.37673
-0.16358	-0.048265	-0.056711	-0.37697
-0.064117	-0.063777	-0.057036	-0.3773
-0.047613	0.029729	-0.057277	-0.37715
-0.0087439	0.034002	-0.057321	-0.37698
-0.00027627	0.066004	-0.057322	-0.37665
0.013434	-0.0015251	-0.057255	-0.37665
0.012599	-0.035626	-0.057193	-0.37683
0.02602	0.096633	-0.057065	-0.37635
0.02132	0.1246	-0.05696	-0.37574
0.017723	0.14226	-0.056874	-0.37505
0.02869	0.080287	-0.056734	-0.37466
0.039779	0.098439	-0.056542	-0.37418
0.05728	0.13359	-0.056267	-0.37354
0.072381	0.18248	-0.055921	-0.37267
0.057576	0.2068	-0.055646	-0.37168
0.07133	0.18619	-0.055308	-0.3708
0.076727	0.26045	-0.054946	-0.36957
0.096292	0.22304	-0.054494	-0.36853
0.091237	0.20742	-0.054068	-0.36756
0.086023	0.19263	-0.053668	-0.36666
0.092054	0.12017	-0.053242	-0.3661
0.091259	0.096021	-0.052821	-0.36566
0.10696	0.1182	-0.052331	-0.36512
0.011907	0.15713	-0.052276	-0.3644
0.10719	0.22594	-0.051789	-0.36338
0.096919	0.22398	-0.05135	-0.36236
0.10442	0.16706	-0.05088	-0.36161
0.088546	0.21211	-0.050483	-0.36066
0.089378	0.17343	-0.050084	-0.35988
0.072557	0.25701	-0.049761	-0.35874
0.068992	0.20123	-0.049456	-0.35785
0.066093	0.10415	-0.049165	-0.35739
0.040953	0.13302	-0.048985	-0.35681
0.032939	0.091895	-0.048842	-0.35641
0.029665	0.098838	-0.048713	-0.35598
0.025355	0.019928	-0.048603	-0.35589
0.012462	0.05756	-0.048549	-0.35564
0.020084	0.15386	-0.048463	-0.35498
-0.0023554	0.0023147	-0.048473	-0.35497
-0.0086985	0.05953	-0.04851	-0.35472
-0.00027638	0.029816	-0.048511	-0.35459
-0.011966	-0.0072421	-0.048562	-0.35462
-0.044654	-0.0013808	-0.048749	-0.35463
-0.051538	-0.054126	-0.048965	-0.35486
-0.086435	-0.013064	-0.049325	-0.35491
-0.064818	-0.04106	-0.049594	-0.35508
-0.18451	-0.067655	-0.050357	-0.35536
-0.095599	-0.031154	-0.05075	-0.35549
-0.056583	0.038027	-0.050982	-0.35533
-0.023516	0.031514	-0.051078	-0.35521
-0.034232	0.046039	-0.051217	-0.35502
-0.021621	-0.0019416	-0.051305	-0.35503
-0.0052962	0.0050381	-0.051326	-0.35501
-0.015284	0.070713	-0.051387	-0.35472
-0.00068065	0.12299	-0.05139	-0.35423
-0.008638	0.15063	-0.051424	-0.35363
-0.0046832	0.078432	-0.051443	-0.35332
0.015124	0.1374	-0.051383	-0.35278
0.017651	0.1154	-0.051314	-0.35232
0.045689	0.20642	-0.051135	-0.35151
0.038643	0.24366	-0.050984	-0.35056
0.067513	0.23886	-0.050721	-0.34963
0.066209	0.27723	-0.050464	-0.34856
0.079248	0.20267	-0.050158	-0.34777
0.068613	0.22842	-0.049894	-0.34689
0.048203	0.12837	-0.04971	-0.3464
0.058914	0.094729	-0.049485	-0.34604
0.085996	0.096441	-0.049158	-0.34567
-0.040869	0.047348	-0.049313	-0.3455
0.086596	0.16971	-0.048986	-0.34485
0.064308	0.1172	-0.048744	-0.34441
0.073498	0.1258	-0.048469	-0.34394
0.078812	0.22694	-0.048175	-0.3431
0.078874	0.23881	-0.047882	-0.34221
0.066347	0.17683	-0.047636	-0.34155
0.041608	0.19192	-0.047482	-0.34085
0.016083	0.099488	-0.047423	-0.34048
0.037102	0.16519	-0.047287	-0.33987
0.02833	0.10578	-0.047184	-0.33949
0.023041	0.10773	-0.0471	-0.3391
0.015639	0.041368	-0.047043	-0.33895
0.011791	0.082059	-0.047001	-0.33865
0.0068314	0.16403	-0.046976	-0.33806
-0.0060977	0.048043	-0.046998	-0.33789
-0.015591	0.094704	-0.047054	-0.33755
-0.039597	0.037864	-0.047195	-0.33742
-0.040554	-0.021643	-0.047339	-0.33749
-0.070359	-0.023177	-0.047587	-0.33757
-0.095675	-0.073796	-0.047924	-0.33783
-0.11347	-0.027456	-0.048322	-0.33793
-0.12578	-0.06489	-0.048762	-0.33816
-0.20358	-0.078198	-0.049471	-0.33843
-0.1084	-0.071308	-0.049848	-0.33868
-0.080955	0.0039189	-0.050128	-0.33866
-0.067765	-0.032751	-0.050361	-0.33878
-0.064449	0.032053	-0.050583	-0.33867
-0.034111	0.010027	-0.0507	-0.33863
-0.045309	-0.0068016	-0.050854	-0.33865
-0.021067	-0.0027641	-0.050926	-0.33866
-0.015459	0.10461	-0.050978	-0.33831
-0.011444	0.14663	-0.051017	-0.33781
-0.009148	0.089015	-0.051048	-0.33751
0.0040943	0.14118	-0.051034	-0.33704
0.0039238	0.16409	-0.051021	-0.33649
0.026105	0.1785	-0.050934	-0.3359
0.020644	0.24293	-0.050865	-0.33509
0.037652	0.24126	-0.050741	-0.33429
0.051924	0.26996	-0.050569	-0.3334
0.043422	0.16508	-0.050427	-0.33286
0.037472	0.15645	-0.050304	-0.33234
0.037022	0.15063	-0.050183	-0.33185
0.019872	0.11313	-0.050118	-0.33148
0.075626	0.045881	-0.049872	-0.33133
-0.010124	0.18898	-0.049905	-0.33072
0.071528	0.11809	-0.049674	-0.33034
0.070186	0.20688	-0.049449	-0.32968
0.03987	0.20112	-0.049321	-0.32903
0.044748	0.17582	-0.049178	-0.32847
0.029215	0.21706	-0.049085	-0.32778
0.040611	0.11651	-0.048956	-0.32741
0.017938	0.15145	-0.048899	-0.32693
0.028605	0.12836	-0.048809	-0.32653
-0.0054379	0.11078	-0.048826	-0.32618
-0.0095184	0.039183	-0.048856	-0.32605
-0.022242	0.054988	-0.048926	-0.32588
-0.024854	0.16248	-0.049003	-0.32538
-0.020647	0.028095	-0.049067	-0.32529
-0.038575	0.072864	-0.049186	-0.32506
-0.053783	0.023275	-0.049352	-0.32499
-0.082211	-0.048623	-0.049605	-0.32514
-0.086799	0.0059659	-0.049872	-0.32512
-0.096513	-0.067233	-0.050167	-0.32533
-0.082771	0.0051687	-0.050419	-0.32531
-0.1523	-0.092383	-0.050882	-0.32559
-0.068672	-0.0091712	-0.05109	-0.32562
-0.081986	-0.07492	-0.051338	-0.32585
-0.055526	-0.00067919	-0.051505	-0.32585
-0.050867	0.045245	-0.051658	-0.32571
-0.048942	-0.061754	-0.051804	-0.3259
-0.028025	-0.0051685	-0.051888	-0.32591
-0.031669	-0.0067114	-0.051982	-0.32593
-0.0059976	0.1201	-0.052	-0.32558
-0.010202	0.061126	-0.05203	-0.3254
0.006673	0.054145	-0.052011	-0.32524
0.016481	0.18846	-0.051962	-0.32468
0.0369	0.14933	-0.051854	-0.32424
0.014456	0.18077	-0.051812	-0.32372
0.03705	0.26017	-0.051704	-0.32296
0.051635	0.25675	-0.051554	-0.32221
0.04743	0.22897	-0.051416	-0.32155
0.042462	0.15668	-0.051293	-0.32109
0.05513	0.16154	-0.051134	-0.32063
0.046167	0.14281	-0.051002	-0.32022
0.042678	0.073312	-0.05088	-0.32001
0.016305	0.16585	-0.050833	-0.31953
0.090667	0.15934	-0.050575	-0.31908
0.098265	0.21466	-0.050295	-0.31847
0.07844	0.23448	-0.050073	-0.31781
0.066798	0.16702	-0.049885	-0.31734
0.046658	0.19483	-0.049753	-0.31679
0.066737	0.11294	-0.049566	-0.31647
0.049841	0.2167	-0.049426	-0.31586
0.042807	0.1242	-0.049307	-0.31552
0.026378	0.09472	-0.049233	-0.31525
-0.001194	-0.0065635	-0.049236	-0.31527
-0.0072631	0.042796	-0.049256	-0.31515
-0.011218	0.11828	-0.049287	-0.31482
-7.9293e-05	0.012173	-0.049288	-0.31479
-0.027945	0.042871	-0.049364	-0.31467
-0.062768	-0.046578	-0.049536	-0.3148
-0.029914	-0.042278	-0.049618	-0.31492
-0.029713	-0.02706	-0.049699	-0.31499
-0.046044	0.012417	-0.049824	-0.31496
-0.13077	-0.059215	-0.050179	-0.31512
-0.024347	-0.15396	-0.050244	-0.31553
0.0063202	-0.014521	-0.050227	-0.31557
0.025297	-0.027306	-0.050159	-0.31565
0.018695	0.089974	-0.050109	-0.3154
0.039247	0.13602	-0.050004	-0.31504
0.041397	0.068541	-0.049894	-0.31486
0.066564	0.17214	-0.049717	-0.3144
0.061085	0.14495	-0.049555	-0.31402
0.065223	0.21579	-0.049382	-0.31344
0.070682	0.24925	-0.049196	-0.31279
0.075914	0.21463	-0.048996	-0.31222
0.085693	0.16216	-0.048771	-0.3118
0.07716	0.16503	-0.048569	-0.31136
0.10883	0.20379	-0.048285	-0.31083
0.096818	0.15837	-0.048033	-0.31042
0.064293	0.18061	-0.047866	-0.30995
0.15414	0.1464	-0.047467	-0.30957
0.14495	0.25099	-0.047092	-0.30892
0.12995	0.20363	-0.046757	-0.3084
0.1238	0.17852	-0.046439	-0.30794
0.10706	0.16315	-0.046164	-0.30752
0.10331	0.095834	-0.0459	-0.30728
0.091924	0.19963	-0.045666	-0.30677
0.086644	0.096141	-0.045445	-0.30652
0.070876	0.080046	-0.045265	-0.30632
0.072771	0.011889	-0.045081	-0.30629
0.068302	0.054568	-0.044909	-0.30615
-0.044082	0.048271	-0.04502	-0.30603
0.10049	0.035281	-0.044767	-0.30594
0.066354	0.053892	-0.044601	-0.30581
0.093015	0.086856	-0.044368	-0.30559
0.078971	0.14021	-0.044171	-0.30524
0.11903	0.20029	-0.043875	-0.30474
0.108	0.16386	-0.043607	-0.30433
0.12237	0.17979	-0.043304	-0.30389
0.13731	0.17845	-0.042965	-0.30345
0.12891	0.12567	-0.042648	-0.30314
0.14144	0.18103	-0.0423	-0.30269
0.077406	0.052131	-0.04211	-0.30257
0.16917	0.19563	-0.041697	-0.30209
0.096822	0.17115	-0.041461	-0.30167
0.11436	0.056167	-0.041182	-0.30153
0.10619	0.15404	-0.040925	-0.30116
0.087919	0.054423	-0.040712	-0.30103
-0.017123	0.073114	-0.098143	-0.53259
-0.0073258	0.012954	-0.098809	-0.53141
-0.040404	0.022656	-0.10218	-0.52952
-0.024141	0.058116	-0.10403	-0.52505
-0.031589	0.0031103	-0.10629	-0.52483
-0.079687	-0.062338	-0.1116	-0.52898
-0.040303	-0.07018	-0.11412	-0.53337
0.00457	-0.022854	-0.11385	-0.53471
0.0010859	0.061107	-0.11379	-0.53132
0.025131	0.11206	-0.11247	-0.52542
0.019706	0.070918	-0.11148	-0.52188
0.015119	-5.9307e-05	-0.11076	-0.52188
0.028861	0.071217	-0.10945	-0.51864
0.034193	0.10494	-0.10796	-0.51408
0.03592	0.12868	-0.10647	-0.50872
0.040169	0.17872	-0.10486	-0.50157
0.039223	0.1161	-0.10335	-0.4971
0.049625	0.089708	-0.10151	-0.49378
0.024904	0.0583	-0.10063	-0.4917
0.035095	0.13276	-0.099415	-0.48712
0.086896	0.20307	-0.096519	-0.48035
0.084116	0.21467	-0.093805	-0.47343
0.057463	0.12686	-0.092009	-0.46946
0.060757	0.11342	-0.090168	-0.46602
0.056761	0.10359	-0.088499	-0.46298
0.039742	0.12054	-0.087363	-0.45953
0.016834	0.027226	-0.086896	-0.45878
-0.0074686	-0.010878	-0.087098	-0.45907
-0.00091663	-0.014013	-0.087122	-0.45944
0.0044621	-0.072504	-0.087007	-0.4613
0.01021	0.0295	-0.086752	-0.46056
-0.027267	-0.020834	-0.087417	-0.46107
-0.022385	-0.023757	-0.08795	-0.46164
-0.020604	-0.071587	-0.088429	-0.4633
-0.11909	-0.075219	-0.091136	-0.46501
-0.017215	-0.11079	-0.091518	-0.46747
0.0025519	-0.085772	-0.091463	-0.46934
-0.0081887	-0.071633	-0.091637	-0.47086
-0.00076742	-0.052861	-0.091653	-0.47196
0.022141	0.15278	-0.091201	-0.46884
0.0097392	0.05858	-0.091007	-0.46767
0.023788	-0.016946	-0.09054	-0.468
0.046679	0.10509	-0.089642	-0.46598
0.06571	0.15578	-0.088403	-0.46304
0.061594	0.17612	-0.087262	-0.45978
0.071045	0.22792	-0.08597	-0.45564
0.063994	0.10069	-0.084827	-0.45384
0.062479	0.17765	-0.083731	-0.45072
0.06705	0.19352	-0.082575	-0.44739
0.065205	0.14654	-0.08147	-0.4449
0.049522	0.12968	-0.080645	-0.44274
0.086409	0.1745	-0.079228	-0.43988
0.095695	0.2464	-0.077685	-0.43591
0.089534	0.21292	-0.076264	-0.43253
0.086908	0.19677	-0.074906	-0.42945
0.070685	0.17375	-0.073818	-0.42678
0.068207	0.088477	-0.072785	-0.42544
0.063056	0.082634	-0.071844	-0.42421
0.057861	0.14567	-0.070993	-0.42206
0.034238	0.086454	-0.070497	-0.42081
0.028641	0.057533	-0.070087	-0.41999
-0.014937	-0.084336	-0.070298	-0.42118
8.2366e-05	-0.069386	-0.070297	-0.42214
-0.027032	-0.077764	-0.070667	-0.42321
-0.00046609	-0.063173	-0.070673	-0.42406
-0.024416	-0.064337	-0.070999	-0.42492
-0.020532	-0.070731	-0.071269	-0.42585
-0.072702	-0.12733	-0.072213	-0.4275
-0.075308	-0.0061887	-0.073179	-0.42758
-0.019263	-0.042397	-0.073422	-0.42812
-0.052874	-0.14516	-0.074083	-0.42993
-0.032729	-0.10365	-0.074487	-0.43121
-0.068868	-0.15454	-0.075327	-0.4331
0.0094505	0.11095	-0.075213	-0.43176
0.042269	0.13999	-0.07471	-0.43009
0.04703	0.082751	-0.074157	-0.42912
0.027691	-0.010058	-0.073835	-0.42924
0.00091369	-0.036449	-0.073824	-0.42966
0.010887	0.023705	-0.073701	-0.42939
0.057682	0.18919	-0.073053	-0.42726
0.082036	0.14887	-0.072141	-0.42561
0.068433	0.14676	-0.071389	-0.42399
0.088768	0.26484	-0.070424	-0.42111
0.086194	0.24449	-0.069497	-0.41849
0.070094	0.16762	-0.068752	-0.4167
0.088227	0.14659	-0.067823	-0.41516
0.01274	0.075471	-0.06769	-0.41437
0.095884	0.19014	-0.066702	-0.41241
0.080743	0.16674	-0.065878	-0.41071
0.1086	0.18449	-0.064781	-0.40885
0.080602	0.29754	-0.063975	-0.40587
0.053439	0.17651	-0.063446	-0.40412
0.051147	0.15187	-0.062944	-0.40264
0.04582	0.12993	-0.0625	-0.40137
0.040006	0.050789	-0.062115	-0.40089
0.039974	0.18659	-0.061734	-0.39911
0.057437	0.14565	-0.061192	-0.39774
0.025045	0.14192	-0.060958	-0.39641
0.025468	0.06251	-0.060722	-0.39583
-0.00761	0.0063388	-0.060792	-0.39577
-0.036929	-0.028516	-0.061128	-0.39603
-0.038182	-0.027097	-0.061472	-0.39628
-0.052904	-0.060552	-0.061944	-0.39682
-0.041361	-0.069271	-0.06231	-0.39743
-0.04743	-0.052446	-0.062726	-0.39789
-0.12369	0.033021	-0.063802	-0.3976
-0.045734	-0.043905	-0.064196	-0.39798
-0.038342	-0.028191	-0.064524	-0.39822
-0.03127	-0.069936	-0.064789	-0.39881
-0.0027392	-0.028983	-0.064812	-0.39906
-0.012602	-0.043202	-0.064917	-0.39942
-0.0076067	0.096115	-0.06498	-0.39862
0.0069206	0.13171	-0.064923	-0.39754
0.010713	0.050719	-0.064836	-0.39713
0.033398	0.092648	-0.064567	-0.39638
0.040565	0.17188	-0.064242	-0.39501
0.049813	0.23276	-0.063847	-0.39316
0.055445	0.21978	-0.06341	-0.39143
0.035983	0.10475	-0.063129	-0.39061
0.048706	0.17043	-0.062752	-0.38929
0.077242	0.29778	-0.062157	-0.387
0.069402	0.23462	-0.061628	-0.38521
0.049473	0.18906	-0.061253	-0.38378
0.075986	0.13298	-0.060681	-0.38278
0.072746	0.11485	-0.060139	-0.38192
0.00037974	0.18595	-0.060136	-0.38054
0.10805	0.18313	-0.059341	-0.3792
0.076916	0.12025	-0.05878	-0.37832
0.077718	0.16597	-0.058217	-0.37712
0.057187	0.18708	-0.057805	-0.37577
0.085534	0.25912	-0.057194	-0.37392
0.071636	0.22942	-0.056686	-0.37229
0.052526	0.162	-0.056316	-0.37115
-0.082085	-0.023178	-0.05689	-0.37131
-0.0055143	0.025203	-0.056929	-0.37114
-0.023683	-0.023347	-0.057092	-0.3713
-0.016924	-0.029367	-0.057208	-0.3715
-0.022489	0.027621	-0.057361	-0.37131
-0.019728	-0.0011701	-0.057494	-0.37132
-0.018209	0.010594	-0.057616	-0.37125
-0.069247	-0.057198	-0.058078	-0.37163
-0.065384	-0.066329	-0.058511	-0.37207
-0.078773	-0.030897	-0.059029	-0.37227
-0.16838	-0.059216	-0.06013	-0.37266
-0.078638	-0.060421	-0.06064	-0.37305
-0.064861	-0.020098	-0.061059	-0.37318
-0.05246	-0.061579	-0.061395	-0.37358
-0.016971	-0.01051	-0.061503	-0.37364
-0.023165	-0.03678	-0.06165	-0.37388
0.002886	0.033462	-0.061632	-0.37367
0.0037122	0.077856	-0.061609	-0.37318
0.00057994	0.083019	-0.061605	-0.37266
0.0049073	0.023798	-0.061575	-0.37252
0.0057779	0.041251	-0.061539	-0.37226
0.044271	0.1047	-0.061269	-0.37163
0.058685	0.2005	-0.060914	-0.37041
0.04979	0.22671	-0.060614	-0.36905
0.065667	0.26076	-0.06022	-0.36748
0.086521	0.27234	-0.059705	-0.36586
0.086729	0.22374	-0.059192	-0.36454
0.092831	0.17213	-0.058646	-0.36353
0.091381	0.13903	-0.058112	-0.36271
0.06252	0.15923	-0.057748	-0.36179
0.13946	0.22279	-0.056942	-0.3605
0.11742	0.20513	-0.056267	-0.35932
0.1265	0.19381	-0.055544	-0.35821
0.11819	0.24212	-0.054873	-0.35684
0.11008	0.16685	-0.054251	-0.35589
0.090186	0.20243	-0.053744	-0.35476
0.072408	0.19285	-0.05334	-0.35368
0.062818	0.11593	-0.052991	-0.35304
0.045442	0.077542	-0.05274	-0.35261
0.036093	0.021879	-0.052542	-0.35249
0.015437	0.019961	-0.052457	-0.35238
0.033142	0.042611	-0.052277	-0.35215
0.035579	0.092327	-0.052085	-0.35165
0.020765	0.034389	-0.051973	-0.35146
0.019405	-0.00012261	-0.051869	-0.35146
0.011501	-0.023681	-0.051808	-0.35159
0.0044257	0.034463	-0.051785	-0.35141
0.00027465	0.015888	-0.051783	-0.35132
-0.012387	-0.010673	-0.051848	-0.35138
-0.040025	-0.060483	-0.052057	-0.35169
-0.039051	6.026e-05	-0.052259	-0.35169
-0.063287	-0.046492	-0.052585	-0.35193
-0.17617	-0.023441	-0.053489	-0.35205
[truncated: 21,928 more rows]
