# Supplementary material for: Highly efficient and sensitive patient-specific quality assurance for spot-scanned proton therapy
Source: PLoS One. 2019 Feb 14;14(2):e0212412. doi: 10.1371/journal.pone.0212412 (PMC6375645; doi:10.1371/journal.pone.0212412)
Supplement: S8 Dataset — Tab delimited text file containing (in order of column number) random component of positional deviation in x, random component of positional deviation in y, systematic component of positional deviation in x, and systematic component of positional deviation in y. (TXT) [file pone.0212412.s008.txt]

0	0	-0.039005	-0.10074
-0.0071216	0.022291	-0.046127	-0.078448
0.010314	0.10999	-0.04097	-0.023455
0.015594	0.018403	-0.035772	-0.017321
0.0077453	-0.039341	-0.033835	-0.027156
-0.010914	-0.041904	-0.036018	-0.035537
-0.012974	-0.018662	-0.038181	-0.038647
-0.022543	0.0060242	-0.041401	-0.037786
-0.028689	-0.091446	-0.044987	-0.049217
0.0016158	0.024548	-0.044808	-0.04649
0	0	0.021253	-0.40708
-0.0013518	0.023141	0.019901	-0.38394
-0.010622	-0.047015	0.01459	-0.40745
-0.0030208	-0.010272	0.013583	-0.41087
-0.031454	-0.10036	0.0057192	-0.43596
-0.072487	-0.036008	-0.0087782	-0.44316
-0.012773	0.008203	-0.010907	-0.44179
0.0027469	0.053433	-0.010515	-0.43416
0.02729	0.042692	-0.0071033	-0.42882
0.022048	0.056552	-0.0046535	-0.42254
0	0	-0.1058	-0.55608
0.009048	0.053771	-0.096753	-0.50231
0.014154	0.02255	-0.089676	-0.49103
0.029255	0.051642	-0.079924	-0.47382
0.023374	0.06102	-0.07408	-0.45856
0.012763	-0.058608	-0.071528	-0.47029
-0.024468	0.052336	-0.075606	-0.46156
-0.013703	0.096678	-0.077564	-0.44775
0.0046465	0.060363	-0.076983	-0.44021
-0.0065556	0.041656	-0.077711	-0.43558
0	0	-0.062919	-0.35053
0.0081491	0.064436	-0.05477	-0.28609
-0.0035858	0.031016	-0.056562	-0.27058
-0.022767	-0.044151	-0.064151	-0.2853
-0.064005	-0.079209	-0.080153	-0.3051
-0.079011	-0.15326	-0.095955	-0.33575
-0.0077118	-0.087255	-0.09724	-0.35029
-0.00835	-0.025246	-0.098433	-0.3539
-0.021613	-0.014922	-0.10113	-0.35577
0.017872	0.066046	-0.099149	-0.34843
0	0	-0.14204	-0.54478
-0.028183	0.0028162	-0.17022	-0.54197
-0.0020647	0.024877	-0.17125	-0.52953
-0.0034368	0.012374	-0.1724	-0.52541
0.00021458	-0.0015089	-0.17234	-0.52578
0.0067592	0.0083662	-0.17099	-0.52411
0.020144	0.016379	-0.16763	-0.52138
0.022257	0.079104	-0.16445	-0.51008
0.046495	0.16191	-0.15864	-0.48984
0.024886	0.044816	-0.15588	-0.48486
0	0	-0.071511	-0.51451
-0.0040269	0.034468	-0.075538	-0.48005
0.0053199	0.053098	-0.072878	-0.4535
0.0093293	0.077375	-0.069768	-0.42771
-0.00071144	-0.057358	-0.069946	-0.44205
-0.00014782	0.058285	-0.069976	-0.43039
0.0024482	-0.014631	-0.069568	-0.43283
-0.020322	-0.033323	-0.072471	-0.43759
-0.046131	-0.0050198	-0.078237	-0.43821
-0.074481	-0.073665	-0.086513	-0.4464
0	0	-0.23155	-0.85828
0.061309	0.0719	-0.17024	-0.78638
0.045848	0.13743	-0.14732	-0.71766
0.029325	0.097027	-0.13754	-0.68532
0.033691	0.058181	-0.12912	-0.67077
0.03718	0.12047	-0.12168	-0.64668
0.039826	0.057098	-0.11505	-0.63716
-0.03516	0.033977	-0.12007	-0.63231
0.025607	0.17209	-0.11687	-0.6108
0.051057	0.22985	-0.1112	-0.58526
0	0	-0.1205	-0.8396
0.0098372	0.065923	-0.11066	-0.77368
-0.00044505	0.079274	-0.11088	-0.73404
0.023699	0.12947	-0.10298	-0.69088
0.028282	0.2097	-0.095912	-0.63846
-0.0055107	0.13243	-0.097014	-0.61197
-0.0048297	0.17743	-0.097819	-0.5824
0.0025833	0.13753	-0.09745	-0.56275
0.0040679	0.10461	-0.096942	-0.54968
0.004601	0.08802	-0.09643	-0.5399
0	0	-0.2192	-0.78519
-7.6294e-05	0.055542	-0.21928	-0.72965
-0.0079982	0.0031121	-0.22328	-0.72809
-0.070397	0.022386	-0.24674	-0.72063
-0.019666	0.047305	-0.25166	-0.7088
-0.003736	0.02867	-0.25241	-0.70307
0.039905	0.05073	-0.24576	-0.69461
0.029964	0.1142	-0.24148	-0.6783
0.035934	0.1694	-0.23698	-0.65712
0.026221	0.15199	-0.23407	-0.64024
0	0	-0.11125	-0.891
-0.0016832	0.047633	-0.11293	-0.84337
-0.0019296	0.071775	-0.1139	-0.80748
-0.01002	0.020369	-0.11724	-0.80069
-0.0024424	0.038157	-0.11785	-0.79115
-0.0048327	-0.0058414	-0.11882	-0.79232
-0.024533	0.019081	-0.1229	-0.78914
0.021191	-0.0097422	-0.11988	-0.79053
0.0053496	-0.10476	-0.11921	-0.80363
-0.082994	-0.056883	-0.12843	-0.80995
0	0	-0.23204	-0.92942
0.0043154	0.039405	-0.22772	-0.89001
0.02188	0.12277	-0.21678	-0.82863
0.033276	0.146	-0.20569	-0.77996
0.012972	0.13379	-0.20245	-0.74651
-0.0070794	2.7955e-05	-0.20386	-0.74651
-0.044479	-0.020655	-0.21128	-0.74995
-0.058446	-0.019538	-0.21963	-0.75274
-0.050375	0.04814	-0.22592	-0.74673
0.013667	0.02902	-0.2244	-0.7435
0	0	-0.2592	-0.78003
0.010171	0.028884	-0.24903	-0.75114
0.0041739	0.026365	-0.24694	-0.73796
0.030668	0.13961	-0.23672	-0.69142
0.0093594	-0.037507	-0.23438	-0.7008
-0.0013161	0.034058	-0.23464	-0.69399
-0.00051498	0.048735	-0.23473	-0.68587
0.055242	0.23072	-0.22684	-0.65291
0.049527	0.19398	-0.22065	-0.62866
0.031966	0.17944	-0.21709	-0.60872
0	0	-0.285	-0.97922
-0.00072956	0.11179	-0.28573	-0.86743
0.0077025	0.11081	-0.28187	-0.81203
0.0024939	0.068738	-0.28104	-0.78911
0.0071373	0.070792	-0.27926	-0.77141
0.030282	0.13382	-0.2732	-0.74465
0.020022	0.046787	-0.26987	-0.73685
0.018287	0.088835	-0.26725	-0.72416
0.011779	0.11331	-0.26578	-0.71
0.028111	0.13275	-0.26266	-0.69525
0	0	-0.18804	-0.64351
0.0041485	-0.0012273	-0.18389	-0.64474
0.00023524	0.023834	-0.18377	-0.63282
-0.010924	0.030604	-0.18741	-0.62262
0.023884	-0.002502	-0.18144	-0.62325
-0.013324	0.12372	-0.18411	-0.5985
-0.0087643	0.15577	-0.18557	-0.57254
-0.00098467	0.084852	-0.18571	-0.56042
-0.028748	0.10044	-0.1893	-0.54787
-0.029169	0.044492	-0.19254	-0.54292
0	0	-0.23147	-0.78955
0.031872	0.13327	-0.19959	-0.65627
0.025145	0.073163	-0.18702	-0.61969
0.020032	0.073301	-0.18034	-0.59526
0.01643	0.052842	-0.17624	-0.58205
0.011522	0.015268	-0.17393	-0.57899
0.030042	0.099993	-0.16893	-0.56233
-0.017573	-0.031168	-0.17144	-0.56678
-0.01707	0.17434	-0.17357	-0.54499
0.016214	0.12891	-0.17177	-0.53066
0	0	-0.1638	-0.74606
-0.049973	0.11726	-0.21378	-0.6288
-0.017802	0.09244	-0.22268	-0.58258
-0.0051546	0.13721	-0.22439	-0.53685
-0.0014229	0.11057	-0.22475	-0.5092
-0.015388	0.0061682	-0.22783	-0.50797
-0.00066622	0.03277	-0.22794	-0.50251
0.019244	0.096539	-0.22519	-0.48872
0.017555	0.06777	-0.223	-0.48025
-0.003006	0.040186	-0.22333	-0.47578
0	0	-0.14218	-0.71978
0.0012064	0.00051534	-0.14098	-0.71927
-0.051292	0.021406	-0.16662	-0.70857
-0.019522	0.0063984	-0.17313	-0.70643
-0.075485	-0.056885	-0.192	-0.72065
-0.05177	0.0013581	-0.20236	-0.72038
-0.029105	0.015494	-0.20721	-0.7178
-0.029531	0.058382	-0.21142	-0.70946
-0.021358	-0.038393	-0.21409	-0.71426
-0.037813	0.0022995	-0.2183	-0.714
0	0	-0.27902	-0.54019
0.015078	0.016288	-0.26394	-0.5239
-0.018864	0.074989	-0.27337	-0.48641
0.0044203	0.008483	-0.2719	-0.48358
0.0079002	-0.069268	-0.26992	-0.5009
-0.0081348	0.12919	-0.27155	-0.47506
0.023943	0.12518	-0.26756	-0.4542
0.0078654	0.071979	-0.26644	-0.44391
-0.016134	0.0080539	-0.26845	-0.44291
-0.012572	0.093534	-0.26985	-0.43251
0	0	-0.29468	-0.74274
0.016832	0.057001	-0.27784	-0.68573
-0.0077438	-0.021605	-0.28172	-0.69654
0.017309	0.094876	-0.27595	-0.66491
0.026985	0.018351	-0.2692	-0.66032
0.005552	0.034813	-0.26809	-0.65336
0.0012684	0.032671	-0.26788	-0.64792
-0.016931	0.057311	-0.2703	-0.63973
0.0048288	0.17499	-0.26969	-0.61785
0.004818	0.04774	-0.26916	-0.61255
0	0	-0.24584	-0.71259
0.01246	0.059193	-0.23338	-0.65339
0.0054709	0.07647	-0.23064	-0.61516
0.019517	0.081512	-0.22414	-0.58799
0.0088463	0.029583	-0.22193	-0.58059
0.010424	-0.012499	-0.21984	-0.58309
0.0087139	0.091935	-0.21839	-0.56777
0.0089097	0.026007	-0.21712	-0.56405
-0.012179	0.064977	-0.21864	-0.55593
-0.025956	0.11544	-0.22152	-0.5431
0	0	-0.26089	-0.62727
-0.0039673	0.070503	-0.26485	-0.55677
-0.0365	-0.034275	-0.2831	-0.5739
0.010068	-0.054924	-0.27975	-0.59221
-0.11199	0.020371	-0.30774	-0.58712
-0.054309	-0.073343	-0.31861	-0.60179
-0.058746	-0.021864	-0.3284	-0.60543
-0.020186	0.085825	-0.33128	-0.59317
-0.043289	-0.050517	-0.33669	-0.59949
-0.042849	-0.019925	-0.34145	-0.6017
0	0	-0.21174	-0.70096
0.0050354	-0.011203	-0.20671	-0.71217
0.0026703	0.063303	-0.20537	-0.68052
0.027094	0.051542	-0.19634	-0.66334
0.025551	0.038505	-0.18995	-0.65371
-0.081744	0.059232	-0.2063	-0.64186
-0.0074182	0.10545	-0.20754	-0.62429
-0.0022686	0.11137	-0.20786	-0.60838
-0.0092729	0.015075	-0.20902	-0.60649
-0.01189	0.017171	-0.21034	-0.60458
0	0	-0.25038	-0.5529
0.011344	0.005787	-0.23903	-0.54712
0.0044791	0.017113	-0.23679	-0.53856
0.0061846	0.042832	-0.23473	-0.52428
-0.02692	-0.027072	-0.24146	-0.53105
0.012542	-0.053942	-0.23895	-0.54184
-0.044148	0.082586	-0.24631	-0.52808
0.0095439	0.080152	-0.24495	-0.51663
-0.0047832	0.10408	-0.24555	-0.50362
0	0	-0.21394	-0.5813
-0.052977	-0.028496	-0.26691	-0.6098
-0.015036	0.038012	-0.27443	-0.59079
-0.0074792	0.038941	-0.27693	-0.57781
-0.0036564	0.044714	-0.27784	-0.56664
-0.0049464	0.031823	-0.27883	-0.56027
-0.0048283	0.048844	-0.27963	-0.55213
0.0017333	0.026951	-0.27939	-0.54828
-0.0023842	-0.072637	-0.27968	-0.55736
0.012746	0.15893	-0.27827	-0.5397
0	0	-0.23813	-0.47811
0.0099421	0.020116	-0.22819	-0.45799
-0.088644	-0.046334	-0.27251	-0.48116
-0.02517	-0.0073989	-0.2809	-0.48362
-0.0045033	-0.0039727	-0.28203	-0.48462
-0.0117	0.051005	-0.28437	-0.47442
0.0011785	0.051912	-0.28417	-0.46576
-0.015483	0.0027926	-0.28638	-0.46537
0.0043869	0.025785	-0.28584	-0.46214
0.02229	0.062798	-0.28336	-0.45516
0	0	-0.25558	-0.54431
-0.0064564	0.01592	-0.26203	-0.52839
-0.0076548	0.069315	-0.26586	-0.49374
-0.047941	-0.055269	-0.28184	-0.51216
0.019012	0.14204	-0.27709	-0.47665
-0.0035079	0.14575	-0.27779	-0.4475
-0.021841	0.098401	-0.28143	-0.4311
-0.043519	0.061141	-0.28764	-0.42236
-0.0382	0.068954	-0.29242	-0.41375
-0.040397	0.07186	-0.29691	-0.40576
0	0	-0.1715	-0.52364
-0.0097942	0.03284	-0.18129	-0.4908
0.0017611	0.019405	-0.18041	-0.4811
-0.0018835	-0.035024	-0.18104	-0.49277
-0.046055	-0.0048663	-0.19255	-0.49399
0.0061893	0.047291	-0.19132	-0.48453
0.004406	0.080953	-0.19058	-0.47104
-0.027988	0.04801	-0.19458	-0.46418
-0.058066	0.065353	-0.20184	-0.45601
-0.039376	0.082966	-0.20621	-0.44679
0	0	-0.21768	-0.54768
0.012612	0.018871	-0.20506	-0.52881
0.0011921	0.010384	-0.20447	-0.52362
0.00065804	0.042599	-0.20425	-0.50942
0.03521	0.028222	-0.19545	-0.50236
-0.0085592	0.051051	-0.19716	-0.49215
-0.013157	-0.009024	-0.19935	-0.49365
-0.045825	0.048592	-0.2059	-0.48671
-0.00318	0.08486	-0.20629	-0.4761
-0.010664	0.088699	-0.20748	-0.46625
0	0	-0.21336	-0.41658
-0.019069	0.01373	-0.23242	-0.40285
-0.020615	0.017075	-0.24273	-0.39432
-0.014639	-0.0075604	-0.24761	-0.39684
0.0053482	0.080883	-0.24627	-0.37661
0.00061829	-0.0095426	-0.24615	-0.37852
0.0082711	0.010008	-0.24477	-0.37686
-0.011914	-0.042175	-0.24647	-0.38288
-0.019864	0.027476	-0.24896	-0.37945
0.018197	0.058277	-0.24694	-0.37297
0	0	-0.22828	-0.51245
0.0065136	-0.036902	-0.22177	-0.54935
-0.041517	-0.054939	-0.24253	-0.57682
-0.017612	0.074624	-0.2484	-0.55195
0.015612	0.14588	-0.24449	-0.51548
0.0034809	0.10158	-0.2438	-0.49516
-0.010234	0.10594	-0.2455	-0.4775
-0.032086	0.078912	-0.25009	-0.46623
-0.010219	0.081983	-0.25136	-0.45598
-0.012922	0.0089102	-0.2528	-0.45499
0	0	-0.23687	-0.63347
0.029588	0.012783	-0.20729	-0.62068
-0.00023206	0.067439	-0.2074	-0.58696
-0.018005	0.0064662	-0.2134	-0.58481
-0.055016	-0.039455	-0.22716	-0.59467
-0.023888	0.10399	-0.23194	-0.57387
-0.020336	0.067703	-0.23532	-0.56259
-0.021733	0.052346	-0.23843	-0.55511
-0.01881	0.086992	-0.24078	-0.54424
-0.055707	0.090121	-0.24697	-0.53422
0	0	-0.2157	-0.63961
-0.016255	-0.056389	-0.23196	-0.696
-0.010894	0.03456	-0.2374	-0.67872
-0.0029206	0.095796	-0.23838	-0.64678
-0.0022831	-0.00058812	-0.23895	-0.64693
-0.064948	-0.03718	-0.25194	-0.65437
-0.00092643	0.032397	-0.25209	-0.64897
-0.025018	0.03973	-0.25567	-0.64329
0	0	-0.25946	-0.56423
-0.017128	0.060199	-0.27658	-0.50403
-0.010929	0.020696	-0.28205	-0.49368
-0.01394	-0.027585	-0.2867	-0.50288
0.0033283	0.012413	-0.28586	-0.49978
0.0062466	0.030333	-0.28461	-0.49371
-0.0097356	-0.12494	-0.28624	-0.51453
-0.044175	0.030904	-0.29255	-0.51012
0.00077036	0.0031283	-0.29245	-0.50973
-0.018035	0.019098	-0.29446	-0.50761
0	0	-0.2912	-0.53652
0.0084686	-0.036746	-0.28274	-0.57327
-0.062955	0.013168	-0.31421	-0.56668
-0.020666	0.051187	-0.3211	-0.54962
-0.01326	-0.012774	-0.32442	-0.55281
-0.019339	-0.024145	-0.32828	-0.55764
-0.0065136	0.043077	-0.32937	-0.55046
0.00080943	0.047643	-0.32925	-0.54366
-0.0068082	-0.10818	-0.33011	-0.55718
-0.031344	-0.023454	-0.33359	-0.55978
0	0	-0.225	-0.41101
-0.0061131	0.018503	-0.23111	-0.39251
-0.056241	-0.047934	-0.25923	-0.41647
0.011606	0.06243	-0.25537	-0.39566
-0.010582	0.13154	-0.25801	-0.36278
-0.014159	0.067978	-0.26084	-0.34918
-0.022084	0.14898	-0.26452	-0.32435
-0.010362	0.074047	-0.266	-0.31378
-0.030708	0.014689	-0.26984	-0.31194
-0.063214	0.036186	-0.27687	-0.30792
0	0	-0.15657	-0.58021
-0.011926	0.013737	-0.1685	-0.56648
-0.057357	-0.027054	-0.19718	-0.58
0.00089884	0.015566	-0.19688	-0.57482
-0.0052319	0.088674	-0.19819	-0.55265
-0.012689	0.078737	-0.20072	-0.5369
-0.032325	0.10641	-0.20611	-0.51917
-0.0096762	0.08129	-0.20749	-0.50755
-0.022749	-0.028635	-0.21034	-0.51113
-0.035315	-0.037374	-0.21426	-0.51529
0	0	-0.22642	-0.68796
-0.010734	0.055992	-0.23715	-0.63197
-0.067962	-0.068217	-0.27114	-0.66608
-0.04854	0.056915	-0.28732	-0.6471
-0.033003	0.15636	-0.29557	-0.60801
-0.023807	0.10813	-0.30033	-0.58639
-0.049408	0.051459	-0.30856	-0.57781
-0.027394	0.01417	-0.31248	-0.57579
-0.049485	-0.017517	-0.31866	-0.57798
-0.010033	-0.054389	-0.31978	-0.58402
0	0	-0.24081	-0.81646
-0.025029	0.059791	-0.26584	-0.75666
-0.068096	-0.016863	-0.29989	-0.7651
-0.049298	0.09149	-0.31632	-0.7346
-0.043047	0.071667	-0.32708	-0.71668
-0.014327	0.058204	-0.32995	-0.70504
-0.065324	0.036719	-0.34084	-0.69892
-0.045109	0.03845	-0.34728	-0.69343
-0.058136	0.040552	-0.35455	-0.68836
0.00039482	-0.032865	-0.3545	-0.69201
0	0	-0.15525	-0.54168
-0.049987	0.056358	-0.20524	-0.48533
-0.10173	0.0059001	-0.2561	-0.48238
-0.067649	0.10321	-0.27865	-0.44797
-0.057751	0.060596	-0.29309	-0.43282
-0.035601	0.0496	-0.30021	-0.4229
-0.046201	0.010811	-0.30791	-0.4211
-0.063683	0.00093111	-0.317	-0.42097
-0.095093	-0.0038962	-0.32889	-0.42145
-0.0037441	-0.014864	-0.32931	-0.42311
0	0	-0.16566	-0.80452
-0.023479	-0.039317	-0.18914	-0.84383
-0.010319	0.15991	-0.1943	-0.76388
-0.019648	0.039227	-0.20085	-0.75081
0.017897	0.026249	-0.19638	-0.74424
-0.03761	-0.013662	-0.2039	-0.74698
-0.018504	-0.023198	-0.20698	-0.75084
-0.060985	0.01872	-0.21569	-0.74817
0.0060887	0.033736	-0.21493	-0.74395
0.019788	0.00086653	-0.21274	-0.74386
0	0	-0.09449	-0.73576
-0.063481	-0.0085487	-0.15797	-0.74431
-0.0024319	0.10775	-0.15919	-0.69043
-0.041571	0.079233	-0.17304	-0.66402
-0.035522	0.037578	-0.18192	-0.65462
-0.038845	-0.017744	-0.18969	-0.65817
-0.03332	-0.0079847	-0.19525	-0.6595
-0.036849	0.059262	-0.20051	-0.65104
-0.01636	0.037005	-0.20256	-0.64641
-0.028791	-0.061635	-0.20576	-0.65326
0	0	-0.24639	-0.66772
-0.054955	0.0066126	-0.30135	-0.66111
-0.017366	0.097258	-0.31003	-0.61248
-0.033796	0.097861	-0.3213	-0.57986
0.00068855	0.10948	-0.32112	-0.55249
-0.065277	0.045606	-0.33418	-0.54337
-0.011377	0.026268	-0.33607	-0.53899
0.0075018	-0.020907	-0.335	-0.54198
-0.00085089	0.00012636	-0.33511	-0.54196
0.023602	-0.078403	-0.33249	-0.55067
0	0	-0.1667	-0.5761
-0.024529	0.011435	-0.19123	-0.56466
-0.020587	0.04068	-0.20152	-0.54432
-0.011356	0.10646	-0.20531	-0.50884
-0.020887	-0.036907	-0.21053	-0.51806
-0.055291	0.065212	-0.22159	-0.50502
-0.028182	0.026844	-0.22629	-0.50055
-0.0175	-0.025928	-0.22879	-0.50425
-0.019752	0.0024158	-0.23126	-0.50395
0.035207	-0.023725	-0.22734	-0.50658
0	0	-0.21196	-0.4428
-0.02305	0.017483	-0.23501	-0.42532
0.0056839	-0.035772	-0.23217	-0.4432
-0.008719	0.091745	-0.23508	-0.41262
-0.029039	-0.075785	-0.24234	-0.43157
-0.04367	-0.007154	-0.25107	-0.433
-0.0073746	-0.030972	-0.2523	-0.43816
-0.016258	-0.04026	-0.25462	-0.44391
-0.028133	-0.024139	-0.25814	-0.44693
0.0099993	0.06793	-0.25703	-0.43938
0	0	-0.17203	-1.018
-0.014887	0.073815	-0.18692	-0.94419
-0.020485	-0.013774	-0.19716	-0.95108
-0.031557	-0.012775	-0.20768	-0.95534
-0.016739	0.0043296	-0.21187	-0.95425
-0.027698	0.029383	-0.21741	-0.94838
-0.094931	-0.026456	-0.23323	-0.95279
-0.027164	-0.040214	-0.23711	-0.95853
-0.030801	-0.047408	-0.24096	-0.96446
-0.0039539	-0.041647	-0.2414	-0.96908
0	0	-0.14946	-0.71136
3.8147e-05	0.02698	-0.14942	-0.68438
-0.01613	-0.016798	-0.15749	-0.69278
-0.015903	-0.0023308	-0.16279	-0.69356
-0.055683	-0.080064	-0.17671	-0.71357
-0.03166	-0.067282	-0.18304	-0.72703
-0.02068	-0.058813	-0.18649	-0.73683
-0.017252	-0.056791	-0.18895	-0.74494
0.0087229	-0.13275	-0.18786	-0.76154
0.024399	-0.053526	-0.18515	-0.76748
0	0	-0.34615	-0.76607
-0.0021982	0.064409	-0.34834	-0.70167
0.0059859	0.029049	-0.34535	-0.68714
-0.0019979	0.071958	-0.34602	-0.66316
-0.023144	-0.031367	-0.3518	-0.671
-0.06554	0.0074537	-0.36491	-0.66951
-0.015951	-0.017456	-0.36757	-0.67242
0.0018728	0.0042262	-0.3673	-0.67181
0.033166	-0.0019384	-0.36316	-0.67205
-0.0033503	0.11804	-0.36353	-0.65894
0	0	-0.31069	-0.51753
0.0058365	0.03886	-0.30485	-0.47867
-0.014706	-0.086444	-0.3122	-0.52189
-0.020678	-0.038617	-0.3191	-0.53477
-0.019251	-0.049893	-0.32391	-0.54724
-0.010773	-0.076979	-0.32606	-0.56264
-0.062188	-0.10467	-0.33643	-0.58008
0.035775	0.035571	-0.33132	-0.575
0.032266	-0.039228	-0.32729	-0.5799
-0.038913	0.030094	-0.33161	-0.57656
0	0	-0.33958	-0.84191
-0.0081873	0.017853	-0.34777	-0.82406
3.4958e-05	-0.0037315	-0.34775	-0.82592
-0.015738	0.042741	-0.353	-0.81167
-0.057108	0.030714	-0.36728	-0.804
0.037239	-0.048575	-0.35983	-0.81371
0.025249	-0.069725	-0.35562	-0.82533
0.029161	-0.098746	-0.35146	-0.83944
-0.044558	0.02183	-0.35702	-0.83671
-0.031613	0.032944	-0.36054	-0.83305
0	0	-0.2598	-0.63283
-0.020251	0.017232	-0.28005	-0.6156
-0.025396	-0.011217	-0.29275	-0.6212
-0.012331	-0.050066	-0.29686	-0.63789
-0.0014572	-0.078742	-0.29722	-0.65758
0.01445	-0.078437	-0.29433	-0.67327
-0.043821	-0.037131	-0.30164	-0.67945
0.00095129	0.088661	-0.3015	-0.66679
0.0014983	0.033538	-0.30131	-0.6626
-0.031301	0.083837	-0.30479	-0.65328
0	0	-0.3535	-0.83521
-0.041423	-0.025435	-0.39492	-0.86064
-0.044127	-0.062026	-0.41698	-0.89165
0.0038195	-0.011874	-0.41571	-0.89561
0.050106	-0.0038567	-0.40318	-0.89658
0.052659	-0.065966	-0.39265	-0.90977
-0.076327	-0.025266	-0.40537	-0.91398
0.026299	0.086183	-0.40162	-0.90167
0.0030994	0.12179	-0.40123	-0.88644
-0.021552	0.067241	-0.40362	-0.87897
0	0	-0.36309	-0.95457
-0.02378	0.0031805	-0.38687	-0.95139
0.04227	0.070848	-0.36574	-0.91597
0.02779	-0.12849	-0.35647	-0.9588
-0.018105	-0.0006761	-0.361	-0.95897
0.033399	0.18704	-0.35432	-0.92156
0.0055191	0.073861	-0.3534	-0.90925
-0.032275	0.035908	-0.35801	-0.90412
0.018278	-0.039112	-0.35573	-0.90901
0.038247	0.093346	-0.35148	-0.89864
0	0	-0.35685	-0.96902
-0.015764	0.019107	-0.37261	-0.94991
0.013892	0.002958	-0.36566	-0.94844
-0.014415	-0.038347	-0.37047	-0.96122
0.094379	-0.0093446	-0.34687	-0.96355
-0.021963	0.16765	-0.35127	-0.93002
0.020109	0.086853	-0.34792	-0.91555
0.013707	0.094461	-0.34596	-0.90205
-0.027125	0.045982	-0.34935	-0.89631
-0.0064006	-0.039031	-0.35006	-0.90064
0	0	-0.24258	-0.81617
0.016036	0.076613	-0.22654	-0.73956
0.0061512	-0.017618	-0.22346	-0.74837
0.046749	-0.011962	-0.20788	-0.75236
-0.029182	0.049989	-0.21518	-0.73986
-0.013129	0.13891	-0.2178	-0.71208
-0.058992	0.0059972	-0.22764	-0.71108
0.026321	0.032701	-0.22388	-0.70641
0.0035307	-0.051272	-0.22343	-0.71281
0.018524	-0.073328	-0.22138	-0.72096
0	0	-0.16626	-0.74292
-0.017962	-0.02731	-0.18423	-0.77023
-0.062882	0.015629	-0.21567	-0.76242
-0.041268	0.041029	-0.22942	-0.74874
0.0072994	-0.015978	-0.2276	-0.75274
-0.033896	0.014314	-0.23438	-0.74987
0.038867	-0.02077	-0.2279	-0.75333
-0.00072598	-0.03575	-0.228	-0.75844
-0.10914	0.058345	-0.24165	-0.75115
-0.060876	0.052427	-0.24841	-0.74532
0	0	-0.16685	-0.85474
-0.021	0.039562	-0.18785	-0.81517
-0.0086339	0.099203	-0.19217	-0.76557
-0.032092	0.030219	-0.20287	-0.7555
0.041183	-0.14913	-0.19257	-0.79278
0.013115	-0.082468	-0.18995	-0.80928
-0.09218	0.096861	-0.20531	-0.79313
-0.025483	0.087935	-0.20895	-0.78057
-0.012809	0.06163	-0.21056	-0.77287
-0.0127	-0.05931	-0.21197	-0.77946
0	0	-0.29767	-0.57741
-0.047655	-0.022925	-0.34533	-0.60034
-0.033455	-0.015016	-0.36205	-0.60785
0.036017	-0.054204	-0.35005	-0.62591
0.069314	-0.012904	-0.33272	-0.62914
-0.008177	0.045999	-0.33435	-0.61994
0.013787	0.057473	-0.33206	-0.61036
-0.036477	0.0071696	-0.33727	-0.60934
0.033561	0.0042569	-0.33307	-0.6088
0.095085	0.041188	-0.32251	-0.60423
0	0	-0.21518	-0.61566
0.0077581	-0.044293	-0.20742	-0.65995
-0.017401	-0.039258	-0.21612	-0.67958
0.016131	0.039709	-0.21074	-0.66634
0.041325	-0.021414	-0.20041	-0.6717
0.037374	-0.093234	-0.19294	-0.69035
0.086398	-0.0017356	-0.17854	-0.69063
-0.034067	0.0050299	-0.1834	-0.68992
0.023628	-0.029149	-0.18045	-0.69356
-0.0071659	0.048644	-0.18125	-0.68815
0	0	-0.34897	-0.50204
-0.0049067	0.026364	-0.35388	-0.47568
0.046148	-0.14494	-0.3308	-0.54814
0.0010514	-0.047961	-0.33045	-0.56413
