# Supplementary material for: Highly efficient and sensitive patient-specific quality assurance for spot-scanned proton therapy
Source: PLoS One. 2019 Feb 14;14(2):e0212412. doi: 10.1371/journal.pone.0212412 (PMC6375645; doi:10.1371/journal.pone.0212412)
Supplement: S9 Dataset — Tab delimited text file containing the two-dimensional dose plane data (units of Gy, including the region of focus in part c) calculated by the analytic TPS. (TXT) [file pone.0212412.s009.txt]

0.56745	0.59602	0.62141	0.64681	0.6722	0.6976	0.72299	0.74839	0.76941	0.78896	0.80854	0.8281	0.84765	0.86723	0.88494	0.89713	0.90932	0.92153	0.93372	0.9459	0.95809	0.97205	0.9866	1.0011	1.0157	1.0302	1.0448	1.06	1.0775	1.0949	1.1123	1.1297	1.1471	1.1645	1.1903	1.219	1.2476	1.2763	1.3049	1.3336	1.3622	1.391	1.4197	1.4485	1.4772	1.506	1.5347	1.5666	1.5995	1.6324
0.61712	0.64726	0.67353	0.69979	0.72607	0.75234	0.7786	0.80487	0.82643	0.84643	0.86642	0.88642	0.90642	0.9264	0.94478	0.95831	0.97185	0.98536	0.99889	1.0124	1.0259	1.0414	1.0576	1.0737	1.0898	1.1059	1.1221	1.139	1.1582	1.1775	1.1967	1.216	1.2353	1.2545	1.2822	1.3127	1.3431	1.3736	1.4041	1.4345	1.465	1.4952	1.5255	1.5558	1.5861	1.6164	1.6467	1.6788	1.7116	1.7444
0.66853	0.70029	0.72744	0.75458	0.78171	0.80886	0.836	0.86313	0.88524	0.90567	0.9261	0.94652	0.96695	0.98737	1.0064	1.0214	1.0364	1.0513	1.0663	1.0812	1.0962	1.1132	1.131	1.1487	1.1665	1.1842	1.202	1.2206	1.2417	1.2629	1.284	1.3052	1.3264	1.3475	1.377	1.4093	1.4416	1.4738	1.5061	1.5384	1.5706	1.6025	1.6344	1.6663	1.6982	1.7301	1.762	1.7944	1.827	1.8596
0.71994	0.75332	0.78134	0.80935	0.83737	0.86539	0.89339	0.92141	0.94405	0.9649	0.98576	1.0066	1.0275	1.0483	1.0681	1.0845	1.1009	1.1173	1.1336	1.15	1.1664	1.1851	1.2044	1.2238	1.2432	1.2626	1.2819	1.3022	1.3253	1.3483	1.3714	1.3944	1.4174	1.4405	1.4718	1.5059	1.54	1.5741	1.6082	1.6422	1.6762	1.7097	1.7432	1.7767	1.8103	1.8438	1.8773	1.91	1.9423	1.9747
0.77137	0.80637	0.83524	0.86413	0.89302	0.92191	0.95078	0.97967	1.0029	1.0242	1.0454	1.0667	1.088	1.1093	1.1297	1.1475	1.1654	1.1832	1.201	1.2189	1.2367	1.2569	1.2779	1.2989	1.3199	1.3409	1.3619	1.3839	1.4088	1.4337	1.4587	1.4836	1.5085	1.5335	1.5666	1.6025	1.6384	1.6743	1.7102	1.7461	1.7818	1.8169	1.8521	1.8872	1.9223	1.9575	1.9926	2.0255	2.0577	2.0899
0.82278	0.8594	0.88916	0.91892	0.94868	0.97843	1.0082	1.0379	1.0617	1.0834	1.1051	1.1268	1.1486	1.1703	1.1914	1.2106	1.2299	1.2491	1.2684	1.2877	1.3069	1.3287	1.3513	1.374	1.3966	1.4192	1.4418	1.4655	1.4923	1.5191	1.546	1.5728	1.5996	1.6265	1.6615	1.6992	1.7369	1.7746	1.8123	1.85	1.8874	1.9242	1.9609	1.9977	2.0344	2.0712	2.1079	2.1411	2.1731	2.205
0.8742	0.91243	0.94306	0.97369	1.0043	1.0349	1.0656	1.0962	1.1205	1.1426	1.1648	1.1869	1.2091	1.2312	1.253	1.2737	1.2944	1.3151	1.3358	1.3565	1.3772	1.4005	1.4248	1.449	1.4733	1.4975	1.5218	1.5471	1.5758	1.6046	1.6333	1.662	1.6907	1.7194	1.7563	1.7958	1.8353	1.8748	1.9143	1.9538	1.9931	2.0314	2.0698	2.1081	2.1465	2.1848	2.2232	2.2566	2.2884	2.3202
0.93358	0.97332	1.0049	1.0365	1.0681	1.0998	1.1314	1.163	1.1878	1.2105	1.2331	1.2557	1.2784	1.301	1.3236	1.346	1.3684	1.3908	1.4132	1.4356	1.458	1.4833	1.5094	1.5356	1.5618	1.5879	1.6141	1.6415	1.6727	1.7038	1.7349	1.7661	1.7972	1.8284	1.8669	1.9078	1.9488	1.9897	2.0307	2.0716	2.1121	2.1514	2.1907	2.2299	2.2692	2.3084	2.3477	2.3813	2.413	2.4447
1.005	1.046	1.0787	1.1115	1.1442	1.177	1.2097	1.2425	1.2681	1.2913	1.3145	1.3377	1.3609	1.3841	1.4076	1.4321	1.4567	1.4813	1.5058	1.5304	1.5549	1.5825	1.611	1.6395	1.668	1.6966	1.7251	1.7551	1.7894	1.8238	1.8581	1.8925	1.9269	1.9612	2.0012	2.043	2.0848	2.1267	2.1685	2.2103	2.2514	2.2905	2.3296	2.3687	2.4077	2.4468	2.4859	2.5196	2.5514	2.5833
1.0763	1.1187	1.1526	1.1865	1.2203	1.2542	1.2881	1.322	1.3483	1.372	1.3958	1.4196	1.4433	1.4671	1.4916	1.5183	1.545	1.5717	1.5984	1.6251	1.6518	1.6816	1.7125	1.7434	1.7743	1.8052	1.8361	1.8686	1.9062	1.9438	1.9813	2.0189	2.0565	2.0941	2.1355	2.1782	2.2209	2.2636	2.3063	2.349	2.3907	2.4296	2.4685	2.5074	2.5463	2.5852	2.6241	2.6579	2.6899	2.7219
1.1477	1.1914	1.2264	1.2614	1.2964	1.3315	1.3665	1.4015	1.4285	1.4528	1.4772	1.5015	1.5258	1.5501	1.5756	1.6044	1.6333	1.6621	1.691	1.7198	1.7487	1.7808	1.8141	1.8473	1.8805	1.9138	1.947	1.9822	2.023	2.0638	2.1046	2.1454	2.1862	2.227	2.2698	2.3134	2.357	2.4006	2.4441	2.4877	2.53	2.5688	2.6075	2.6462	2.6849	2.7236	2.7624	2.7962	2.8283	2.8605
1.2191	1.2641	1.3002	1.3364	1.3725	1.4087	1.4448	1.481	1.5087	1.5336	1.5585	1.5834	1.6083	1.6332	1.6596	1.6906	1.7216	1.7526	1.7836	1.8146	1.8456	1.88	1.9156	1.9512	1.9868	2.0224	2.058	2.0957	2.1397	2.1838	2.2278	2.2718	2.3158	2.3598	2.4042	2.4486	2.4931	2.5375	2.5819	2.6264	2.6694	2.7079	2.7464	2.785	2.8235	2.862	2.9006	2.9344	2.9668	2.9991
1.2905	1.3368	1.374	1.4113	1.4486	1.4859	1.5232	1.5605	1.5889	1.6144	1.6398	1.6653	1.6908	1.7162	1.7436	1.7767	1.8099	1.843	1.8762	1.9093	1.9425	1.9792	2.0172	2.0551	2.0931	2.131	2.169	2.2093	2.2565	2.3037	2.351	2.3982	2.4455	2.4927	2.5385	2.5838	2.6291	2.6744	2.7198	2.7651	2.8086	2.847	2.8854	2.9237	2.9621	3.0004	3.0388	3.0727	3.1052	3.1377
1.3619	1.4094	1.4479	1.4863	1.5247	1.5632	1.6016	1.64	1.6692	1.6952	1.7212	1.7472	1.7732	1.7992	1.8276	1.8629	1.8982	1.9335	1.9687	2.004	2.0393	2.0784	2.1187	2.159	2.1993	2.2396	2.28	2.3228	2.3733	2.4237	2.4742	2.5247	2.5751	2.6256	2.6728	2.719	2.7652	2.8114	2.8576	2.9038	2.9479	2.9861	3.0243	3.0625	3.1007	3.1388	3.177	3.211	3.2437	3.2763
1.4538	1.5021	1.5412	1.5803	1.6194	1.6585	1.6976	1.7367	1.7676	1.7956	1.8237	1.8518	1.8799	1.908	1.9385	1.9765	2.0145	2.0525	2.0905	2.1285	2.1665	2.2083	2.2513	2.2944	2.3374	2.3804	2.4234	2.4689	2.5217	2.5745	2.6273	2.6801	2.7329	2.7858	2.8341	2.8809	2.9277	2.9745	3.0213	3.0681	3.1126	3.1499	3.1872	3.2245	3.2618	3.2991	3.3364	3.37	3.4024	3.4349
1.5481	1.5969	1.6366	1.6764	1.7161	1.7559	1.7956	1.8353	1.868	1.8983	1.9286	1.9589	1.9892	2.0195	2.0525	2.0932	2.134	2.1748	2.2156	2.2564	2.2971	2.3417	2.3875	2.4332	2.479	2.5248	2.5705	2.6186	2.6737	2.7287	2.7838	2.8389	2.8939	2.949	2.9983	3.0457	3.0932	3.1406	3.188	3.2354	3.28	3.3164	3.3527	3.3891	3.4254	3.4617	3.4981	3.5313	3.5635	3.5957
1.6424	1.6917	1.7321	1.7725	1.8128	1.8532	1.8936	1.9339	1.9684	2.001	2.0335	2.066	2.0986	2.1311	2.1664	2.21	2.2535	2.2971	2.3406	2.3842	2.4278	2.475	2.5236	2.5721	2.6206	2.6691	2.7176	2.7683	2.8257	2.883	2.9403	2.9976	3.0549	3.1123	3.1626	3.2106	3.2586	3.3066	3.3546	3.4026	3.4475	3.4829	3.5183	3.5536	3.589	3.6244	3.6598	3.6926	3.7246	3.7565
1.7367	1.7866	1.8276	1.8686	1.9096	1.9506	1.9916	2.0326	2.0689	2.1036	2.1384	2.1732	2.2079	2.2427	2.2803	2.3267	2.373	2.4193	2.4657	2.512	2.5584	2.6084	2.6597	2.7109	2.7622	2.8135	2.8647	2.9181	2.9776	3.0372	3.0968	3.1564	3.2159	3.2755	3.3268	3.3754	3.424	3.4726	3.5212	3.5698	3.6149	3.6493	3.6838	3.7182	3.7527	3.7871	3.8215	3.8539	3.8856	3.9173
1.8309	1.8814	1.923	1.9646	2.0063	2.0479	2.0895	2.1312	2.1693	2.2063	2.2433	2.2803	2.3173	2.3543	2.3943	2.4434	2.4925	2.5416	2.5907	2.6399	2.689	2.7418	2.7958	2.8498	2.9038	2.9578	3.0118	3.0678	3.1296	3.1914	3.2533	3.3151	3.3769	3.4387	3.4911	3.5403	3.5895	3.6387	3.6879	3.7371	3.7824	3.8158	3.8493	3.8828	3.9163	3.9498	3.9833	4.0152	4.0467	4.0781
1.9252	1.9762	2.0185	2.0607	2.103	2.1453	2.1875	2.2298	2.2698	2.309	2.3482	2.3874	2.4266	2.4658	2.5082	2.5601	2.612	2.6639	2.7158	2.7677	2.8196	2.8751	2.9319	2.9886	3.0454	3.1022	3.1589	3.2175	3.2816	3.3457	3.4097	3.4738	3.5379	3.602	3.6553	3.7051	3.7549	3.8047	3.8545	3.9043	3.9498	3.9823	4.0149	4.0474	4.0799	4.1125	4.145	4.1765	4.2077	4.2389
2.0286	2.0802	2.1227	2.1653	2.2078	2.2504	2.2929	2.3354	2.3773	2.4189	2.4605	2.5021	2.5437	2.5854	2.6303	2.6852	2.7401	2.795	2.8499	2.9048	2.9597	3.0184	3.0784	3.1383	3.1982	3.2582	3.3181	3.3796	3.4454	3.5113	3.5772	3.6431	3.709	3.7748	3.8286	3.8782	3.9279	3.9776	4.0273	4.077	4.1221	4.1538	4.1854	4.217	4.2486	4.2802	4.3119	4.3431	4.3743	4.4054
2.1457	2.1978	2.2402	2.2825	2.3248	2.3671	2.4094	2.4517	2.4954	2.5397	2.584	2.6283	2.6725	2.7168	2.7646	2.8229	2.8811	2.9394	2.9977	3.056	3.1142	3.1767	3.2404	3.3042	3.368	3.4318	3.4956	3.5602	3.6271	3.6941	3.7611	3.8281	3.8951	3.9621	4.0152	4.0637	4.1122	4.1607	4.2092	4.2577	4.3018	4.3326	4.3634	4.3942	4.425	4.4558	4.4866	4.5177	4.5491	4.5804
2.2628	2.3155	2.3576	2.3996	2.4417	2.4838	2.5258	2.5679	2.6136	2.6606	2.7075	2.7544	2.8014	2.8483	2.8989	2.9605	3.0222	3.0838	3.1455	3.2071	3.2688	3.3349	3.4025	3.4701	3.5378	3.6054	3.673	3.7408	3.8089	3.877	3.9451	4.0132	4.0813	4.1494	4.2019	4.2492	4.2965	4.3438	4.3911	4.4385	4.4814	4.5114	4.5414	4.5713	4.6013	4.6313	4.6612	4.6924	4.7239	4.7554
2.3799	2.4332	2.475	2.5168	2.5587	2.6005	2.6423	2.6841	2.7318	2.7814	2.831	2.8806	2.9302	2.9798	3.0332	3.0982	3.1632	3.2282	3.2933	3.3583	3.4233	3.4931	3.5646	3.6361	3.7075	3.779	3.8504	3.9214	3.9906	4.0598	4.129	4.1982	4.2675	4.3367	4.3886	4.4347	4.4808	4.527	4.5731	4.6192	4.6611	4.6902	4.7194	4.7485	4.7776	4.8068	4.8359	4.8669	4.8987	4.9304
2.497	2.5508	2.5924	2.634	2.6756	2.7172	2.7588	2.8004	2.85	2.9022	2.9545	3.0067	3.059	3.1112	3.1675	3.2359	3.3043	3.3727	3.441	3.5094	3.5778	3.6514	3.7267	3.802	3.8773	3.9526	4.0279	4.1019	4.1723	4.2426	4.313	4.3833	4.4536	4.524	4.5752	4.6202	4.6651	4.7101	4.755	4.8	4.8407	4.869	4.8973	4.9257	4.954	4.9823	5.0106	5.0416	5.0735	5.1054
2.6141	2.6685	2.7099	2.7512	2.7926	2.8339	2.8753	2.9166	2.9681	3.023	3.078	3.1329	3.1878	3.2427	3.3018	3.3736	3.4453	3.517	3.5888	3.6606	3.7323	3.8096	3.8888	3.9679	4.047	4.1262	4.2053	4.2825	4.354	4.4254	4.4969	4.5683	4.6398	4.7112	4.7619	4.8057	4.8494	4.8932	4.9369	4.9807	5.0204	5.0479	5.0753	5.1028	5.1303	5.1577	5.1852	5.2162	5.2483	5.2803
2.7312	2.7862	2.8273	2.8684	2.9095	2.9506	2.9918	3.0329	3.0863	3.1439	3.2014	3.259	3.3166	3.3741	3.4361	3.5112	3.5863	3.6615	3.7366	3.8117	3.8868	3.9679	4.0508	4.1338	4.2168	4.2998	4.3828	4.4631	4.5357	4.6083	4.6808	4.7534	4.826	4.8985	4.9486	4.9912	5.0337	5.0763	5.1189	5.1614	5.2	5.2267	5.2533	5.28	5.3066	5.3333	5.3599	5.3908	5.4231	5.4553
2.853	2.9084	2.9522	2.996	3.0398	3.0835	3.1273	3.1711	3.2276	3.2884	3.3492	3.41	3.4708	3.5316	3.5968	3.6753	3.7538	3.8323	3.9108	3.9893	4.0678	4.1516	4.2372	4.3228	4.4084	4.494	4.5796	4.6621	4.7352	4.8083	4.8813	4.9544	5.0275	5.1005	5.1495	5.1904	5.2314	5.2723	5.3132	5.3541	5.3912	5.4166	5.4421	5.4675	5.493	5.5184	5.5439	5.5743	5.6064	5.6385
2.9753	3.0313	3.078	3.1247	3.1715	3.2182	3.265	3.3117	3.3715	3.4356	3.4996	3.5637	3.6278	3.6919	3.7604	3.8423	3.9242	4.0061	4.0879	4.1698	4.2517	4.3382	4.4263	4.5144	4.6025	4.6906	4.7787	4.8631	4.9367	5.0102	5.0837	5.1572	5.2307	5.3042	5.352	5.3912	5.4305	5.4697	5.5089	5.5482	5.5836	5.6078	5.6321	5.6563	5.6805	5.7047	5.7289	5.7588	5.7907	5.8226
3.0976	3.154	3.2038	3.2535	3.3032	3.3529	3.4026	3.4524	3.5153	3.5827	3.6501	3.7175	3.7848	3.8522	3.9241	4.0093	4.0946	4.1798	4.2651	4.3504	4.4356	4.5249	4.6154	4.706	4.7966	4.8872	4.9777	5.0642	5.1381	5.2121	5.286	5.36	5.4339	5.5079	5.5545	5.592	5.6296	5.6671	5.7047	5.7422	5.7761	5.7991	5.822	5.845	5.8679	5.8909	5.9139	5.9434	5.975	6.0067
3.22	3.2768	3.3295	3.3822	3.4349	3.4876	3.5403	3.593	3.6592	3.7299	3.8005	3.8712	3.9419	4.0126	4.0877	4.1764	4.265	4.3536	4.4423	4.5309	4.6195	4.7115	4.8046	4.8976	4.9907	5.0837	5.1768	5.2652	5.3396	5.414	5.4884	5.5628	5.6372	5.7115	5.757	5.7929	5.8287	5.8645	5.9004	5.9362	5.9685	5.9903	6.012	6.0337	6.0554	6.0771	6.0989	6.1279	6.1594	6.1908
3.3423	3.3996	3.4553	3.511	3.5667	3.6223	3.678	3.7337	3.8031	3.877	3.951	4.025	4.0989	4.1729	4.2514	4.3434	4.4354	4.5274	4.6194	4.7114	4.8035	4.8981	4.9937	5.0892	5.1848	5.2803	5.3759	5.4662	5.5411	5.6159	5.6907	5.7656	5.8404	5.9152	5.9595	5.9937	6.0278	6.062	6.0961	6.1303	6.161	6.1815	6.2019	6.2224	6.2429	6.2634	6.2839	6.3124	6.3437	6.3749
3.4646	3.5224	3.5811	3.6397	3.6984	3.757	3.8157	3.8743	3.9469	4.0242	4.1015	4.1787	4.256	4.3332	4.415	4.5104	4.6058	4.7012	4.7966	4.892	4.9874	5.0847	5.1828	5.2808	5.3788	5.4769	5.5749	5.6673	5.7425	5.8178	5.8931	5.9683	6.0436	6.1189	6.162	6.1945	6.2269	6.2594	6.2918	6.3243	6.3534	6.3727	6.3919	6.4112	6.4304	6.4496	6.4689	6.4969	6.528	6.559
3.593	3.6515	3.7136	3.7756	3.8377	3.8997	3.9617	4.0238	4.1005	4.182	4.2636	4.3452	4.4268	4.5083	4.5942	4.6928	4.7915	4.8901	4.9888	5.0874	5.1861	5.2852	5.3844	5.4836	5.5828	5.682	5.7812	5.8741	5.9481	6.0222	6.0962	6.1702	6.2442	6.3183	6.3601	6.3911	6.4222	6.4532	6.4843	6.5154	6.5433	6.5621	6.5808	6.5995	6.6182	6.637	6.6557	6.6837	6.7149	6.746
3.7304	3.7901	3.8562	3.9222	3.9883	4.0543	4.1204	4.1865	4.2685	4.356	4.4434	4.5308	4.6182	4.7057	4.7967	4.8984	5.0002	5.1019	5.2036	5.3054	5.4071	5.5063	5.6047	5.7031	5.8015	5.8999	5.9983	6.0897	6.1599	6.2302	6.3004	6.3707	6.441	6.5112	6.5514	6.5815	6.6116	6.6418	6.6719	6.702	6.7295	6.7488	6.768	6.7873	6.8066	6.8259	6.8452	6.8738	6.9055	6.9373
3.8677	3.9287	3.9987	4.0688	4.1389	4.209	4.2791	4.3491	4.4366	4.5299	4.6232	4.7164	4.8097	4.903	4.9992	5.104	5.2088	5.3136	5.4185	5.5233	5.6281	5.7275	5.8251	5.9227	6.0203	6.1179	6.2154	6.3053	6.3717	6.4382	6.5047	6.5712	6.6377	6.7042	6.7427	6.7719	6.8011	6.8303	6.8595	6.8887	6.9156	6.9354	6.9553	6.9751	6.995	7.0148	7.0347	7.0639	7.0962	7.1285
4.0051	4.0672	4.1413	4.2154	4.2895	4.3636	4.4377	4.5118	4.6047	4.7038	4.803	4.9021	5.0012	5.1004	5.2017	5.3096	5.4175	5.5254	5.6333	5.7412	5.8491	5.9487	6.0455	6.1422	6.239	6.3358	6.4326	6.5208	6.5835	6.6463	6.709	6.7717	6.8344	6.8971	6.934	6.9623	6.9906	7.0188	7.0471	7.0754	7.1017	7.1221	7.1425	7.1629	7.1834	7.2038	7.2242	7.254	7.2869	7.3198
4.1425	4.2058	4.2839	4.362	4.4401	4.5183	4.5964	4.6745	4.7728	4.8778	4.9827	5.0877	5.1927	5.2977	5.4042	5.5152	5.6262	5.7372	5.8482	5.9592	6.0701	6.1699	6.2658	6.3618	6.4578	6.5537	6.6497	6.7364	6.7954	6.8543	6.9133	6.9722	7.0311	7.0901	7.1253	7.1527	7.18	7.2074	7.2347	7.2621	7.2878	7.3088	7.3298	7.3508	7.3717	7.3927	7.4137	7.4441	7.4776	7.5111
4.2799	4.3443	4.4265	4.5086	4.5908	4.6729	4.755	4.8372	4.9408	5.0517	5.1625	5.2734	5.3842	5.495	5.6067	5.7208	5.8348	5.9489	6.063	6.1771	6.2911	6.391	6.4862	6.5813	6.6765	6.7717	6.8668	6.952	7.0072	7.0623	7.1175	7.1727	7.2279	7.283	7.3166	7.3431	7.3695	7.3959	7.4223	7.4487	7.4739	7.4955	7.517	7.5386	7.5601	7.5817	7.6032	7.6342	7.6683	7.7024
4.4173	4.4829	4.5691	4.6552	4.7414	4.8275	4.9137	4.9998	5.1089	5.2256	5.3423	5.459	5.5757	5.6924	5.8092	5.9264	6.0435	6.1607	6.2778	6.395	6.5122	6.6122	6.7066	6.8009	6.8953	6.9896	7.0839	7.1676	7.219	7.2704	7.3218	7.3732	7.4246	7.476	7.508	7.5335	7.5589	7.5844	7.6099	7.6354	7.66	7.6822	7.7043	7.7264	7.7485	7.7706	7.7927	7.8243	7.859	7.8937
4.5947	4.6647	4.7554	4.8462	4.937	5.0278	5.1186	5.2093	5.3221	5.4423	5.5625	5.6826	5.8028	5.9229	6.0426	6.1609	6.2792	6.3975	6.5158	6.6341	6.7524	6.8506	6.9421	7.0337	7.1252	7.2167	7.3082	7.3886	7.4354	7.4823	7.5291	7.5759	7.6228	7.6696	7.7	7.7249	7.7498	7.7747	7.7996	7.8245	7.8491	7.8728	7.8964	7.9201	7.9438	7.9674	7.9911	8.0244	8.0608	8.0973
4.7766	4.8513	4.9467	5.0422	5.1377	5.2331	5.3286	5.4241	5.5404	5.6638	5.7871	5.9105	6.0338	6.1571	6.2794	6.3987	6.5179	6.6371	6.7563	6.8755	6.9947	7.0909	7.1794	7.2679	7.3564	7.4449	7.5334	7.6103	7.6524	7.6946	7.7368	7.779	7.8211	7.8633	7.8921	7.9165	7.9408	7.9652	7.9896	8.0139	8.0385	8.0638	8.0892	8.1145	8.1398	8.1651	8.1905	8.2255	8.2639	8.3022
4.9585	5.0379	5.138	5.2382	5.3383	5.4385	5.5387	5.6388	5.7587	5.8853	6.0118	6.1383	6.2648	6.3914	6.5163	6.6364	6.7566	6.8767	6.9968	7.117	7.2371	7.3312	7.4167	7.5021	7.5876	7.673	7.7584	7.8319	7.8694	7.9069	7.9445	7.982	8.0195	8.057	8.0843	8.1081	8.1319	8.1557	8.1795	8.2033	8.2279	8.2549	8.2819	8.3089	8.3359	8.3628	8.3898	8.4267	8.4669	8.5071
5.1403	5.2245	5.3293	5.4342	5.539	5.6439	5.7487	5.8535	5.977	6.1067	6.2365	6.3662	6.4959	6.6256	6.7531	6.8742	6.9952	7.1163	7.2374	7.3584	7.4795	7.5715	7.6539	7.7364	7.8187	7.9011	7.9836	8.0536	8.0864	8.1193	8.1521	8.185	8.2178	8.2507	8.2764	8.2996	8.3229	8.3462	8.3694	8.3927	8.4173	8.4459	8.4746	8.5033	8.5319	8.5606	8.5892	8.6279	8.67	8.7121
5.3222	5.4111	5.5206	5.6302	5.7397	5.8492	5.9588	6.0683	6.1953	6.3282	6.4611	6.594	6.7269	6.8598	6.99	7.1119	7.2339	7.3559	7.4779	7.5999	7.7218	7.8119	7.8912	7.9706	8.0499	8.1293	8.2086	8.2752	8.3034	8.3316	8.3598	8.388	8.4162	8.4444	8.4685	8.4912	8.5139	8.5366	8.5593	8.5821	8.6067	8.637	8.6673	8.6976	8.7279	8.7583	8.7886	8.8291	8.8731	8.917
5.5041	5.5977	5.7119	5.8261	5.9404	6.0546	6.1688	6.283	6.4136	6.5497	6.6858	6.8219	6.958	7.094	7.2268	7.3497	7.4726	7.5955	7.7184	7.8413	7.9642	8.0522	8.1285	8.2048	8.2811	8.3574	8.4338	8.4969	8.5204	8.5439	8.5675	8.591	8.6146	8.6381	8.6606	8.6828	8.705	8.7271	8.7493	8.7715	8.7961	8.8281	8.86	8.892	8.924	8.956	8.9879	9.0303	9.0761	9.122
5.7033	5.8008	5.9195	6.0382	6.1569	6.2756	6.3943	6.513	6.6465	6.785	6.9234	7.0619	7.2003	7.3388	7.4731	7.5954	7.7177	7.8399	7.9622	8.0845	8.2067	8.292	8.3649	8.4379	8.5108	8.5837	8.6566	8.7165	8.737	8.7575	8.778	8.7986	8.8191	8.8396	8.8609	8.8825	8.9041	8.9257	8.9473	8.9689	8.9934	9.0267	9.06	9.0933	9.1265	9.1598	9.1931	9.2367	9.2838	9.3308
5.9287	6.0286	6.1515	6.2744	6.3973	6.5202	6.643	6.7659	6.9013	7.0409	7.1805	7.3201	7.4596	7.5992	7.7337	7.853	7.9723	8.0916	8.2109	8.3302	8.4495	8.5311	8.6001	8.6691	8.7381	8.8072	8.8762	8.933	8.9529	8.9729	8.9929	9.0129	9.0329	9.0528	9.0736	9.0946	9.1155	9.1365	9.1575	9.1785	9.2027	9.2367	9.2708	9.3048	9.3388	9.3728	9.4069	9.4509	9.4983	9.5457
6.1541	6.2565	6.3835	6.5106	6.6376	6.7647	6.8918	7.0188	7.1561	7.2968	7.4376	7.5783	7.719	7.8597	7.9943	8.1106	8.2269	8.3433	8.4596	8.5759	8.6922	8.7701	8.8352	8.9004	8.9655	9.0306	9.0957	9.1494	9.1689	9.1883	9.2078	9.2272	9.2466	9.2661	9.2862	9.3066	9.3269	9.3473	9.3677	9.388	9.412	9.4468	9.4816	9.5163	9.5511	9.5859	9.6206	9.6651	9.7128	9.7605
6.3794	6.4843	6.6156	6.7468	6.878	7.0093	7.1405	7.2717	7.4109	7.5528	7.6946	7.8365	7.9783	8.1202	8.2549	8.3682	8.4816	8.5949	8.7083	8.8216	8.935	9.0092	9.0704	9.1316	9.1928	9.2541	9.3153	9.3659	9.3848	9.4037	9.4226	9.4415	9.4604	9.4793	9.4989	9.5186	9.5384	9.5581	9.5779	9.5976	9.6213	9.6568	9.6923	9.7279	9.7634	9.7989	9.8344	9.8793	9.9273	9.9754
6.6048	6.7122	6.8476	6.983	7.1184	7.2538	7.3892	7.5246	7.6657	7.8087	7.9517	8.0947	8.2377	8.3807	8.5155	8.6259	8.7362	8.8466	8.957	9.0673	9.1777	9.2483	9.3056	9.3629	9.4202	9.4775	9.5348	9.5824	9.6008	9.6191	9.6375	9.6558	9.6742	9.6926	9.7115	9.7306	9.7498	9.7689	9.788	9.8072	9.8306	9.8669	9.9031	9.9394	9.9757	10.012	10.048	10.094	10.142	10.19
6.8302	6.94	7.0796	7.2192	7.3588	7.4984	7.638	7.7775	7.9205	8.0646	8.2088	8.3529	8.497	8.6411	8.7761	8.8835	8.9909	9.0983	9.2057	9.313	9.4204	9.4873	9.5407	9.5942	9.6476	9.701	9.7544	9.7989	9.8167	9.8345	9.8523	9.8701	9.888	9.9058	9.9241	9.9427	9.9612	9.9797	9.9982	10.017	10.04	10.077	10.114	10.151	10.188	10.225	10.262	10.308	10.356	10.405
7.0555	7.1679	7.3116	7.4554	7.5992	7.7429	7.8867	8.0305	8.1753	8.3206	8.4658	8.6111	8.7563	8.9016	9.0366	9.1411	9.2455	9.3499	9.4543	9.5588	9.6632	9.7264	9.7759	9.8254	9.8749	9.9244	9.9739	10.015	10.033	10.05	10.067	10.084	10.102	10.119	10.137	10.155	10.173	10.19	10.208	10.226	10.249	10.287	10.325	10.362	10.4	10.438	10.476	10.522	10.571	10.62
7.3375	7.4487	7.5905	7.7323	7.8741	8.0159	8.1576	8.2994	8.4429	8.5868	8.7308	8.8748	9.0187	9.1627	9.2965	9.3996	9.5026	9.6057	9.7088	9.8119	9.915	9.9758	10.023	10.069	10.116	10.163	10.209	10.248	10.264	10.279	10.295	10.31	10.325	10.341	10.357	10.374	10.391	10.408	10.425	10.442	10.464	10.501	10.537	10.574	10.611	10.648	10.684	10.73	10.778	10.826
7.6258	7.7355	7.8746	8.0137	8.1528	8.292	8.4311	8.5702	8.7118	8.8542	8.9966	9.139	9.2815	9.4239	9.5562	9.6581	9.7601	9.862	9.9639	10.066	10.168	10.226	10.27	10.315	10.359	10.403	10.447	10.483	10.497	10.51	10.524	10.537	10.55	10.564	10.579	10.595	10.611	10.626	10.642	10.658	10.679	10.714	10.75	10.786	10.821	10.857	10.892	10.936	10.983	11.03
7.9141	8.0223	8.1587	8.2952	8.4316	8.5681	8.7045	8.8409	8.9807	9.1216	9.2625	9.4033	9.5442	9.6851	9.8159	9.9167	10.017	10.118	10.219	10.32	10.421	10.477	10.518	10.56	10.601	10.643	10.684	10.718	10.73	10.741	10.752	10.764	10.775	10.787	10.8	10.815	10.83	10.845	10.86	10.874	10.894	10.928	10.963	10.997	11.031	11.066	11.1	11.143	11.189	11.235
8.2024	8.3091	8.4428	8.5766	8.7104	8.8441	8.9779	9.1117	9.2496	9.389	9.5283	9.6676	9.8069	9.9463	10.076	10.175	10.275	10.375	10.474	10.574	10.673	10.727	10.766	10.805	10.844	10.883	10.922	10.953	10.962	10.972	10.981	10.991	11	11.009	11.022	11.036	11.049	11.063	11.077	11.091	11.109	11.142	11.175	11.209	11.242	11.275	11.308	11.35	11.395	11.44
8.4907	8.5958	8.7269	8.858	8.9891	9.1202	9.2513	9.3824	9.5186	9.6563	9.7941	9.9319	10.07	10.207	10.335	10.434	10.532	10.631	10.729	10.828	10.926	10.978	11.014	11.05	11.087	11.123	11.159	11.188	11.195	11.203	11.21	11.217	11.225	11.232	11.244	11.256	11.269	11.281	11.294	11.307	11.324	11.356	11.388	11.42	11.452	11.484	11.516	11.557	11.601	11.645
8.779	8.8826	9.011	9.1395	9.2679	9.3963	9.5248	9.6532	9.7875	9.9237	10.06	10.196	10.332	10.469	10.595	10.692	10.79	10.887	10.984	11.082	11.179	11.229	11.262	11.296	11.329	11.363	11.396	11.423	11.428	11.434	11.439	11.444	11.45	11.455	11.465	11.477	11.488	11.5	11.511	11.523	11.539	11.57	11.601	11.632	11.662	11.693	11.724	11.764	11.807	11.849
9.0791	9.1798	9.3047	9.4296	9.5545	9.6795	9.8044	9.9293	10.061	10.195	10.329	10.463	10.597	10.731	10.855	10.95	11.045	11.139	11.234	11.328	11.423	11.47	11.502	11.533	11.565	11.596	11.627	11.652	11.655	11.658	11.662	11.665	11.668	11.672	11.68	11.69	11.7	11.711	11.721	11.731	11.746	11.774	11.803	11.831	11.86	11.888	11.916	11.955	11.996	12.038
9.397	9.4925	9.6126	9.7328	9.8529	9.9731	10.093	10.213	10.342	10.472	10.603	10.734	10.865	10.996	11.116	11.206	11.295	11.385	11.475	11.564	11.654	11.699	11.729	11.759	11.789	11.819	11.849	11.871	11.873	11.874	11.875	11.876	11.878	11.879	11.885	11.894	11.902	11.91	11.919	11.927	11.939	11.964	11.988	12.012	12.036	12.061	12.085	12.121	12.161	12.201
9.7149	9.8052	9.9206	10.036	10.151	10.267	10.382	10.497	10.622	10.75	10.877	11.005	11.132	11.26	11.377	11.461	11.546	11.631	11.715	11.8	11.885	11.927	11.956	11.984	12.013	12.041	12.07	12.091	12.09	12.089	12.089	12.088	12.087	12.086	12.091	12.097	12.103	12.11	12.116	12.123	12.133	12.153	12.173	12.193	12.213	12.234	12.254	12.288	12.326	12.365
10.033	10.118	10.229	10.339	10.45	10.56	10.671	10.782	10.902	11.027	11.151	11.276	11.4	11.524	11.638	11.717	11.797	11.877	11.956	12.036	12.116	12.156	12.183	12.21	12.237	12.264	12.291	12.311	12.308	12.305	12.302	12.299	12.296	12.293	12.296	12.3	12.305	12.31	12.314	12.319	12.326	12.342	12.358	12.374	12.39	12.407	12.423	12.454	12.491	12.528
10.351	10.431	10.537	10.642	10.748	10.854	10.96	11.066	11.183	11.304	11.425	11.546	11.668	11.789	11.898	11.973	12.048	12.122	12.197	12.272	12.346	12.384	12.41	12.436	12.461	12.487	12.512	12.53	12.525	12.52	12.515	12.51	12.505	12.5	12.501	12.504	12.506	12.509	12.512	12.515	12.52	12.532	12.544	12.555	12.567	12.579	12.591	12.621	12.656	12.692
10.668	10.743	10.844	10.946	11.047	11.148	11.249	11.35	11.463	11.581	11.699	11.817	11.935	12.053	12.159	12.229	12.298	12.368	12.438	12.508	12.577	12.613	12.637	12.661	12.685	12.71	12.734	12.75	12.743	12.736	12.729	12.722	12.715	12.707	12.706	12.707	12.708	12.709	12.71	12.71	12.713	12.721	12.729	12.737	12.744	12.752	12.76	12.788	12.822	12.856
10.986	11.056	11.152	11.249	11.345	11.441	11.538	11.634	11.744	11.859	11.973	12.088	12.203	12.318	12.42	12.485	12.549	12.614	12.679	12.743	12.808	12.841	12.864	12.887	12.91	12.932	12.955	12.97	12.961	12.951	12.942	12.933	12.924	12.915	12.912	12.91	12.909	12.908	12.907	12.906	12.906	12.91	12.914	12.918	12.921	12.925	12.929	12.954	12.987	13.019
11.285	11.351	11.441	11.531	11.621	11.711	11.801	11.891	11.996	12.106	12.216	12.326	12.436	12.546	12.643	12.702	12.761	12.82	12.879	12.938	12.997	13.028	13.05	13.072	13.094	13.116	13.138	13.152	13.14	13.129	13.117	13.105	13.094	13.082	13.076	13.072	13.068	13.064	13.061	13.057	13.054	13.055	13.056	13.057	13.059	13.06	13.061	13.084	13.114	13.144
11.581	11.643	11.727	11.81	11.894	11.978	12.061	12.145	12.245	12.35	12.455	12.56	12.665	12.77	12.863	12.916	12.969	13.022	13.075	13.128	13.181	13.21	13.232	13.253	13.274	13.296	13.317	13.329	13.315	13.301	13.287	13.273	13.259	13.245	13.237	13.23	13.223	13.216	13.209	13.202	13.196	13.195	13.194	13.193	13.191	13.19	13.189	13.21	13.237	13.265
11.877	11.935	12.013	12.09	12.167	12.244	12.322	12.399	12.493	12.594	12.694	12.794	12.895	12.995	13.082	13.129	13.176	13.223	13.271	13.318	13.365	13.392	13.413	13.434	13.454	13.475	13.496	13.507	13.491	13.474	13.458	13.441	13.425	13.408	13.397	13.387	13.377	13.367	13.357	13.347	13.338	13.335	13.331	13.328	13.324	13.321	13.317	13.335	13.361	13.386
12.173	12.228	12.299	12.369	12.44	12.511	12.582	12.653	12.742	12.838	12.933	13.028	13.124	13.219	13.301	13.342	13.384	13.425	13.466	13.508	13.549	13.574	13.594	13.614	13.634	13.654	13.674	13.685	13.666	13.647	13.628	13.609	13.59	13.572	13.557	13.544	13.531	13.518	13.505	13.492	13.481	13.475	13.469	13.463	13.457	13.451	13.445	13.461	13.484	13.507
12.47	12.52	12.585	12.649	12.713	12.778	12.842	12.907	12.991	13.081	13.172	13.263	13.353	13.444	13.52	13.556	13.591	13.627	13.662	13.698	13.733	13.756	13.776	13.795	13.814	13.834	13.853	13.862	13.841	13.82	13.799	13.777	13.756	13.735	13.717	13.701	13.685	13.669	13.653	13.637	13.623	13.615	13.606	13.598	13.59	13.582	13.573	13.587	13.607	13.628
12.766	12.812	12.871	12.929	12.987	13.045	13.103	13.161	13.24	13.325	13.411	13.497	13.582	13.668	13.74	13.769	13.799	13.828	13.858	13.888	13.917	13.939	13.957	13.976	13.995	14.013	14.032	14.04	14.016	13.993	13.969	13.945	13.922	13.898	13.878	13.859	13.84	13.82	13.801	13.782	13.765	13.755	13.744	13.733	13.723	13.712	13.701	13.712	13.73	13.748
13.015	13.058	13.111	13.164	13.218	13.271	13.324	13.377	13.449	13.528	13.607	13.686	13.765	13.844	13.91	13.935	13.961	13.987	14.012	14.038	14.063	14.083	14.101	14.119	14.137	14.155	14.173	14.181	14.156	14.132	14.107	14.083	14.059	14.034	14.013	13.992	13.971	13.95	13.929	13.908	13.89	13.877	13.865	13.852	13.839	13.827	13.814	13.823	13.839	13.854
13.194	13.235	13.285	13.335	13.385	13.435	13.485	13.535	13.6	13.669	13.739	13.808	13.878	13.947	14.006	14.03	14.055	14.079	14.104	14.128	14.153	14.172	14.189	14.206	14.224	14.241	14.258	14.265	14.243	14.22	14.198	14.176	14.153	14.131	14.109	14.089	14.068	14.047	14.026	14.005	13.986	13.973	13.959	13.946	13.932	13.919	13.905	13.912	13.925	13.938
13.372	13.411	13.458	13.505	13.552	13.599	13.646	13.693	13.75	13.81	13.87	13.93	13.99	14.05	14.101	14.125	14.148	14.172	14.195	14.219	14.242	14.261	14.277	14.294	14.31	14.327	14.343	14.35	14.33	14.309	14.289	14.268	14.248	14.227	14.206	14.185	14.165	14.144	14.123	14.102	14.083	14.069	14.054	14.04	14.025	14.011	13.996	14.001	14.011	14.022
13.551	13.587	13.631	13.675	13.719	13.763	13.807	13.852	13.9	13.951	14.002	14.052	14.103	14.154	14.197	14.22	14.242	14.264	14.287	14.309	14.332	14.349	14.365	14.381	14.397	14.412	14.428	14.435	14.417	14.398	14.379	14.361	14.342	14.323	14.303	14.282	14.262	14.241	14.22	14.199	14.18	14.164	14.149	14.134	14.118	14.103	14.087	14.089	14.097	14.105
13.73	13.763	13.804	13.845	13.886	13.928	13.969	14.01	14.051	14.092	14.133	14.174	14.216	14.257	14.293	14.314	14.336	14.357	14.379	14.4	14.421	14.438	14.453	14.468	14.483	14.498	14.513	14.52	14.503	14.487	14.47	14.453	14.436	14.42	14.4	14.379	14.358	14.338	14.317	14.296	14.277	14.26	14.244	14.227	14.211	14.195	14.178	14.178	14.183	14.189
13.908	13.939	13.977	14.016	14.054	14.092	14.13	14.168	14.201	14.233	14.265	14.296	14.328	14.36	14.389	14.409	14.429	14.45	14.47	14.49	14.511	14.527	14.541	14.555	14.569	14.584	14.598	14.605	14.59	14.575	14.56	14.546	14.531	14.516	14.497	14.476	14.455	14.435	14.414	14.393	14.373	14.356	14.339	14.321	14.304	14.287	14.269	14.267	14.27	14.272
14.087	14.116	14.151	14.186	14.221	14.256	14.291	14.326	14.352	14.374	14.396	14.419	14.441	14.463	14.485	14.504	14.523	14.542	14.562	14.581	14.6	14.615	14.629	14.642	14.656	14.669	14.683	14.69	14.677	14.664	14.651	14.638	14.625	14.612	14.593	14.573	14.552	14.532	14.511	14.49	14.47	14.452	14.433	14.415	14.397	14.378	14.36	14.356	14.356	14.356
14.161	14.189	14.222	14.254	14.287	14.319	14.352	14.385	14.407	14.425	14.443	14.461	14.479	14.497	14.516	14.534	14.553	14.572	14.59	14.609	14.628	14.644	14.658	14.673	14.688	14.703	14.718	14.727	14.716	14.705	14.694	14.683	14.672	14.661	14.644	14.624	14.604	14.584	14.564	14.544	14.525	14.506	14.487	14.469	14.45	14.431	14.413	14.408	14.407	14.407
14.224	14.251	14.281	14.311	14.341	14.372	14.402	14.432	14.451	14.465	14.48	14.495	14.509	14.524	14.539	14.557	14.576	14.594	14.612	14.63	14.648	14.665	14.682	14.698	14.715	14.731	14.748	14.758	14.749	14.74	14.731	14.722	14.714	14.705	14.688	14.669	14.651	14.632	14.613	14.594	14.575	14.556	14.537	14.518	14.499	14.48	14.461	14.455	14.454	14.454
14.287	14.313	14.34	14.368	14.396	14.424	14.452	14.479	14.495	14.506	14.517	14.528	14.539	14.55	14.563	14.581	14.598	14.616	14.633	14.651	14.669	14.687	14.705	14.723	14.741	14.759	14.777	14.789	14.782	14.776	14.769	14.762	14.755	14.749	14.733	14.715	14.697	14.679	14.661	14.643	14.625	14.605	14.586	14.567	14.547	14.528	14.509	14.503	14.502	14.501
14.35	14.374	14.4	14.425	14.451	14.476	14.501	14.527	14.539	14.546	14.554	14.562	14.569	14.577	14.587	14.604	14.621	14.638	14.655	14.672	14.689	14.708	14.728	14.748	14.767	14.787	14.807	14.82	14.816	14.811	14.806	14.802	14.797	14.792	14.778	14.761	14.744	14.727	14.71	14.693	14.675	14.655	14.635	14.616	14.596	14.576	14.557	14.551	14.549	14.548
14.413	14.436	14.459	14.482	14.505	14.528	14.551	14.574	14.583	14.587	14.591	14.595	14.599	14.603	14.611	14.627	14.644	14.66	14.677	14.693	14.71	14.73	14.751	14.772	14.794	14.815	14.836	14.852	14.849	14.846	14.844	14.841	14.838	14.836	14.823	14.807	14.791	14.774	14.758	14.742	14.725	14.705	14.685	14.665	14.645	14.625	14.605	14.598	14.596	14.595
14.476	14.498	14.519	14.539	14.56	14.58	14.601	14.621	14.627	14.628	14.628	14.629	14.629	14.63	14.634	14.65	14.666	14.682	14.698	14.714	14.73	14.751	14.774	14.797	14.82	14.843	14.866	14.883	14.882	14.882	14.881	14.881	14.88	14.88	14.868	14.853	14.837	14.822	14.807	14.791	14.775	14.754	14.734	14.714	14.693	14.673	14.653	14.646	14.644	14.642
14.516	14.537	14.555	14.574	14.592	14.61	14.628	14.646	14.65	14.649	14.648	14.647	14.646	14.646	14.649	14.664	14.68	14.695	14.711	14.726	14.741	14.763	14.787	14.81	14.834	14.857	14.881	14.899	14.9	14.901	14.903	14.904	14.905	14.906	14.896	14.882	14.867	14.853	14.839	14.825	14.809	14.789	14.769	14.749	14.729	14.709	14.689	14.682	14.68	14.677
14.522	14.543	14.559	14.574	14.589	14.605	14.62	14.636	14.64	14.641	14.642	14.643	14.644	14.645	14.649	14.664	14.679	14.694	14.709	14.724	14.739	14.76	14.783	14.806	14.829	14.852	14.875	14.893	14.895	14.898	14.9	14.903	14.906	14.908	14.899	14.886	14.873	14.86	14.847	14.833	14.819	14.8	14.782	14.763	14.744	14.726	14.707	14.701	14.699	14.697
14.528	14.549	14.562	14.574	14.587	14.6	14.613	14.626	14.631	14.634	14.636	14.639	14.641	14.644	14.65	14.664	14.679	14.693	14.708	14.723	14.737	14.757	14.78	14.802	14.824	14.846	14.869	14.886	14.89	14.894	14.898	14.902	14.906	14.91	14.902	14.89	14.878	14.866	14.854	14.842	14.829	14.812	14.795	14.777	14.76	14.743	14.725	14.72	14.718	14.716
14.534	14.554	14.565	14.575	14.585	14.595	14.605	14.616	14.621	14.626	14.63	14.634	14.639	14.643	14.65	14.664	14.678	14.692	14.707	14.721	14.735	14.755	14.776	14.798	14.819	14.841	14.862	14.88	14.885	14.89	14.896	14.901	14.906	14.911	14.905	14.894	14.883	14.873	14.862	14.851	14.839	14.823	14.807	14.791	14.776	14.76	14.744	14.738	14.737	14.735
14.54	14.56	14.568	14.575	14.583	14.59	14.598	14.606	14.612	14.618	14.624	14.63	14.636	14.642	14.65	14.664	14.678	14.692	14.705	14.719	14.733	14.752	14.773	14.794	14.815	14.835	14.856	14.874	14.88	14.887	14.893	14.9	14.907	14.913	14.908	14.898	14.889	14.879	14.87	14.86	14.849	14.835	14.82	14.806	14.791	14.776	14.762	14.757	14.756	14.755
14.546	14.566	14.571	14.576	14.581	14.586	14.591	14.596	14.603	14.61	14.618	14.626	14.634	14.641	14.651	14.664	14.677	14.691	14.704	14.717	14.731	14.749	14.769	14.79	14.81	14.83	14.85	14.867	14.875	14.883	14.891	14.899	14.907	14.915	14.911	14.902	14.894	14.886	14.877	14.869	14.86	14.846	14.833	14.82	14.807	14.793	14.78	14.776	14.775	14.774
14.552	14.571	14.574	14.576	14.578	14.581	14.583	14.585	14.593	14.603	14.612	14.622	14.631	14.641	14.651	14.664	14.677	14.69	14.703	14.716	14.728	14.746	14.766	14.785	14.805	14.824	14.844	14.861	14.87	14.879	14.889	14.898	14.907	14.916	14.913	14.906	14.899	14.892	14.885	14.878	14.87	14.858	14.846	14.834	14.822	14.81	14.798	14.795	14.794	14.793
14.539	14.557	14.56	14.563	14.566	14.569	14.571	14.574	14.583	14.594	14.605	14.616	14.627	14.638	14.649	14.662	14.674	14.687	14.699	14.712	14.724	14.742	14.761	14.781	14.8	14.819	14.839	14.856	14.864	14.873	14.882	14.891	14.9	14.908	14.905	14.898	14.891	14.883	14.876	14.869	14.861	14.85	14.84	14.829	14.819	14.809	14.798	14.795	14.795	14.795
14.524	14.541	14.545	14.549	14.552	14.556	14.559	14.563	14.573	14.585	14.598	14.61	14.623	14.635	14.648	14.66	14.672	14.683	14.695	14.707	14.719	14.737	14.756	14.776	14.795	14.815	14.834	14.851	14.859	14.867	14.875	14.883	14.891	14.899	14.896	14.888	14.88	14.873	14.865	14.858	14.85	14.841	14.832	14.823	14.814	14.805	14.796	14.794	14.794	14.794
14.509	14.525	14.53	14.534	14.538	14.543	14.547	14.551	14.563	14.577	14.591	14.605	14.619	14.633	14.646	14.657	14.669	14.68	14.692	14.703	14.715	14.732	14.751	14.771	14.79	14.81	14.829	14.845	14.853	14.86	14.868	14.875	14.883	14.89	14.886	14.878	14.87	14.862	14.854	14.847	14.839	14.831	14.824	14.816	14.809	14.801	14.794	14.792	14.793	14.793
14.494	14.509	14.515	14.52	14.525	14.53	14.535	14.54	14.553	14.568	14.584	14.599	14.614	14.63	14.644	14.655	14.666	14.677	14.688	14.699	14.71	14.727	14.747	14.766	14.785	14.805	14.824	14.84	14.847	14.854	14.861	14.867	14.874	14.881	14.876	14.868	14.86	14.852	14.844	14.835	14.828	14.822	14.816	14.809	14.803	14.797	14.791	14.791	14.792	14.793
14.479	14.493	14.499	14.505	14.511	14.517	14.523	14.529	14.543	14.56	14.576	14.593	14.61	14.627	14.642	14.653	14.663	14.674	14.684	14.695	14.705	14.722	14.742	14.761	14.78	14.8	14.819	14.835	14.841	14.847	14.854	14.86	14.866	14.872	14.867	14.858	14.85	14.841	14.833	14.824	14.817	14.812	14.807	14.803	14.798	14.794	14.789	14.789	14.791	14.792
14.463	14.477	14.484	14.491	14.497	14.504	14.511	14.517	14.533	14.551	14.569	14.588	14.606	14.624	14.641	14.651	14.661	14.671	14.681	14.691	14.701	14.718	14.737	14.756	14.776	14.795	14.814	14.83	14.836	14.841	14.846	14.852	14.857	14.863	14.857	14.848	14.84	14.831	14.822	14.813	14.806	14.802	14.799	14.796	14.793	14.79	14.787	14.787	14.789	14.791
14.448	14.462	14.47	14.478	14.487	14.495	14.504	14.512	14.528	14.548	14.567	14.586	14.605	14.624	14.641	14.651	14.661	14.671	14.681	14.691	14.701	14.718	14.736	14.755	14.774	14.792	14.811	14.826	14.831	14.835	14.84	14.844	14.849	14.854	14.848	14.839	14.83	14.822	14.813	14.804	14.797	14.795	14.793	14.791	14.789	14.787	14.784	14.786	14.788	14.79
14.434	14.446	14.458	14.47	14.481	14.493	14.504	14.516	14.533	14.552	14.571	14.59	14.609	14.628	14.644	14.655	14.666	14.677	14.688	14.698	14.709	14.725	14.742	14.759	14.776	14.793	14.81	14.824	14.828	14.831	14.834	14.838	14.841	14.845	14.839	14.831	14.823	14.814	14.806	14.797	14.791	14.79	14.788	14.787	14.785	14.784	14.783	14.784	14.786	14.788
14.419	14.431	14.446	14.461	14.475	14.49	14.505	14.52	14.538	14.556	14.575	14.594	14.612	14.631	14.648	14.659	14.671	14.683	14.694	14.706	14.717	14.732	14.747	14.763	14.779	14.794	14.81	14.822	14.824	14.827	14.829	14.831	14.833	14.836	14.83	14.822	14.815	14.807	14.799	14.791	14.785	14.784	14.784	14.783	14.782	14.781	14.781	14.782	14.784	14.786
14.404	14.416	14.434	14.452	14.47	14.488	14.506	14.524	14.542	14.561	14.579	14.597	14.616	14.634	14.651	14.664	14.676	14.688	14.701	14.713	14.725	14.739	14.753	14.767	14.781	14.795	14.809	14.82	14.821	14.822	14.823	14.824	14.826	14.827	14.821	14.814	14.807	14.8	14.792	14.785	14.779	14.779	14.779	14.779	14.779	14.779	14.779	14.78	14.782	14.784
14.39	14.401	14.422	14.443	14.464	14.485	14.506	14.528	14.547	14.565	14.583	14.601	14.62	14.638	14.655	14.668	14.681	14.694	14.707	14.72	14.733	14.746	14.759	14.771	14.784	14.796	14.809	14.818	14.818	14.818	14.818	14.818	14.818	14.818	14.813	14.806	14.799	14.792	14.785	14.779	14.774	14.774	14.775	14.775	14.776	14.776	14.777	14.778	14.78	14.782
14.375	14.385	14.41	14.434	14.458	14.483	14.507	14.532	14.551	14.569	14.587	14.605	14.623	14.641	14.658	14.672	14.686	14.7	14.714	14.728	14.742	14.753	14.764	14.775	14.786	14.797	14.808	14.816	14.815	14.814	14.812	14.811	14.81	14.809	14.804	14.797	14.791	14.785	14.779	14.772	14.768	14.769	14.77	14.771	14.773	14.774	14.775	14.777	14.778	14.78
14.36	14.37	14.398	14.425	14.453	14.48	14.508	14.535	14.556	14.573	14.591	14.609	14.627	14.645	14.662	14.676	14.691	14.706	14.72	14.735	14.75	14.76	14.77	14.779	14.789	14.798	14.808	14.814	14.812	14.809	14.807	14.805	14.802	14.8	14.795	14.789	14.783	14.778	14.772	14.766	14.762	14.764	14.766	14.768	14.769	14.771	14.773	14.775	14.776	14.778
14.364	14.373	14.402	14.43	14.459	14.487	14.516	14.544	14.564	14.582	14.6	14.618	14.635	14.653	14.67	14.685	14.7	14.715	14.73	14.745	14.76	14.77	14.778	14.786	14.794	14.802	14.811	14.816	14.812	14.809	14.805	14.802	14.798	14.795	14.79	14.786	14.781	14.777	14.772	14.768	14.765	14.766	14.768	14.769	14.77	14.772	14.773	14.775	14.777	14.78
14.369	14.379	14.408	14.437	14.466	14.495	14.524	14.553	14.574	14.591	14.609	14.627	14.644	14.662	14.679	14.694	14.71	14.725	14.74	14.755	14.77	14.779	14.786	14.793	14.8	14.807	14.814	14.818	14.813	14.809	14.804	14.799	14.795	14.79	14.786	14.783	14.78	14.777	14.774	14.77	14.768	14.769	14.77	14.771	14.772	14.773	14.774	14.776	14.779	14.782
14.375	14.385	14.414	14.444	14.474	14.503	14.533	14.562	14.583	14.601	14.618	14.636	14.654	14.671	14.688	14.704	14.719	14.734	14.75	14.765	14.781	14.789	14.795	14.8	14.806	14.812	14.817	14.82	14.814	14.809	14.803	14.797	14.791	14.785	14.782	14.78	14.779	14.777	14.775	14.773	14.772	14.772	14.773	14.773	14.774	14.774	14.774	14.777	14.781	14.784
14.38	14.39	14.42	14.451	14.481	14.511	14.541	14.572	14.592	14.61	14.627	14.645	14.663	14.68	14.697	14.713	14.729	14.744	14.76	14.776	14.791	14.798	14.803	14.807	14.812	14.816	14.821	14.823	14.815	14.808	14.801	14.794	14.787	14.78	14.778	14.778	14.777	14.777	14.776	14.776	14.775	14.775	14.775	14.775	14.775	14.775	14.775	14.778	14.782	14.786
14.386	14.396	14.427	14.457	14.488	14.519	14.55	14.581	14.602	14.619	14.637	14.654	14.672	14.689	14.706	14.722	14.738	14.754	14.77	14.786	14.802	14.808	14.811	14.815	14.818	14.821	14.824	14.825	14.817	14.808	14.8	14.792	14.784	14.776	14.774	14.775	14.776	14.777	14.777	14.778	14.779	14.778	14.778	14.777	14.777	14.776	14.776	14.779	14.784	14.789
14.391	14.401	14.433	14.464	14.496	14.527	14.559	14.59	14.611	14.628	14.646	14.663	14.681	14.698	14.715	14.731	14.748	14.764	14.78	14.796	14.812	14.818	14.82	14.822	14.824	14.826	14.828	14.827	14.818	14.808	14.799	14.79	14.78	14.771	14.77	14.772	14.774	14.777	14.779	14.781	14.782	14.781	14.78	14.779	14.778	14.777	14.776	14.78	14.785	14.791
14.403	14.413	14.444	14.475	14.507	14.538	14.569	14.6	14.621	14.639	14.656	14.674	14.692	14.709	14.727	14.742	14.758	14.774	14.79	14.806	14.821	14.826	14.827	14.828	14.829	14.83	14.831	14.829	14.819	14.809	14.799	14.789	14.779	14.769	14.769	14.772	14.774	14.777	14.78	14.783	14.785	14.783	14.782	14.781	14.78	14.778	14.777	14.781	14.788	14.794
14.423	14.434	14.464	14.493	14.523	14.552	14.582	14.612	14.633	14.651	14.669	14.687	14.706	14.724	14.741	14.756	14.77	14.785	14.8	14.814	14.829	14.833	14.833	14.833	14.833	14.833	14.833	14.83	14.821	14.811	14.801	14.792	14.782	14.772	14.772	14.774	14.777	14.779	14.782	14.784	14.786	14.785	14.783	14.782	14.781	14.78	14.778	14.783	14.791	14.798
14.443	14.455	14.483	14.511	14.539	14.567	14.595	14.623	14.644	14.663	14.682	14.701	14.72	14.739	14.756	14.769	14.783	14.796	14.81	14.823	14.836	14.839	14.838	14.837	14.837	14.836	14.835	14.832	14.823	14.813	14.803	14.794	14.784	14.775	14.774	14.777	14.779	14.781	14.784	14.786	14.787	14.786	14.785	14.784	14.782	14.781	14.78	14.786	14.794	14.802
14.464	14.476	14.503	14.529	14.555	14.582	14.608	14.634	14.656	14.675	14.695	14.714	14.734	14.753	14.771	14.783	14.795	14.807	14.82	14.832	14.844	14.846	14.844	14.842	14.841	14.839	14.837	14.834	14.824	14.815	14.806	14.796	14.787	14.778	14.777	14.779	14.781	14.783	14.785	14.787	14.789	14.787	14.786	14.785	14.784	14.782	14.781	14.788	14.797	14.806
14.484	14.497	14.522	14.547	14.572	14.596	14.621	14.646	14.667	14.687	14.707	14.728	14.748	14.768	14.786	14.797	14.808	14.818	14.829	14.84	14.851	14.852	14.85	14.847	14.844	14.842	14.839	14.835	14.826	14.817	14.808	14.799	14.79	14.781	14.78	14.782	14.783	14.785	14.787	14.789	14.79	14.789	14.787	14.786	14.785	14.784	14.783	14.79	14.8	14.809
14.505	14.518	14.541	14.565	14.588	14.611	14.634	14.657	14.679	14.699	14.72	14.741	14.762	14.782	14.8	14.81	14.82	14.83	14.839	14.849	14.859	14.859	14.855	14.852	14.848	14.845	14.842	14.837	14.828	14.819	14.81	14.801	14.793	14.784	14.783	14.784	14.786	14.787	14.789	14.79	14.791	14.79	14.789	14.788	14.786	14.785	14.784	14.792	14.803	14.813
14.525	14.539	14.561	14.582	14.604	14.626	14.647	14.669	14.69	14.711	14.733	14.754	14.776	14.797	14.815	14.824	14.832	14.841	14.849	14.858	14.866	14.865	14.861	14.857	14.852	14.848	14.844	14.838	14.83	14.821	14.812	14.804	14.795	14.787	14.785	14.787	14.788	14.789	14.791	14.792	14.792	14.791	14.79	14.789	14.788	14.786	14.785	14.794	14.806	14.817
14.55	14.563	14.583	14.602	14.621	14.64	14.66	14.679	14.7	14.722	14.744	14.766	14.788	14.81	14.828	14.837	14.845	14.853	14.861	14.869	14.877	14.875	14.869	14.863	14.857	14.851	14.845	14.838	14.831	14.824	14.816	14.809	14.801	14.794	14.792	14.792	14.792	14.792	14.792	14.792	14.792	14.791	14.791	14.79	14.79	14.789	14.789	14.799	14.813	14.826
14.575	14.588	14.605	14.622	14.639	14.655	14.672	14.689	14.71	14.733	14.755	14.778	14.8	14.823	14.842	14.849	14.857	14.865	14.873	14.88	14.888	14.884	14.877	14.869	14.861	14.853	14.846	14.839	14.832	14.826	14.82	14.814	14.808	14.802	14.799	14.798	14.796	14.795	14.793	14.792	14.791	14.791	14.791	14.792	14.792	14.792	14.793	14.804	14.82	14.836
14.6	14.613	14.627	14.641	14.656	14.67	14.685	14.699	14.72	14.743	14.766	14.789	14.812	14.836	14.855	14.862	14.869	14.877	14.884	14.892	14.899	14.894	14.884	14.875	14.866	14.856	14.847	14.839	14.834	14.829	14.824	14.82	14.815	14.81	14.807	14.804	14.801	14.798	14.795	14.792	14.79	14.791	14.792	14.793	14.794	14.795	14.797	14.81	14.828	14.845
14.625	14.637	14.649	14.661	14.673	14.685	14.697	14.709	14.73	14.754	14.777	14.801	14.825	14.848	14.868	14.875	14.882	14.889	14.896	14.903	14.91	14.903	14.892	14.881	14.87	14.859	14.848	14.839	14.835	14.832	14.828	14.825	14.821	14.818	14.814	14.809	14.805	14.8	14.796	14.791	14.789	14.79	14.792	14.794	14.796	14.798	14.8	14.816	14.835	14.855
14.65	14.662	14.671	14.681	14.691	14.7	14.71	14.72	14.74	14.764	14.789	14.813	14.837	14.861	14.881	14.888	14.894	14.901	14.908	14.914	14.921	14.913	14.9	14.887	14.874	14.862	14.849	14.839	14.837	14.834	14.832	14.83	14.828	14.826	14.821	14.815	14.809	14.803	14.797	14.791	14.787	14.79	14.793	14.796	14.799	14.802	14.804	14.821	14.843	14.864
14.675	14.686	14.693	14.701	14.708	14.715	14.722	14.73	14.75	14.775	14.8	14.824	14.849	14.874	14.894	14.9	14.907	14.913	14.919	14.926	14.932	14.923	14.908	14.894	14.879	14.864	14.85	14.839	14.838	14.837	14.836	14.836	14.835	14.834	14.828	14.821	14.813	14.806	14.799	14.791	14.786	14.79	14.794	14.797	14.801	14.805	14.808	14.827	14.85	14.874
14.697	14.707	14.713	14.719	14.725	14.731	14.737	14.742	14.762	14.786	14.81	14.835	14.859	14.883	14.903	14.908	14.914	14.92	14.926	14.931	14.937	14.927	14.912	14.897	14.882	14.867	14.852	14.841	14.841	14.841	14.841	14.841	14.841	14.841	14.835	14.826	14.818	14.809	14.801	14.792	14.787	14.791	14.795	14.8	14.804	14.808	14.812	14.832	14.857	14.883
14.714	14.723	14.729	14.735	14.741	14.747	14.753	14.759	14.777	14.799	14.821	14.843	14.865	14.887	14.905	14.909	14.914	14.919	14.924	14.928	14.933	14.924	14.911	14.897	14.884	14.871	14.857	14.847	14.847	14.847	14.847	14.847	14.847	14.846	14.84	14.831	14.822	14.813	14.804	14.795	14.79	14.794	14.799	14.803	14.808	14.812	14.817	14.838	14.865	14.891
14.731	14.74	14.746	14.751	14.757	14.763	14.769	14.775	14.791	14.811	14.831	14.851	14.871	14.891	14.907	14.911	14.914	14.918	14.921	14.925	14.929	14.921	14.909	14.898	14.886	14.874	14.863	14.854	14.853	14.853	14.853	14.853	14.852	14.852	14.845	14.836	14.826	14.817	14.808	14.798	14.792	14.797	14.802	14.807	14.812	14.816	14.821	14.844	14.872	14.9
14.748	14.756	14.762	14.768	14.774	14.78	14.785	14.791	14.806	14.824	14.842	14.859	14.877	14.895	14.909	14.912	14.914	14.917	14.919	14.922	14.925	14.918	14.908	14.898	14.888	14.878	14.868	14.86	14.86	14.859	14.859	14.858	14.858	14.857	14.85	14.84	14.831	14.821	14.811	14.801	14.795	14.8	14.805	14.81	14.815	14.821	14.826	14.849	14.879	14.909
14.766	14.772	14.778	14.784	14.79	14.796	14.802	14.808	14.821	14.837	14.852	14.868	14.883	14.899	14.911	14.913	14.914	14.916	14.917	14.919	14.92	14.915	14.906	14.898	14.889	14.881	14.873	14.866	14.866	14.865	14.864	14.864	14.863	14.863	14.855	14.845	14.835	14.825	14.815	14.804	14.798	14.803	14.809	14.814	14.819	14.825	14.83	14.855	14.886	14.918
14.783	14.788	14.794	14.8	14.806	14.812	14.818	14.824	14.836	14.849	14.863	14.876	14.889	14.903	14.913	14.914	14.914	14.915	14.915	14.916	14.916	14.911	14.905	14.898	14.891	14.884	14.878	14.872	14.872	14.871	14.87	14.87	14.869	14.868	14.86	14.85	14.839	14.829	14.818	14.807	14.801	14.806	14.812	14.818	14.823	14.829	14.834	14.861	14.894	14.927
14.8	14.804	14.81	14.816	14.822	14.828	14.834	14.84	14.85	14.862	14.873	14.884	14.896	14.907	14.915	14.915	14.914	14.914	14.913	14.913	14.912	14.908	14.903	14.898	14.893	14.888	14.883	14.879	14.878	14.877	14.876	14.875	14.875	14.874	14.865	14.854	14.843	14.832	14.821	14.81	14.804	14.81	14.815	14.821	14.827	14.833	14.839	14.866	14.901	14.935
14.819	14.824	14.829	14.835	14.84	14.846	14.851	14.856	14.864	14.872	14.881	14.889	14.897	14.905	14.911	14.91	14.909	14.907	14.906	14.905	14.903	14.901	14.899	14.896	14.894	14.892	14.889	14.887	14.885	14.883	14.881	14.879	14.877	14.875	14.867	14.857	14.847	14.837	14.827	14.817	14.812	14.819	14.827	14.834	14.842	14.849	14.857	14.882	14.912	14.943
14.838	14.844	14.849	14.853	14.858	14.863	14.868	14.872	14.878	14.883	14.888	14.893	14.898	14.903	14.906	14.904	14.902	14.9	14.898	14.896	14.894	14.894	14.894	14.895	14.895	14.896	14.896	14.896	14.892	14.889	14.885	14.882	14.878	14.875	14.868	14.859	14.85	14.842	14.833	14.824	14.82	14.829	14.839	14.848	14.858	14.867	14.877	14.899	14.925	14.951
14.858	14.864	14.868	14.872	14.876	14.88	14.884	14.888	14.891	14.893	14.895	14.897	14.899	14.901	14.902	14.899	14.896	14.893	14.89	14.887	14.884	14.886	14.89	14.893	14.896	14.9	14.903	14.905	14.9	14.895	14.89	14.885	14.88	14.875	14.868	14.861	14.854	14.846	14.839	14.831	14.828	14.84	14.851	14.862	14.874	14.885	14.896	14.915	14.937	14.958
14.877	14.883	14.887	14.89	14.894	14.897	14.901	14.904	14.905	14.903	14.902	14.901	14.9	14.899	14.897	14.893	14.89	14.886	14.882	14.879	14.875	14.879	14.885	14.891	14.897	14.904	14.91	14.913	14.907	14.901	14.894	14.888	14.882	14.876	14.869	14.863	14.857	14.851	14.844	14.838	14.837	14.85	14.863	14.876	14.89	14.903	14.916	14.932	14.949	14.966
14.896	14.903	14.906	14.909	14.912	14.915	14.918	14.92	14.918	14.914	14.91	14.905	14.901	14.897	14.892	14.888	14.883	14.879	14.874	14.87	14.865	14.871	14.88	14.889	14.899	14.908	14.917	14.922	14.914	14.907	14.899	14.891	14.884	14.876	14.87	14.865	14.86	14.855	14.85	14.845	14.845	14.86	14.875	14.891	14.906	14.921	14.936	14.949	14.961	14.973
14.915	14.923	14.925	14.928	14.93	14.932	14.934	14.936	14.932	14.924	14.917	14.909	14.902	14.895	14.888	14.882	14.877	14.872	14.866	14.861	14.856	14.863	14.876	14.888	14.9	14.912	14.924	14.931	14.922	14.913	14.904	14.895	14.885	14.876	14.871	14.868	14.864	14.86	14.856	14.852	14.854	14.871	14.888	14.905	14.922	14.939	14.956	14.966	14.973	14.981
14.931	14.939	14.941	14.943	14.944	14.946	14.947	14.949	14.942	14.932	14.922	14.912	14.902	14.892	14.883	14.877	14.871	14.865	14.859	14.854	14.848	14.856	14.87	14.883	14.897	14.91	14.924	14.932	14.922	14.913	14.903	14.894	14.884	14.875	14.871	14.869	14.867	14.865	14.862	14.86	14.863	14.882	14.901	14.919	14.938	14.956	14.975	14.982	14.986	14.989
14.942	14.951	14.952	14.952	14.953	14.954	14.955	14.956	14.947	14.936	14.924	14.912	14.9	14.889	14.878	14.872	14.866	14.86	14.854	14.848	14.842	14.85	14.862	14.875	14.888	14.901	14.913	14.921	14.912	14.904	14.895	14.887	14.879	14.87	14.868	14.869	14.869	14.869	14.87	14.87	14.875	14.895	14.915	14.935	14.954	14.974	14.994	14.999	14.998	14.998
14.952	14.962	14.962	14.962	14.962	14.963	14.963	14.963	14.953	14.939	14.926	14.912	14.899	14.885	14.874	14.867	14.861	14.855	14.848	14.842	14.836	14.843	14.855	14.867	14.879	14.891	14.903	14.91	14.903	14.895	14.888	14.88	14.873	14.865	14.866	14.868	14.871	14.874	14.877	14.88	14.887	14.908	14.929	14.95	14.971	14.992	15.013	15.015	15.011	15.007
14.963	14.973	14.972	14.972	14.971	14.971	14.97	14.97	14.958	14.943	14.928	14.913	14.897	14.882	14.869	14.862	14.856	14.849	14.843	14.836	14.83	14.836	14.848	14.859	14.87	14.881	14.893	14.899	14.893	14.886	14.88	14.874	14.867	14.861	14.863	14.868	14.874	14.879	14.884	14.889	14.899	14.921	14.943	14.965	14.987	15.01	15.032	15.031	15.024	15.016
14.974	14.984	14.983	14.982	14.981	14.979	14.978	14.977	14.964	14.947	14.93	14.913	14.896	14.879	14.864	14.857	14.851	14.844	14.837	14.83	14.824	14.83	14.84	14.851	14.861	14.872	14.882	14.889	14.883	14.878	14.872	14.867	14.861	14.856	14.86	14.868	14.876	14.884	14.891	14.899	14.911	14.934	14.957	14.981	15.004	15.027	15.051	15.048	15.036	15.025
14.984	14.995	14.993	14.992	14.99	14.988	14.986	14.984	14.969	14.951	14.932	14.913	14.894	14.875	14.86	14.853	14.846	14.839	14.832	14.825	14.818	14.823	14.833	14.843	14.852	14.862	14.872	14.878	14.873	14.869	14.865	14.86	14.856	14.851	14.858	14.868	14.878	14.888	14.899	14.909	14.922	14.947	14.972	14.996	15.021	15.045	15.07	15.064	15.049	15.034
14.995	15.007	15.004	15.001	14.999	14.996	14.994	14.991	14.975	14.954	14.934	14.913	14.893	14.872	14.855	14.848	14.84	14.833	14.826	14.819	14.812	14.817	14.825	14.834	14.843	14.852	14.861	14.867	14.864	14.86	14.857	14.853	14.85	14.847	14.855	14.868	14.881	14.893	14.906	14.918	14.934	14.96	14.986	15.011	15.037	15.063	15.088	15.081	15.062	15.043
14.995	15.007	15.004	15.002	15	14.997	14.995	14.993	14.976	14.955	14.933	14.911	14.89	14.868	14.85	14.843	14.836	14.829	14.822	14.815	14.808	14.811	14.818	14.824	14.831	14.838	14.844	14.848	14.847	14.845	14.843	14.841	14.839	14.837	14.848	14.864	14.88	14.895	14.911	14.926	14.944	14.967	14.99	15.013	15.036	15.059	15.082	15.074	15.056	15.037
14.994	15.005	15.004	15.002	15	14.998	14.996	14.994	14.977	14.954	14.932	14.909	14.887	14.864	14.845	14.839	14.832	14.825	14.819	14.812	14.805	14.807	14.81	14.814	14.818	14.822	14.826	14.829	14.829	14.828	14.828	14.828	14.827	14.827	14.841	14.86	14.878	14.897	14.915	14.934	14.953	14.973	14.993	15.013	15.033	15.054	15.074	15.065	15.047	15.029
14.992	15.004	15.003	15.001	15	14.999	14.997	14.996	14.978	14.954	14.931	14.907	14.883	14.86	14.841	14.834	14.828	14.821	14.815	14.809	14.802	14.802	14.803	14.804	14.806	14.807	14.808	14.81	14.811	14.812	14.813	14.815	14.816	14.817	14.834	14.855	14.877	14.898	14.92	14.942	14.962	14.979	14.996	15.014	15.031	15.048	15.065	15.056	15.039	15.021
14.991	15.003	15.002	15.001	15	14.999	14.998	14.997	14.979	14.954	14.929	14.905	14.88	14.856	14.836	14.83	14.824	14.818	14.811	14.805	14.799	14.797	14.796	14.794	14.793	14.792	14.79	14.79	14.793	14.796	14.799	14.801	14.804	14.807	14.826	14.851	14.875	14.9	14.925	14.949	14.971	14.985	15	15.014	15.028	15.042	15.056	15.047	15.03	15.014
14.99	15.002	15.001	15.001	15	15	14.999	14.999	14.979	14.954	14.928	14.903	14.877	14.852	14.831	14.825	14.819	14.814	14.808	14.802	14.796	14.792	14.788	14.784	14.78	14.776	14.772	14.771	14.775	14.779	14.784	14.788	14.792	14.797	14.819	14.846	14.874	14.902	14.929	14.957	14.98	14.992	15.003	15.014	15.025	15.036	15.047	15.038	15.022	15.006
14.989	15	15	15	15	15	15	15	14.98	14.954	14.927	14.901	14.874	14.848	14.826	14.821	14.815	14.81	14.804	14.799	14.793	14.787	14.781	14.774	14.768	14.761	14.755	14.751	14.757	14.763	14.769	14.775	14.781	14.787	14.811	14.842	14.873	14.903	14.934	14.965	14.99	14.998	15.006	15.014	15.022	15.03	15.039	15.029	15.013	14.998
14.985	14.997	14.996	14.996	14.996	14.995	14.995	14.995	14.975	14.95	14.924	14.899	14.873	14.847	14.827	14.821	14.815	14.809	14.803	14.797	14.791	14.783	14.774	14.765	14.756	14.747	14.738	14.733	14.741	14.748	14.756	14.763	14.771	14.778	14.805	14.837	14.87	14.902	14.935	14.967	14.993	14.998	15.004	15.009	15.015	15.02	15.026	15.016	15.001	14.986
14.979	14.989	14.987	14.985	14.984	14.982	14.981	14.979	14.962	14.94	14.918	14.897	14.875	14.853	14.834	14.827	14.82	14.812	14.805	14.798	14.79	14.78	14.769	14.757	14.746	14.735	14.723	14.717	14.726	14.736	14.745	14.754	14.763	14.773	14.799	14.832	14.864	14.897	14.93	14.962	14.987	14.99	14.994	14.997	15	15.003	15.006	14.996	14.982	14.968
14.972	14.981	14.978	14.975	14.972	14.969	14.966	14.964	14.949	14.931	14.913	14.894	14.876	14.858	14.842	14.833	14.825	14.816	14.807	14.798	14.79	14.777	14.763	14.75	14.736	14.722	14.709	14.701	14.712	14.723	14.734	14.745	14.756	14.767	14.794	14.827	14.859	14.892	14.924	14.957	14.982	14.982	14.983	14.984	14.985	14.986	14.987	14.977	14.963	14.95
14.965	14.973	14.969	14.965	14.96	14.956	14.952	14.948	14.936	14.922	14.907	14.892	14.878	14.863	14.85	14.84	14.829	14.819	14.809	14.799	14.789	14.774	14.758	14.742	14.726	14.71	14.694	14.685	14.698	14.711	14.723	14.736	14.748	14.761	14.789	14.821	14.854	14.887	14.919	14.952	14.976	14.975	14.973	14.972	14.97	14.969	14.967	14.957	14.945	14.932
14.959	14.965	14.959	14.954	14.949	14.943	14.938	14.932	14.923	14.912	14.901	14.89	14.88	14.869	14.858	14.846	14.834	14.823	14.811	14.8	14.788	14.771	14.753	14.735	14.716	14.698	14.68	14.669	14.684	14.698	14.712	14.727	14.741	14.755	14.783	14.816	14.849	14.881	14.914	14.947	14.97	14.967	14.963	14.959	14.955	14.952	14.948	14.938	14.926	14.914
14.952	14.957	14.95	14.944	14.937	14.93	14.924	14.917	14.91	14.903	14.895	14.888	14.881	14.874	14.865	14.852	14.839	14.826	14.813	14.8	14.787	14.768	14.748	14.727	14.706	14.686	14.665	14.653	14.669	14.685	14.701	14.718	14.734	14.75	14.778	14.811	14.844	14.876	14.909	14.942	14.965	14.959	14.953	14.947	14.941	14.934	14.928	14.918	14.907	14.895
14.945	14.949	14.941	14.933	14.925	14.917	14.909	14.901	14.897	14.893	14.89	14.886	14.883	14.879	14.873	14.859	14.844	14.83	14.815	14.801	14.786	14.765	14.742	14.719	14.696	14.673	14.65	14.637	14.655	14.673	14.691	14.708	14.726	14.744	14.773	14.806	14.838	14.871	14.904	14.937	14.959	14.951	14.942	14.934	14.926	14.917	14.909	14.899	14.888	14.877
14.941	14.943	14.934	14.926	14.918	14.909	14.901	14.892	14.891	14.892	14.892	14.893	14.894	14.894	14.891	14.874	14.858	14.841	14.825	14.808	14.792	14.77	14.746	14.722	14.698	14.674	14.651	14.637	14.656	14.674	14.692	14.711	14.729	14.748	14.774	14.802	14.831	14.86	14.888	14.917	14.936	14.928	14.92	14.912	14.904	14.896	14.887	14.88	14.873	14.866
14.936	14.936	14.928	14.919	14.91	14.902	14.893	14.884	14.886	14.891	14.896	14.901	14.906	14.911	14.91	14.891	14.872	14.854	14.835	14.816	14.798	14.775	14.75	14.726	14.702	14.677	14.653	14.639	14.658	14.677	14.696	14.715	14.734	14.752	14.775	14.799	14.823	14.847	14.872	14.896	14.912	14.904	14.896	14.889	14.881	14.873	14.866	14.861	14.859	14.856
14.931	14.93	14.921	14.912	14.903	14.894	14.885	14.876	14.881	14.89	14.899	14.909	14.918	14.927	14.929	14.908	14.887	14.866	14.845	14.825	14.804	14.78	14.755	14.73	14.705	14.68	14.655	14.641	14.66	14.68	14.699	14.718	14.738	14.757	14.777	14.796	14.816	14.835	14.855	14.874	14.887	14.88	14.873	14.865	14.858	14.851	14.844	14.843	14.844	14.845
14.927	14.924	14.915	14.906	14.896	14.887	14.878	14.868	14.876	14.89	14.903	14.916	14.93	14.943	14.947	14.924	14.902	14.879	14.856	14.833	14.81	14.785	14.759	14.734	14.708	14.682	14.657	14.643	14.662	14.682	14.702	14.722	14.742	14.762	14.778	14.793	14.808	14.823	14.838	14.853	14.863	14.856	14.849	14.842	14.835	14.829	14.822	14.824	14.829	14.835
14.922	14.918	14.908	14.899	14.889	14.88	14.87	14.86	14.871	14.889	14.906	14.924	14.942	14.959	14.966	14.941	14.916	14.891	14.866	14.841	14.816	14.79	14.764	14.737	14.711	14.685	14.659	14.644	14.665	14.685	14.706	14.726	14.747	14.767	14.78	14.79	14.801	14.811	14.821	14.832	14.838	14.832	14.825	14.819	14.813	14.806	14.8	14.806	14.815	14.824
14.918	14.912	14.902	14.892	14.882	14.872	14.862	14.852	14.866	14.888	14.91	14.932	14.954	14.975	14.985	14.958	14.931	14.903	14.876	14.849	14.822	14.795	14.768	14.741	14.714	14.688	14.661	14.646	14.667	14.688	14.709	14.73	14.751	14.772	14.781	14.787	14.793	14.799	14.805	14.81	14.813	14.807	14.802	14.796	14.79	14.784	14.778	14.787	14.8	14.814
14.911	14.903	14.894	14.885	14.876	14.867	14.858	14.849	14.865	14.889	14.913	14.936	14.96	14.984	14.995	14.967	14.94	14.913	14.886	14.858	14.831	14.805	14.778	14.752	14.726	14.7	14.674	14.659	14.678	14.697	14.717	14.736	14.756	14.775	14.781	14.783	14.785	14.787	14.789	14.791	14.792	14.786	14.781	14.775	14.77	14.764	14.759	14.77	14.787	14.805
14.902	14.892	14.886	14.88	14.873	14.867	14.861	14.854	14.869	14.891	14.914	14.936	14.958	14.98	14.991	14.966	14.942	14.918	14.894	14.87	14.845	14.821	14.798	14.774	14.75	14.726	14.702	14.688	14.703	14.717	14.732	14.746	14.761	14.775	14.778	14.778	14.777	14.777	14.776	14.776	14.774	14.769	14.763	14.758	14.753	14.747	14.742	14.756	14.777	14.798
14.893	14.881	14.877	14.874	14.87	14.866	14.863	14.859	14.873	14.894	14.915	14.935	14.956	14.976	14.987	14.965	14.944	14.923	14.902	14.881	14.86	14.838	14.817	14.795	14.774	14.752	14.731	14.717	14.727	14.737	14.746	14.756	14.766	14.775	14.775	14.772	14.769	14.766	14.763	14.76	14.757	14.751	14.746	14.741	14.736	14.73	14.725	14.742	14.767	14.791
14.884	14.87	14.869	14.868	14.867	14.866	14.865	14.864	14.878	14.897	14.916	14.935	14.954	14.973	14.982	14.964	14.946	14.928	14.91	14.892	14.874	14.855	14.836	14.817	14.798	14.779	14.76	14.747	14.751	14.756	14.761	14.766	14.771	14.775	14.772	14.767	14.761	14.756	14.75	14.745	14.739	14.734	14.729	14.724	14.719	14.714	14.709	14.728	14.756	14.784
14.875	14.858	14.86	14.862	14.863	14.865	14.867	14.868	14.882	14.899	14.917	14.934	14.952	14.969	14.978	14.963	14.948	14.933	14.918	14.903	14.888	14.872	14.855	14.839	14.822	14.805	14.789	14.776	14.776	14.776	14.776	14.776	14.776	14.776	14.77	14.761	14.753	14.745	14.737	14.729	14.722	14.717	14.712	14.707	14.702	14.697	14.692	14.714	14.746	14.778
14.866	14.847	14.851	14.856	14.86	14.864	14.869	14.873	14.886	14.902	14.918	14.934	14.949	14.965	14.974	14.962	14.95	14.938	14.926	14.914	14.902	14.889	14.874	14.86	14.846	14.832	14.817	14.805	14.8	14.796	14.791	14.786	14.781	14.776	14.767	14.756	14.745	14.735	14.724	14.713	14.704	14.699	14.694	14.69	14.685	14.68	14.675	14.7	14.736	14.771
14.857	14.836	14.843	14.85	14.857	14.864	14.871	14.878	14.89	14.904	14.919	14.933	14.947	14.962	14.97	14.961	14.952	14.943	14.934	14.926	14.917	14.905	14.894	14.882	14.87	14.858	14.846	14.835	14.825	14.815	14.805	14.796	14.786	14.776	14.764	14.751	14.737	14.724	14.711	14.698	14.687	14.682	14.677	14.673	14.668	14.663	14.659	14.686	14.725	14.764
14.854	14.833	14.841	14.849	14.857	14.865	14.873	14.881	14.893	14.905	14.918	14.93	14.943	14.955	14.964	14.958	14.953	14.947	14.942	14.936	14.931	14.923	14.915	14.908	14.9	14.892	14.884	14.874	14.859	14.843	14.828	14.812	14.797	14.782	14.766	14.749	14.733	14.717	14.701	14.685	14.672	14.672	14.671	14.671	14.67	14.67	14.669	14.695	14.73	14.766
14.853	14.831	14.84	14.849	14.858	14.867	14.876	14.885	14.895	14.906	14.917	14.927	14.938	14.949	14.957	14.955	14.953	14.951	14.949	14.947	14.945	14.941	14.938	14.934	14.93	14.927	14.923	14.915	14.894	14.873	14.851	14.83	14.809	14.788	14.768	14.749	14.73	14.71	14.691	14.672	14.659	14.663	14.667	14.67	14.674	14.678	14.682	14.707	14.737	14.768
14.851	14.83	14.84	14.849	14.859	14.869	14.878	14.888	14.897	14.906	14.915	14.924	14.934	14.943	14.95	14.951	14.953	14.954	14.956	14.957	14.959	14.959	14.96	14.96	14.961	14.962	14.962	14.956	14.929	14.902	14.875	14.848	14.821	14.794	14.77	14.748	14.726	14.704	14.681	14.659	14.645	14.653	14.662	14.67	14.679	14.687	14.696	14.718	14.745	14.771
14.849	14.828	14.839	14.849	14.86	14.87	14.881	14.892	14.9	14.907	14.914	14.922	14.929	14.936	14.943	14.948	14.953	14.958	14.963	14.968	14.973	14.977	14.982	14.987	14.992	14.996	15.001	14.997	14.964	14.931	14.898	14.865	14.832	14.8	14.772	14.747	14.722	14.697	14.672	14.647	14.631	14.644	14.657	14.67	14.683	14.696	14.709	14.729	14.752	14.774
14.847	14.826	14.838	14.849	14.861	14.872	14.884	14.895	14.902	14.908	14.913	14.919	14.924	14.93	14.936	14.944	14.953	14.961	14.97	14.978	14.986	14.995	15.004	15.013	15.022	15.031	15.04	15.037	14.999	14.96	14.921	14.883	14.844	14.806	14.775	14.747	14.718	14.69	14.662	14.634	14.617	14.635	14.652	14.67	14.688	14.705	14.723	14.741	14.759	14.776
14.846	14.825	14.837	14.849	14.862	14.874	14.886	14.898	14.904	14.908	14.912	14.916	14.919	14.923	14.929	14.941	14.953	14.965	14.977	14.989	15	15.013	15.026	15.04	15.053	15.066	15.079	15.078	15.034	14.989	14.945	14.9	14.856	14.812	14.777	14.746	14.715	14.684	14.652	14.621	14.603	14.626	14.648	14.67	14.692	14.714	14.736	14.752	14.766	14.779
14.848	14.829	14.84	14.851	14.862	14.874	14.885	14.896	14.901	14.904	14.907	14.909	14.912	14.915	14.921	14.937	14.952	14.968	14.984	14.999	15.015	15.031	15.047	15.063	15.079	15.095	15.111	15.111	15.063	15.014	14.966	14.918	14.87	14.822	14.785	14.751	14.718	14.684	14.651	14.617	14.598	14.624	14.649	14.674	14.699	14.725	14.75	14.763	14.773	14.783
14.856	14.841	14.849	14.856	14.863	14.871	14.878	14.885	14.889	14.892	14.895	14.898	14.901	14.904	14.911	14.931	14.951	14.97	14.99	15.01	15.03	15.047	15.064	15.08	15.097	15.114	15.131	15.131	15.082	15.034	14.985	14.937	14.888	14.84	14.801	14.766	14.731	14.696	14.661	14.626	14.607	14.633	14.659	14.685	14.711	14.738	14.764	14.775	14.782	14.789
14.864	14.854	14.857	14.861	14.864	14.868	14.871	14.875	14.878	14.881	14.884	14.887	14.89	14.893	14.901	14.925	14.949	14.973	14.997	15.021	15.044	15.063	15.081	15.098	15.116	15.133	15.15	15.151	15.102	15.053	15.004	14.955	14.906	14.858	14.818	14.781	14.745	14.708	14.672	14.635	14.615	14.642	14.669	14.696	14.723	14.751	14.778	14.787	14.791	14.794
14.872	14.866	14.866	14.866	14.865	14.865	14.864	14.864	14.866	14.87	14.873	14.876	14.879	14.882	14.892	14.92	14.948	14.975	15.003	15.031	15.059	15.08	15.098	15.116	15.134	15.152	15.17	15.172	15.122	15.073	15.023	14.974	14.925	14.875	14.834	14.796	14.758	14.72	14.682	14.645	14.623	14.651	14.679	14.707	14.736	14.764	14.792	14.799	14.8	14.8
14.88	14.879	14.875	14.87	14.866	14.862	14.858	14.853	14.855	14.858	14.861	14.865	14.868	14.871	14.882	14.914	14.946	14.978	15.01	15.042	15.074	15.096	15.115	15.134	15.152	15.171	15.19	15.192	15.142	15.092	15.042	14.992	14.943	14.893	14.851	14.811	14.772	14.732	14.693	14.654	14.631	14.66	14.689	14.718	14.748	14.777	14.806	14.811	14.808	14.806
14.888	14.892	14.883	14.875	14.867	14.859	14.851	14.843	14.843	14.847	14.85	14.854	14.857	14.86	14.872	14.908	14.944	14.98	15.017	15.053	15.089	15.112	15.132	15.151	15.171	15.19	15.21	15.212	15.162	15.112	15.061	15.011	14.961	14.91	14.867	14.826	14.785	14.745	14.704	14.663	14.64	14.67	14.7	14.73	14.76	14.79	14.82	14.823	14.817	14.812
14.896	14.904	14.892	14.88	14.868	14.856	14.844	14.832	14.832	14.835	14.839	14.842	14.846	14.85	14.862	14.903	14.943	14.983	15.023	15.063	15.104	15.129	15.149	15.169	15.189	15.21	15.23	15.232	15.182	15.131	15.08	15.03	14.979	14.928	14.884	14.841	14.799	14.757	14.714	14.672	14.648	14.679	14.71	14.741	14.772	14.803	14.834	14.835	14.826	14.817
14.875	14.893	14.879	14.866	14.853	14.84	14.826	14.813	14.813	14.817	14.821	14.825	14.83	14.834	14.848	14.892	14.936	14.98	15.024	15.068	15.112	15.137	15.155	15.172	15.19	15.208	15.226	15.228	15.18	15.133	15.086	15.038	14.991	14.944	14.903	14.866	14.828	14.79	14.752	14.715	14.692	14.715	14.739	14.762	14.785	14.808	14.832	14.83	14.82	14.81
14.851	14.879	14.864	14.85	14.836	14.822	14.807	14.793	14.793	14.798	14.803	14.808	14.813	14.818	14.833	14.881	14.929	14.977	15.025	15.072	15.12	15.144	15.159	15.174	15.189	15.205	15.22	15.22	15.177	15.133	15.09	15.046	15.003	14.959	14.924	14.891	14.859	14.826	14.794	14.761	14.741	14.755	14.77	14.784	14.799	14.813	14.828	14.823	14.812	14.801
14.827	14.865	14.849	14.834	14.819	14.804	14.788	14.773	14.773	14.779	14.785	14.79	14.796	14.802	14.819	14.87	14.922	14.973	15.025	15.077	15.128	15.151	15.163	15.176	15.188	15.201	15.214	15.213	15.173	15.133	15.094	15.054	15.014	14.974	14.944	14.917	14.889	14.862	14.835	14.808	14.789	14.795	14.801	14.807	14.813	14.818	14.824	14.817	14.805	14.793
14.802	14.851	14.834	14.818	14.802	14.786	14.769	14.753	14.754	14.76	14.766	14.773	14.779	14.785	14.804	14.859	14.915	14.97	15.026	15.081	15.136	15.158	15.168	15.177	15.187	15.197	15.207	15.206	15.17	15.134	15.098	15.062	15.025	14.989	14.964	14.942	14.92	14.898	14.876	14.854	14.837	14.835	14.832	14.829	14.826	14.823	14.821	14.81	14.797	14.784
14.778	14.837	14.819	14.802	14.785	14.768	14.75	14.733	14.734	14.741	14.748	14.755	14.762	14.769	14.789	14.848	14.908	14.967	15.026	15.085	15.144	15.165	15.172	15.179	15.186	15.194	15.201	15.198	15.166	15.134	15.101	15.069	15.037	15.005	14.984	14.968	14.951	14.934	14.918	14.901	14.886	14.874	14.863	14.851	14.84	14.829	14.817	14.804	14.789	14.775
14.754	14.823	14.804	14.786	14.768	14.75	14.731	14.713	14.714	14.722	14.73	14.738	14.745	14.753	14.775	14.838	14.901	14.963	15.026	15.089	15.152	15.172	15.176	15.181	15.185	15.19	15.194	15.191	15.162	15.134	15.105	15.077	15.048	15.02	15.004	14.993	14.982	14.97	14.959	14.948	14.934	14.914	14.894	14.874	14.854	14.834	14.813	14.797	14.782	14.767
14.694	14.772	14.758	14.743	14.729	14.714	14.7	14.685	14.689	14.699	14.71	14.72	14.73	14.74	14.763	14.826	14.889	14.952	15.015	15.077	15.14	15.158	15.161	15.164	15.167	15.17	15.173	15.17	15.146	15.123	15.099	15.076	15.053	15.029	15.018	15.011	15.004	14.997	14.99	14.983	14.971	14.944	14.917	14.891	14.864	14.837	14.81	14.791	14.774	14.758
14.58	14.667	14.664	14.66	14.657	14.653	14.65	14.647	14.657	14.672	14.686	14.701	14.716	14.731	14.756	14.813	14.87	14.927	14.984	15.041	15.098	15.115	15.118	15.121	15.124	15.127	15.13	15.128	15.112	15.095	15.079	15.062	15.045	15.029	15.021	15.017	15.013	15.009	15.004	15	14.989	14.959	14.929	14.899	14.869	14.839	14.809	14.787	14.768	14.748
14.466	14.562	14.569	14.577	14.585	14.592	14.6	14.608	14.624	14.644	14.663	14.683	14.702	14.722	14.749	14.8	14.851	14.903	14.954	15.005	15.056	15.071	15.074	15.077	15.081	15.084	15.087	15.087	15.077	15.067	15.058	15.048	15.038	15.029	15.025	15.023	15.022	15.02	15.019	15.017	15.008	14.974	14.941	14.907	14.874	14.84	14.807	14.782	14.761	14.739
14.352	14.456	14.475	14.494	14.513	14.532	14.55	14.569	14.592	14.616	14.64	14.664	14.689	14.713	14.742	14.787	14.833	14.878	14.923	14.968	15.014	15.027	15.031	15.034	15.037	15.04	15.044	15.045	15.042	15.04	15.037	15.034	15.031	15.028	15.028	15.03	15.031	15.032	15.033	15.034	15.026	14.989	14.952	14.916	14.879	14.842	14.805	14.778	14.754	14.73
14.238	14.351	14.381	14.411	14.441	14.471	14.5	14.53	14.559	14.588	14.617	14.646	14.675	14.704	14.735	14.775	14.814	14.853	14.893	14.932	14.972	14.984	14.987	14.99	14.994	14.997	15	15.004	15.008	15.012	15.016	15.02	15.024	15.028	15.032	15.036	15.04	15.044	15.048	15.052	15.045	15.004	14.964	14.924	14.884	14.844	14.803	14.773	14.747	14.72
14.124	14.246	14.287	14.328	14.369	14.41	14.451	14.491	14.527	14.56	14.594	14.628	14.661	14.695	14.728	14.762	14.795	14.829	14.862	14.896	14.929	14.94	14.944	14.947	14.95	14.954	14.957	14.962	14.973	14.984	14.995	15.006	15.017	15.028	15.036	15.042	15.049	15.056	15.062	15.069	15.063	15.02	14.976	14.932	14.889	14.845	14.801	14.769	14.74	14.711
14.01	14.141	14.193	14.245	14.297	14.349	14.401	14.453	14.494	14.533	14.571	14.609	14.647	14.686	14.721	14.749	14.777	14.804	14.832	14.86	14.887	14.897	14.9	14.903	14.907	14.91	14.914	14.921	14.938	14.956	14.974	14.992	15.01	15.028	15.039	15.049	15.058	15.067	15.077	15.086	15.082	15.035	14.988	14.941	14.894	14.847	14.8	14.764	14.733	14.702
13.866	14.007	14.071	14.136	14.201	14.265	14.33	14.395	14.443	14.485	14.528	14.57	14.613	14.655	14.692	14.714	14.735	14.756	14.777	14.799	14.82	14.828	14.831	14.834	14.837	14.84	14.843	14.851	14.873	14.895	14.917	14.939	14.961	14.983	14.997	15.007	15.018	15.029	15.039	15.05	15.047	15.004	14.961	14.917	14.874	14.831	14.788	14.752	14.719	14.687
13.718	13.87	13.947	14.025	14.102	14.18	14.257	14.334	14.389	14.435	14.482	14.529	14.575	14.622	14.661	14.676	14.69	14.705	14.72	14.735	14.75	14.756	14.758	14.761	14.764	14.766	14.769	14.777	14.803	14.829	14.856	14.882	14.908	14.934	14.949	14.961	14.972	14.984	14.996	15.007	15.007	14.968	14.929	14.89	14.852	14.813	14.774	14.739	14.705	14.671
13.57	13.733	13.823	13.913	14.003	14.094	14.184	14.274	14.335	14.386	14.436	14.487	14.538	14.589	14.629	14.638	14.646	14.655	14.663	14.672	14.68	14.684	14.686	14.688	14.691	14.693	14.695	14.704	14.734	14.764	14.794	14.824	14.854	14.884	14.901	14.914	14.927	14.94	14.952	14.965	14.966	14.932	14.898	14.864	14.829	14.795	14.761	14.726	14.691	14.656
13.423	13.596	13.699	13.802	13.905	14.008	14.111	14.214	14.281	14.336	14.391	14.446	14.501	14.556	14.597	14.6	14.602	14.604	14.606	14.608	14.61	14.612	14.614	14.616	14.617	14.619	14.621	14.631	14.665	14.699	14.733	14.767	14.801	14.835	14.854	14.868	14.881	14.895	14.909	14.923	14.926	14.896	14.866	14.837	14.807	14.778	14.748	14.713	14.677	14.64
13.275	13.459	13.575	13.69	13.806	13.922	14.038	14.154	14.227	14.286	14.345	14.404	14.463	14.523	14.566	14.562	14.557	14.553	14.549	14.545	14.54	14.54	14.542	14.543	14.544	14.546	14.547	14.558	14.596	14.634	14.672	14.71	14.748	14.786	14.806	14.821	14.836	14.851	14.865	14.88	14.885	14.86	14.835	14.81	14.785	14.76	14.735	14.7	14.662	14.624
13.127	13.322	13.45	13.579	13.708	13.836	13.965	14.093	14.173	14.236	14.3	14.363	14.426	14.489	14.534	14.524	14.513	14.502	14.492	14.481	14.47	14.468	14.469	14.47	14.471	14.472	14.473	14.484	14.526	14.568	14.61	14.652	14.694	14.736	14.759	14.775	14.79	14.806	14.822	14.838	14.845	14.824	14.804	14.783	14.763	14.742	14.722	14.687	14.648	14.609
12.963	13.165	13.306	13.447	13.588	13.73	13.871	14.012	14.097	14.164	14.231	14.298	14.365	14.432	14.479	14.465	14.451	14.437	14.423	14.409	14.396	14.394	14.395	14.397	14.399	14.401	14.403	14.416	14.459	14.503	14.546	14.59	14.634	14.677	14.701	14.718	14.735	14.752	14.769	14.787	14.795	14.78	14.764	14.748	14.732	14.716	14.7	14.668	14.629	14.591
12.774	12.979	13.132	13.285	13.439	13.592	13.745	13.898	13.989	14.059	14.129	14.198	14.268	14.338	14.387	14.375	14.363	14.351	14.338	14.326	14.314	14.314	14.319	14.324	14.329	14.334	14.339	14.354	14.395	14.437	14.478	14.52	14.562	14.603	14.628	14.647	14.665	14.684	14.703	14.722	14.734	14.723	14.711	14.7	14.689	14.678	14.667	14.638	14.604	14.569
12.585	12.793	12.958	13.123	13.289	13.454	13.619	13.784	13.88	13.953	14.026	14.099	14.171	14.244	14.296	14.285	14.275	14.264	14.253	14.242	14.232	14.235	14.243	14.251	14.26	14.268	14.276	14.292	14.331	14.371	14.41	14.45	14.49	14.529	14.554	14.575	14.596	14.616	14.637	14.658	14.672	14.665	14.659	14.653	14.647	14.64	14.634	14.609	14.578	14.547
12.396	12.607	12.784	12.962	13.139	13.316	13.493	13.671	13.772	13.847	13.923	13.999	14.074	14.15	14.205	14.196	14.186	14.177	14.168	14.159	14.15	14.156	14.167	14.178	14.19	14.201	14.212	14.23	14.267	14.305	14.342	14.38	14.418	14.455	14.481	14.504	14.526	14.548	14.571	14.593	14.61	14.608	14.607	14.605	14.604	14.602	14.601	14.58	14.553	14.526
12.207	12.421	12.61	12.8	12.989	13.178	13.368	13.557	13.663	13.742	13.82	13.899	13.978	14.056	14.113	14.106	14.098	14.091	14.083	14.075	14.068	14.077	14.091	14.105	14.12	14.134	14.148	14.168	14.204	14.239	14.275	14.31	14.346	14.381	14.408	14.432	14.456	14.481	14.505	14.529	14.548	14.551	14.555	14.558	14.561	14.565	14.568	14.551	14.528	14.504
12.018	12.235	12.436	12.638	12.839	13.04	13.242	13.443	13.555	13.636	13.718	13.799	13.881	13.962	14.022	14.016	14.01	14.004	13.998	13.992	13.986	13.997	14.015	14.032	14.05	14.067	14.085	14.106	14.14	14.173	14.207	14.24	14.273	14.307	14.335	14.361	14.387	14.413	14.439	14.464	14.486	14.494	14.502	14.51	14.519	14.527	14.535	14.522	14.502	14.482
11.83	12.049	12.262	12.476	12.689	12.903	13.116	13.329	13.446	13.531	13.615	13.699	13.784	13.868	13.931	13.926	13.922	13.917	13.913	13.908	13.904	13.918	13.939	13.959	13.98	14.001	14.021	14.044	14.076	14.107	14.139	14.17	14.201	14.233	14.262	14.289	14.317	14.345	14.372	14.4	14.424	14.437	14.45	14.463	14.476	14.489	14.502	14.493	14.477	14.461
11.656	11.876	12.096	12.315	12.535	12.754	12.974	13.193	13.313	13.399	13.485	13.571	13.658	13.744	13.809	13.81	13.812	13.814	13.815	13.817	13.819	13.837	13.862	13.886	13.91	13.935	13.959	13.985	14.016	14.047	14.078	14.109	14.14	14.171	14.199	14.226	14.253	14.28	14.307	14.334	14.358	14.374	14.389	14.404	14.42	14.435	14.45	14.444	14.431	14.418
11.485	11.705	11.93	12.155	12.38	12.605	12.83	13.055	13.177	13.265	13.352	13.44	13.528	13.616	13.684	13.692	13.7	13.708	13.717	13.725	13.733	13.756	13.784	13.812	13.841	13.869	13.897	13.925	13.956	13.987	14.018	14.049	14.079	14.11	14.137	14.163	14.19	14.216	14.242	14.268	14.292	14.309	14.327	14.344	14.362	14.379	14.397	14.394	14.384	14.374
11.314	11.534	11.765	11.995	12.225	12.456	12.686	12.917	13.041	13.13	13.22	13.309	13.398	13.488	13.558	13.573	13.588	13.603	13.618	13.633	13.648	13.675	13.707	13.739	13.771	13.803	13.835	13.866	13.897	13.927	13.958	13.988	14.019	14.049	14.076	14.101	14.126	14.151	14.177	14.202	14.226	14.245	14.265	14.284	14.304	14.323	14.343	14.343	14.336	14.33
11.142	11.363	11.599	11.835	12.071	12.307	12.542	12.778	12.905	12.996	13.087	13.178	13.269	13.36	13.433	13.455	13.476	13.498	13.519	13.541	13.562	13.594	13.63	13.665	13.701	13.737	13.772	13.807	13.837	13.867	13.898	13.928	13.958	13.989	14.014	14.039	14.063	14.087	14.111	14.136	14.159	14.181	14.203	14.224	14.246	14.268	14.289	14.292	14.289	14.285
10.971	11.192	11.433	11.675	11.916	12.157	12.399	12.64	12.769	12.862	12.954	13.047	13.139	13.232	13.308	13.336	13.364	13.392	13.42	13.448	13.477	13.513	13.553	13.592	13.631	13.671	13.71	13.747	13.777	13.808	13.838	13.868	13.898	13.928	13.953	13.976	14	14.023	14.046	14.07	14.093	14.117	14.141	14.164	14.188	14.212	14.236	14.242	14.241	14.241
10.8	11.021	11.268	11.515	11.761	12.008	12.255	12.501	12.634	12.728	12.821	12.915	13.009	13.103	13.183	13.217	13.252	13.287	13.322	13.356	13.391	13.432	13.475	13.518	13.562	13.605	13.648	13.688	13.718	13.748	13.778	13.807	13.837	13.867	13.891	13.914	13.936	13.959	13.981	14.003	14.027	14.053	14.079	14.104	14.13	14.156	14.182	14.191	14.194	14.197
10.645	10.865	11.11	11.356	11.601	11.846	12.092	12.337	12.473	12.573	12.673	12.773	12.873	12.972	13.058	13.102	13.145	13.189	13.232	13.276	13.319	13.364	13.409	13.454	13.499	13.544	13.589	13.63	13.66	13.69	13.72	13.75	13.78	13.81	13.834	13.855	13.877	13.898	13.92	13.941	13.964	13.99	14.016	14.042	14.068	14.094	14.12	14.13	14.136	14.142
10.516	10.731	10.965	11.198	11.432	11.666	11.9	12.134	12.277	12.389	12.501	12.613	12.725	12.837	12.935	12.991	13.046	13.102	13.158	13.213	13.269	13.316	13.359	13.403	13.446	13.49	13.533	13.574	13.605	13.636	13.666	13.697	13.728	13.759	13.782	13.803	13.824	13.844	13.865	13.886	13.907	13.93	13.952	13.975	13.998	14.02	14.043	14.055	14.064	14.073
10.386	10.596	10.819	11.041	11.264	11.486	11.709	11.931	12.08	12.204	12.329	12.453	12.577	12.702	12.812	12.88	12.947	13.015	13.083	13.151	13.219	13.267	13.309	13.352	13.394	13.436	13.478	13.518	13.55	13.581	13.613	13.645	13.676	13.708	13.731	13.751	13.77	13.79	13.81	13.83	13.85	13.869	13.889	13.908	13.928	13.947	13.967	13.98	13.992	14.003
10.256	10.462	10.673	10.884	11.095	11.306	11.517	11.728	11.884	12.02	12.157	12.293	12.43	12.566	12.689	12.769	12.848	12.928	13.008	13.088	13.168	13.219	13.26	13.3	13.341	13.382	13.423	13.462	13.494	13.527	13.559	13.592	13.624	13.657	13.679	13.698	13.717	13.736	13.755	13.774	13.793	13.809	13.825	13.841	13.858	13.874	13.89	13.905	13.919	13.934
10.127	10.328	10.528	10.727	10.927	11.126	11.326	11.526	11.687	11.836	11.985	12.133	12.282	12.431	12.565	12.657	12.75	12.842	12.934	13.026	13.118	13.17	13.21	13.249	13.289	13.328	13.368	13.406	13.439	13.472	13.506	13.539	13.572	13.606	13.628	13.646	13.664	13.682	13.7	13.719	13.736	13.749	13.762	13.775	13.788	13.801	13.814	13.83	13.847	13.864
9.9969	10.194	10.382	10.57	10.758	10.946	11.134	11.323	11.49	11.651	11.812	11.973	12.134	12.295	12.442	12.546	12.651	12.755	12.859	12.963	13.067	13.122	13.16	13.198	13.236	13.274	13.312	13.35	13.384	13.418	13.452	13.486	13.52	13.555	13.576	13.593	13.611	13.628	13.646	13.663	13.678	13.688	13.698	13.708	13.718	13.727	13.737	13.755	13.775	13.795
9.8673	10.06	10.236	10.413	10.59	10.766	10.943	11.12	11.294	11.467	11.64	11.814	11.987	12.16	12.319	12.435	12.552	12.668	12.784	12.9	13.017	13.073	13.11	13.147	13.184	13.22	13.257	13.294	13.329	13.363	13.398	13.433	13.468	13.503	13.525	13.541	13.558	13.574	13.591	13.607	13.621	13.628	13.634	13.641	13.648	13.654	13.661	13.679	13.702	13.725
9.7339	9.9187	10.088	10.257	10.426	10.596	10.765	10.934	11.11	11.287	11.464	11.642	11.819	11.997	12.162	12.288	12.415	12.542	12.669	12.795	12.922	12.987	13.031	13.075	13.119	13.163	13.207	13.249	13.284	13.319	13.354	13.389	13.425	13.46	13.481	13.496	13.512	13.528	13.544	13.56	13.573	13.577	13.581	13.585	13.588	13.592	13.596	13.616	13.642	13.668
9.6	9.7772	9.9394	10.102	10.264	10.426	10.588	10.751	10.927	11.107	11.288	11.469	11.65	11.83	12	12.137	12.274	12.411	12.548	12.686	12.823	12.896	12.948	13	13.052	13.105	13.157	13.205	13.24	13.275	13.311	13.346	13.382	13.417	13.437	13.453	13.468	13.484	13.499	13.514	13.526	13.527	13.528	13.529	13.53	13.531	13.532	13.554	13.583	13.612
9.4662	9.6357	9.7909	9.9461	10.101	10.257	10.412	10.567	10.744	10.928	11.112	11.296	11.48	11.664	11.839	11.986	12.134	12.281	12.428	12.576	12.723	12.805	12.866	12.926	12.986	13.046	13.107	13.161	13.196	13.232	13.268	13.303	13.339	13.374	13.394	13.409	13.424	13.439	13.454	13.468	13.479	13.477	13.476	13.474	13.472	13.47	13.469	13.492	13.524	13.556
9.3324	9.4942	9.6424	9.7906	9.9388	10.087	10.235	10.383	10.561	10.748	10.935	11.123	11.31	11.497	11.677	11.835	11.993	12.15	12.308	12.466	12.624	12.714	12.783	12.851	12.92	12.988	13.057	13.117	13.153	13.189	13.224	13.26	13.296	13.331	13.351	13.365	13.38	13.394	13.408	13.423	13.432	13.428	13.423	13.419	13.414	13.41	13.405	13.43	13.465	13.5
9.1986	9.3526	9.4938	9.635	9.7762	9.9174	10.059	10.2	10.378	10.569	10.759	10.95	11.14	11.331	11.516	11.684	11.852	12.02	12.188	12.356	12.524	12.624	12.7	12.777	12.854	12.93	13.007	13.073	13.109	13.145	13.181	13.217	13.253	13.289	13.308	13.322	13.335	13.349	13.363	13.377	13.385	13.378	13.371	13.363	13.356	13.349	13.342	13.368	13.406	13.445
9.0648	9.2111	9.3453	9.4795	9.6136	9.7478	9.882	10.016	10.195	10.389	10.583	10.777	10.971	11.164	11.354	11.533	11.711	11.89	12.068	12.246	12.425	12.533	12.618	12.702	12.787	12.872	12.957	13.03	13.066	13.102	13.138	13.174	13.21	13.246	13.265	13.278	13.291	13.304	13.317	13.331	13.338	13.328	13.318	13.308	13.298	13.288	13.278	13.306	13.348	13.389
8.9355	9.0728	9.2012	9.3295	9.4579	9.5863	9.7146	9.843	10.022	10.217	10.413	10.609	10.804	11	11.193	11.381	11.569	11.757	11.945	12.133	12.321	12.438	12.53	12.623	12.716	12.809	12.902	12.981	13.018	13.055	13.091	13.128	13.165	13.201	13.22	13.233	13.245	13.258	13.271	13.284	13.291	13.281	13.271	13.26	13.25	13.24	13.23	13.259	13.3	13.342
8.8132	8.9393	9.0637	9.188	9.3124	9.4367	9.5611	9.6854	9.8627	10.058	10.253	10.448	10.643	10.838	11.033	11.229	11.426	11.622	11.818	12.014	12.211	12.335	12.436	12.537	12.638	12.739	12.84	12.926	12.964	13.002	13.04	13.078	13.116	13.154	13.173	13.185	13.198	13.21	13.222	13.235	13.242	13.236	13.23	13.225	13.219	13.213	13.207	13.234	13.271	13.309
8.6908	8.8059	8.9262	9.0465	9.1668	9.2872	9.4075	9.5278	9.7037	9.8981	10.092	10.287	10.481	10.676	10.873	11.077	11.282	11.486	11.691	11.896	12.1	12.233	12.342	12.451	12.56	12.67	12.779	12.87	12.91	12.949	12.989	13.028	13.068	13.108	13.126	13.138	13.15	13.162	13.174	13.186	13.194	13.192	13.19	13.189	13.187	13.185	13.183	13.208	13.242	13.276
8.5685	8.6724	8.7887	8.905	9.0213	9.1376	9.2539	9.3702	9.5446	9.7384	9.9322	10.126	10.32	10.513	10.712	10.925	11.138	11.351	11.564	11.777	11.99	12.131	12.248	12.365	12.483	12.6	12.717	12.815	12.856	12.897	12.938	12.979	13.02	13.061	13.08	13.091	13.102	13.114	13.125	13.137	13.146	13.148	13.15	13.153	13.155	13.157	13.159	13.183	13.213	13.243
8.4461	8.5389	8.6512	8.7635	8.8758	8.9881	9.1004	9.2127	9.3856	9.5787	9.7719	9.965	10.158	10.351	10.552	10.773	10.994	11.216	11.437	11.658	11.88	12.029	12.154	12.279	12.405	12.53	12.655	12.759	12.802	12.844	12.887	12.929	12.971	13.014	13.033	13.044	13.055	13.066	13.077	13.088	13.097	13.104	13.11	13.117	13.123	13.129	13.136	13.157	13.183	13.209
8.3237	8.4055	8.5137	8.622	8.7303	8.8385	8.9468	9.0551	9.2265	9.4191	9.6116	9.8042	9.9967	10.189	10.391	10.621	10.851	11.08	11.31	11.54	11.77	11.927	12.06	12.193	12.327	12.46	12.593	12.704	12.748	12.792	12.836	12.879	12.923	12.967	12.986	12.996	13.007	13.018	13.028	13.039	13.049	13.06	13.07	13.081	13.091	13.102	13.112	13.132	13.154	13.176
8.2014	8.272	8.3762	8.4805	8.5847	8.689	8.7932	8.8975	9.0675	9.2594	9.4514	9.6433	9.8352	10.027	10.231	10.469	10.707	10.945	11.183	11.421	11.659	11.825	11.966	12.107	12.249	12.39	12.531	12.649	12.694	12.739	12.784	12.83	12.875	12.92	12.939	12.949	12.959	12.969	12.98	12.99	13.001	13.016	13.03	13.045	13.059	13.074	13.088	13.106	13.125	13.143
8.1003	8.1659	8.268	8.3701	8.4722	8.5743	8.6764	8.7785	8.9453	9.1339	9.3224	9.5109	9.6994	9.8879	10.088	10.324	10.559	10.795	11.031	11.266	11.502	11.676	11.829	11.981	12.134	12.287	12.44	12.568	12.619	12.67	12.721	12.772	12.823	12.874	12.894	12.904	12.914	12.924	12.934	12.944	12.957	12.976	12.996	13.015	13.035	13.055	13.074	13.09	13.104	13.118
8.0017	8.0629	8.1631	8.2632	8.3633	8.4635	8.5636	8.6637	8.8273	9.0121	9.1969	9.3817	9.5664	9.7512	9.9478	10.18	10.412	10.644	10.876	11.108	11.34	11.521	11.686	11.851	12.016	12.181	12.346	12.484	12.541	12.598	12.656	12.713	12.77	12.828	12.849	12.859	12.869	12.879	12.889	12.899	12.913	12.938	12.962	12.987	13.012	13.036	13.061	13.074	13.084	13.093
7.9031	7.9599	8.0581	8.1563	8.2545	8.3526	8.4508	8.549	8.7093	8.8904	9.0714	9.2525	9.4335	9.6146	9.8074	10.036	10.264	10.492	10.72	10.949	11.177	11.367	11.544	11.72	11.897	12.074	12.251	12.4	12.463	12.527	12.591	12.654	12.718	12.781	12.805	12.815	12.825	12.834	12.844	12.854	12.869	12.899	12.929	12.958	12.988	13.018	13.048	13.059	13.064	13.069
7.8044	7.8569	7.9532	8.0494	8.1456	8.2418	8.3381	8.4343	8.5913	8.7686	8.9459	9.1232	9.3006	9.4779	9.667	9.8916	10.116	10.341	10.565	10.79	11.014	11.212	11.401	11.59	11.779	11.968	12.157	12.316	12.386	12.456	12.525	12.595	12.665	12.735	12.76	12.77	12.78	12.79	12.799	12.809	12.825	12.86	12.895	12.93	12.965	13	13.034	13.043	13.044	13.044
7.7058	7.7539	7.8482	7.9425	8.0367	8.131	8.2253	8.3195	8.4733	8.6469	8.8205	8.994	9.1676	9.3412	9.5266	9.7475	9.9684	10.189	10.41	10.631	10.852	11.058	11.259	11.459	11.66	11.861	12.062	12.232	12.308	12.384	12.46	12.537	12.613	12.689	12.715	12.725	12.735	12.745	12.754	12.764	12.782	12.822	12.861	12.901	12.941	12.981	13.021	13.028	13.024	13.019
7.6072	7.6509	7.7432	7.8356	7.9279	8.0202	8.1125	8.2048	8.3553	8.5251	8.695	8.8648	9.0347	9.2045	9.3862	9.6034	9.8206	10.038	10.255	10.472	10.689	10.903	11.116	11.329	11.542	11.755	11.968	12.148	12.23	12.313	12.395	12.478	12.56	12.643	12.671	12.68	12.69	12.7	12.71	12.719	12.738	12.783	12.828	12.873	12.918	12.963	13.008	13.013	13.004	12.995
7.521	7.5615	7.6515	7.7415	7.8316	7.9216	8.0116	8.1016	8.2479	8.413	8.578	8.7431	8.9082	9.0732	9.2506	9.4646	9.6787	9.8927	10.107	10.321	10.535	10.753	10.973	11.193	11.412	11.632	11.852	12.039	12.129	12.219	12.309	12.399	12.489	12.579	12.612	12.625	12.639	12.653	12.666	12.68	12.702	12.749	12.796	12.843	12.89	12.937	12.984	12.989	12.979	12.97
7.4534	7.4925	7.5797	7.6669	7.7541	7.8412	7.9284	8.0156	8.1564	8.3152	8.4739	8.6326	8.7913	8.95	9.122	9.3338	9.5455	9.7573	9.969	10.181	10.393	10.61	10.829	11.047	11.266	11.485	11.704	11.893	11.992	12.091	12.191	12.29	12.389	12.488	12.531	12.555	12.578	12.602	12.626	12.649	12.678	12.723	12.767	12.812	12.857	12.901	12.946	12.953	12.949	12.944
7.3859	7.4235	7.5079	7.5922	7.6766	7.761	7.8453	7.9297	8.065	8.2174	8.3697	8.5221	8.6744	8.8268	8.9934	9.2029	9.4124	9.6218	9.8313	10.041	10.25	10.466	10.684	10.902	11.12	11.338	11.556	11.747	11.855	11.964	12.072	12.181	12.289	12.398	12.45	12.484	12.518	12.551	12.585	12.619	12.655	12.697	12.739	12.781	12.823	12.865	12.907	12.918	12.918	12.918
7.3184	7.3545	7.4361	7.5176	7.5991	7.6806	7.7622	7.8437	7.9736	8.1196	8.2656	8.4116	8.5576	8.7036	8.8649	9.072	9.2792	9.4863	9.6935	9.9007	10.108	10.323	10.54	10.757	10.974	11.191	11.409	11.601	11.719	11.836	11.954	12.072	12.19	12.307	12.37	12.413	12.457	12.501	12.544	12.588	12.631	12.67	12.71	12.749	12.789	12.828	12.868	12.882	12.887	12.893
7.2508	7.2855	7.3642	7.4429	7.5216	7.6003	7.679	7.7577	7.8822	8.0218	8.1614	8.3011	8.4407	8.5804	8.7363	8.9412	9.146	9.3509	9.5557	9.7606	9.9654	10.179	10.395	10.612	10.828	11.044	11.261	11.455	11.582	11.709	11.836	11.963	12.09	12.217	12.289	12.343	12.396	12.45	12.504	12.558	12.607	12.644	12.681	12.718	12.755	12.792	12.829	12.846	12.857	12.867
7.1833	7.2165	7.2924	7.3683	7.4442	7.52	7.5959	7.6718	7.7907	7.924	8.0573	8.1906	8.3239	8.4572	8.6078	8.8103	9.0129	9.2154	9.418	9.6205	9.8231	10.035	10.251	10.466	10.682	10.898	11.113	11.309	11.445	11.581	11.718	11.854	11.99	12.126	12.208	12.272	12.336	12.4	12.463	12.527	12.584	12.618	12.652	12.687	12.721	12.756	12.79	12.81	12.826	12.841
7.1157	7.1475	7.2206	7.2936	7.3667	7.4397	7.5128	7.5858	7.6993	7.8262	7.9531	8.0801	8.207	8.3339	8.4792	8.6795	8.8797	9.0799	9.2802	9.4804	9.6807	9.8918	10.107	10.321	10.536	10.751	10.965	11.163	11.308	11.454	11.599	11.745	11.89	12.036	12.127	12.201	12.275	12.349	12.423	12.496	12.56	12.592	12.624	12.656	12.687	12.719	12.751	12.775	12.795	12.816
7.0743	7.1049	7.1757	7.2464	7.3171	7.3878	7.4586	7.5293	7.6394	7.7626	7.8858	8.0091	8.1323	8.2555	8.3962	8.5895	8.7827	8.976	9.1692	9.3625	9.5557	9.7593	9.9663	10.173	10.38	10.587	10.794	10.989	11.148	11.306	11.465	11.623	11.782	11.94	12.042	12.126	12.209	12.293	12.376	12.46	12.53	12.56	12.59	12.62	12.649	12.679	12.709	12.737	12.764	12.791
7.0357	7.0653	7.1338	7.2022	7.2707	7.3392	7.4076	7.4761	7.5831	7.7029	7.8227	7.9425	8.0623	8.1821	8.3184	8.5041	8.6898	8.8755	9.0612	9.247	9.4327	9.628	9.8265	10.025	10.224	10.422	10.621	10.813	10.984	11.156	11.328	11.5	11.672	11.844	11.957	12.05	12.143	12.236	12.33	12.423	12.5	12.528	12.555	12.583	12.611	12.639	12.667	12.699	12.733	12.767
6.9972	7.0257	7.0919	7.1581	7.2243	7.2905	7.3567	7.4229	7.5267	7.6431	7.7595	7.8759	7.9923	8.1086	8.2405	8.4187	8.5969	8.7751	8.9533	9.1315	9.3097	9.4967	9.6868	9.8769	10.067	10.257	10.447	10.636	10.821	11.006	11.192	11.377	11.562	11.747	11.871	11.974	12.077	12.18	12.283	12.386	12.469	12.495	12.521	12.547	12.572	12.598	12.624	12.661	12.702	12.742
6.9586	6.986	7.05	7.1139	7.1778	7.2418	7.3057	7.3696	7.4703	7.5833	7.6963	7.8093	7.9222	8.0352	8.1626	8.3333	8.5039	8.6746	8.8453	9.016	9.1866	9.3655	9.5471	9.7286	9.9102	10.092	10.273	10.459	10.658	10.856	11.055	11.254	11.452	11.651	11.785	11.898	12.011	12.123	12.236	12.349	12.439	12.463	12.487	12.51	12.534	12.558	12.581	12.623	12.67	12.718
6.9201	6.9464	7.0081	7.0697	7.1314	7.1931	7.2547	7.3164	7.414	7.5236	7.6331	7.7427	7.8522	7.9618	8.0847	8.2479	8.411	8.5742	8.7373	8.9005	9.0636	9.2342	9.4073	9.5804	9.7535	9.9266	10.1	10.283	10.495	10.707	10.919	11.131	11.343	11.555	11.7	11.822	11.944	12.067	12.189	12.312	12.409	12.43	12.452	12.474	12.496	12.517	12.539	12.585	12.639	12.693
6.8815	6.9068	6.9662	7.0256	7.085	7.1444	7.2038	7.2632	7.3576	7.4638	7.5699	7.6761	7.7822	7.8883	8.0068	8.1625	8.3181	8.4737	8.6293	8.785	8.9406	9.103	9.2676	9.4322	9.5968	9.7614	9.926	10.106	10.331	10.557	10.782	11.008	11.233	11.458	11.614	11.746	11.878	12.01	12.142	12.274	12.378	12.398	12.418	12.437	12.457	12.477	12.496	12.547	12.608	12.669
6.8489	6.8729	6.9301	6.9873	7.0445	7.1017	7.1588	7.2161	7.3077	7.4108	7.5139	7.617	7.7201	7.8232	7.9373	8.0845	8.2316	8.3788	8.526	8.6731	8.8203	8.9759	9.1342	9.2926	9.451	9.6093	9.7677	9.9446	10.177	10.41	10.642	10.875	11.107	11.34	11.505	11.646	11.788	11.93	12.072	12.214	12.326	12.35	12.373	12.397	12.421	12.444	12.468	12.521	12.584	12.647
6.8251	6.8477	6.9027	6.9578	7.0129	7.0679	7.123	7.178	7.2673	7.368	7.4686	7.5693	7.6699	7.7706	7.8804	8.0177	8.155	8.2922	8.4295	8.5668	8.7041	8.855	9.0105	9.166	9.3215	9.4769	9.6324	9.8066	10.037	10.267	10.497	10.728	10.958	11.188	11.36	11.511	11.663	11.814	11.966	12.118	12.241	12.277	12.314	12.351	12.388	12.424	12.461	12.514	12.573	12.631
[truncated: 206 more columns]
