# Supplementary material for: Highly efficient and sensitive patient-specific quality assurance for spot-scanned proton therapy
Source: PLoS One. 2019 Feb 14;14(2):e0212412. doi: 10.1371/journal.pone.0212412 (PMC6375645; doi:10.1371/journal.pone.0212412)
Supplement: S10 Dataset — Tab delimited text file containing the two-dimensional dose plane data (units of Gy, including the region of focus in part c) calculated by the Monte Carlo dose calculation engine. (TXT) [file pone.0212412.s010.txt]

1.0952	1.1137	1.1322	1.1484	1.1633	1.1782	1.189	1.192	1.1949	1.2039	1.2582	1.312	1.3663	1.3484	1.3198	1.2917	1.3024	1.3371	1.3711	1.392	1.3902	1.3878	1.3896	1.4147	1.4392	1.4643	1.4852	1.5061	1.5264	1.5473	1.5682	1.5897	1.5837	1.5329	1.4816	1.441	1.4738	1.5061	1.5383	1.5998	1.6649	1.73	1.7921	1.8518	1.9116	1.9743	2.0405	2.1074	2.1689	2.1988
1.1525	1.1752	1.1973	1.2147	1.229	1.2427	1.2523	1.2535	1.2547	1.263	1.3174	1.3717	1.426	1.401	1.3645	1.3281	1.3418	1.386	1.4302	1.4547	1.4452	1.4356	1.4308	1.4643	1.4971	1.53	1.5592	1.5879	1.6171	1.6315	1.6374	1.6434	1.6345	1.601	1.567	1.5419	1.5765	1.6106	1.6446	1.7085	1.7766	1.8447	1.9116	1.9778	2.0441	2.1062	2.1618	2.2173	2.2711	2.3099
1.2093	1.2344	1.2594	1.278	1.2935	1.309	1.3198	1.3221	1.3245	1.3335	1.3837	1.4338	1.484	1.4553	1.4147	1.3747	1.3884	1.435	1.4816	1.5067	1.4959	1.4852	1.4804	1.5204	1.5604	1.6004	1.6351	1.6697	1.7037	1.7139	1.7091	1.7037	1.6942	1.6757	1.6572	1.6452	1.6834	1.7217	1.7599	1.8262	1.896	1.9653	2.0364	2.108	2.1791	2.2418	2.289	2.3361	2.3839	2.4311
1.2618	1.2863	1.3114	1.3347	1.3568	1.3795	1.3974	1.4093	1.4207	1.4356	1.469	1.5031	1.5371	1.5132	1.481	1.4493	1.4547	1.4834	1.512	1.5317	1.5365	1.5407	1.5503	1.5945	1.638	1.6816	1.7157	1.7485	1.7814	1.7915	1.7873	1.7832	1.7772	1.7676	1.7575	1.7551	1.8035	1.8518	1.9002	1.9665	2.0358	2.1044	2.1761	2.2496	2.323	2.3863	2.4323	2.4789	2.526	2.5792
1.3144	1.3389	1.3633	1.3908	1.4201	1.4499	1.4756	1.4965	1.5168	1.5371	1.555	1.5724	1.5903	1.5712	1.5473	1.524	1.5216	1.5317	1.5425	1.5568	1.5771	1.5968	1.6207	1.6679	1.7157	1.7635	1.7963	1.8279	1.859	1.8692	1.8656	1.8626	1.8602	1.8596	1.8584	1.865	1.9235	1.982	2.0399	2.1074	2.1755	2.2436	2.3164	2.3911	2.4663	2.5302	2.5762	2.6216	2.6682	2.7273
1.3675	1.3914	1.4159	1.4475	1.484	1.5204	1.5544	1.5837	1.613	1.6386	1.6404	1.6416	1.6434	1.6297	1.6142	1.598	1.5879	1.5807	1.5736	1.5819	1.6177	1.653	1.69	1.742	1.7933	1.8447	1.8769	1.9068	1.9366	1.9462	1.9438	1.942	1.9432	1.9516	1.9593	1.9749	2.0435	2.1122	2.1809	2.2484	2.3158	2.3833	2.4568	2.5338	2.6108	2.6753	2.7201	2.7643	2.8109	2.876
1.4356	1.4607	1.4852	1.5228	1.5676	1.613	1.6488	1.6703	1.6918	1.7109	1.7103	1.7103	1.7103	1.6978	1.6834	1.6697	1.6536	1.6369	1.6201	1.6243	1.6637	1.7031	1.7449	1.8017	1.859	1.9157	1.9492	1.9796	2.0095	2.019	2.0155	2.0119	2.019	2.0429	2.0668	2.0979	2.1803	2.2633	2.3457	2.418	2.489	2.5595	2.6335	2.7088	2.784	2.8449	2.8826	2.9196	2.9614	3.0348
1.5043	1.5294	1.555	1.598	1.6512	1.7049	1.7437	1.7575	1.7712	1.7832	1.7808	1.779	1.7766	1.7658	1.7533	1.7408	1.7199	1.693	1.6667	1.6667	1.7103	1.7533	1.7993	1.862	1.9247	1.9874	2.0214	2.0525	2.0829	2.0913	2.0871	2.0823	2.0949	2.1343	2.1743	2.2209	2.3176	2.4138	2.5105	2.5876	2.6616	2.7362	2.8097	2.8832	2.9572	3.0145	3.045	3.0748	3.1119	3.1931
1.573	1.5986	1.6243	1.6727	1.7348	1.7975	1.8381	1.8441	1.85	1.8548	1.8512	1.8477	1.8435	1.8333	1.8226	1.8118	1.7855	1.7497	1.7139	1.7091	1.7563	1.8041	1.8536	1.9223	1.9904	2.0585	2.0943	2.1253	2.1558	2.1642	2.1588	2.1528	2.1701	2.2263	2.2818	2.3445	2.4544	2.5649	2.6753	2.7566	2.8348	2.9124	2.9865	3.0581	3.1298	3.1835	3.2074	3.2307	3.2624	3.3519
1.6482	1.6793	1.7109	1.7629	1.8274	1.8912	1.9348	1.9444	1.954	1.9599	1.9426	1.9253	1.908	1.8942	1.8805	1.8668	1.8435	1.8136	1.7838	1.7832	1.8315	1.8799	1.9307	1.9999	2.0686	2.1379	2.1695	2.1964	2.2233	2.2352	2.2388	2.2424	2.2693	2.3361	2.403	2.4765	2.5965	2.7165	2.8372	2.9202	2.9978	3.0754	3.1417	3.2003	3.2594	3.3107	3.3495	3.3884	3.4326	3.5114
1.7252	1.7641	1.8023	1.8572	1.9217	1.9862	2.0322	2.0483	2.065	2.0746	2.0405	2.0059	1.9719	1.9522	1.9348	1.9175	1.899	1.8799	1.8608	1.8668	1.9151	1.9635	2.0143	2.0829	2.151	2.2191	2.246	2.2675	2.2884	2.3063	2.3218	2.3373	2.3756	2.452	2.5278	2.6108	2.7398	2.8688	2.9984	3.0814	3.1584	3.2355	3.2904	3.3334	3.3758	3.4254	3.4863	3.5466	3.6081	3.6714
1.8023	1.8483	1.8942	1.9516	2.0161	2.0806	2.1295	2.1528	2.1755	2.1892	2.1379	2.0865	2.0352	2.0101	1.9892	1.9677	1.9545	1.9462	1.9378	1.9504	1.9987	2.0471	2.0979	2.1654	2.2328	2.3009	2.3224	2.3379	2.3535	2.3767	2.4048	2.4323	2.4819	2.5672	2.6532	2.7452	2.8832	3.0211	3.159	3.2432	3.3191	3.3949	3.4397	3.466	3.4923	3.54	3.6225	3.7055	3.7837	3.8315
1.8847	1.9378	1.991	2.0477	2.1062	2.1654	2.2125	2.24	2.2681	2.286	2.2298	2.1743	2.1182	2.0925	2.0704	2.0483	2.0376	2.0334	2.0292	2.0435	2.0901	2.1361	2.1845	2.246	2.3075	2.3696	2.3923	2.4102	2.4281	2.458	2.495	2.5314	2.5899	2.6843	2.7781	2.8778	3.0175	3.1573	3.297	3.3908	3.4773	3.5645	3.6063	3.6213	3.6362	3.681	3.7753	3.8697	3.9569	3.9951
1.9713	2.0316	2.0925	2.145	2.1922	2.24	2.2812	2.3129	2.3445	2.366	2.317	2.2681	2.2191	2.1958	2.1761	2.1564	2.1456	2.1397	2.1337	2.1456	2.188	2.2304	2.274	2.3248	2.3756	2.4263	2.4562	2.4836	2.5105	2.5481	2.5917	2.6353	2.7004	2.8019	2.9029	3.0086	3.1435	3.2785	3.4134	3.5257	3.6344	3.7437	3.7897	3.7974	3.8052	3.8458	3.9425	4.0393	4.1283	4.1635
2.0579	2.1259	2.194	2.2424	2.2782	2.3146	2.3505	2.3857	2.4209	2.446	2.4042	2.3618	2.32	2.2997	2.2824	2.2651	2.2537	2.246	2.2382	2.2478	2.286	2.3248	2.3636	2.4036	2.4436	2.483	2.5201	2.5571	2.5935	2.6383	2.6885	2.7386	2.8109	2.9196	3.0283	3.1393	3.2695	3.3997	3.5299	3.6607	3.7915	3.9228	3.9724	3.973	3.9736	4.0112	4.1097	4.2089	4.2991	4.3313
2.1415	2.2155	2.289	2.3355	2.366	2.3959	2.4275	2.4615	2.4962	2.5219	2.489	2.4568	2.4239	2.4084	2.3959	2.3827	2.3714	2.36	2.3493	2.3547	2.3875	2.4203	2.4532	2.4848	2.5165	2.5481	2.5917	2.6371	2.6819	2.7357	2.7948	2.8539	2.9339	3.0492	3.1644	3.2803	3.4033	3.5257	3.6481	3.7921	3.939	4.0853	4.1414	4.142	4.1432	4.1808	4.2799	4.3797	4.4704	4.5009
2.2173	2.2925	2.3678	2.4197	2.4568	2.4938	2.5254	2.5469	2.5684	2.5852	2.569	2.5529	2.5368	2.532	2.529	2.526	2.5135	2.4956	2.4777	2.4753	2.4974	2.5201	2.5434	2.5738	2.6037	2.6341	2.6831	2.7351	2.787	2.8521	2.9256	2.999	3.0904	3.2104	3.3304	3.4493	3.5568	3.6643	3.7717	3.9133	4.0596	4.2059	4.2734	4.2937	4.3146	4.3629	4.4585	4.5546	4.6424	4.6753
2.2931	2.3696	2.4466	2.5034	2.5475	2.5917	2.6234	2.6323	2.6413	2.6491	2.6497	2.6497	2.6503	2.6562	2.6628	2.6694	2.6562	2.6311	2.6067	2.5953	2.6073	2.6198	2.6341	2.6628	2.6915	2.7201	2.7745	2.833	2.8915	2.9685	3.0569	3.1447	3.2468	3.3716	3.4964	3.6177	3.7102	3.8022	3.8948	4.0345	4.1802	4.3265	4.4059	4.446	4.4854	4.5451	4.6371	4.729	4.8144	4.8496
2.369	2.4472	2.526	2.5876	2.6389	2.6903	2.7213	2.7177	2.7148	2.7136	2.7297	2.7464	2.7625	2.7792	2.7966	2.8133	2.7995	2.7679	2.7357	2.7159	2.7177	2.7195	2.7249	2.7524	2.7798	2.8073	2.8676	2.9327	2.9978	3.0862	3.1883	3.2904	3.4033	3.5329	3.6625	3.7855	3.8637	3.9425	4.0208	4.1575	4.3026	4.4483	4.5397	4.5988	4.658	4.7278	4.8162	4.9046	4.9864	5.024
2.4693	2.5493	2.63	2.695	2.7512	2.8073	2.839	2.8294	2.8193	2.8127	2.8294	2.8455	2.8617	2.8993	2.9405	2.9817	2.9709	2.9285	2.8861	2.8557	2.8455	2.836	2.8318	2.8706	2.9088	2.9476	3.0127	3.082	3.1507	3.2432	3.3501	3.457	3.5699	3.6929	3.8165	3.9366	4.0345	4.133	4.231	4.3629	4.5003	4.6371	4.7314	4.8007	4.8694	4.9416	5.0192	5.0975	5.1703	5.2091
2.5702	2.652	2.7339	2.8025	2.8634	2.9244	2.9566	2.9405	2.9244	2.9124	2.9285	2.9441	2.9602	3.0193	3.085	3.1501	3.1417	3.0892	3.036	2.9954	2.9733	2.9518	2.9393	2.9889	3.0384	3.088	3.1579	3.2307	3.3042	3.4009	3.512	3.6236	3.7371	3.8536	3.9706	4.0877	4.2053	4.3235	4.4412	4.5684	4.6974	4.8258	4.9237	5.0025	5.0813	5.156	5.2229	5.2904	5.3543	5.3937
2.6706	2.7542	2.8378	2.91	2.9757	3.0414	3.0742	3.0516	3.0295	3.0115	3.0277	3.0432	3.0593	3.1393	3.2289	3.3185	3.3125	3.2498	3.1865	3.1346	3.1011	3.0677	3.0462	3.1071	3.168	3.2283	3.3036	3.38	3.457	3.558	3.6738	3.7897	3.9037	4.0142	4.1247	4.2381	4.3761	4.514	4.6514	4.7744	4.8944	5.0151	5.1154	5.2044	5.2927	5.3698	5.4265	5.4832	5.5382	5.5788
2.7727	2.8515	2.9303	2.9978	3.0593	3.1202	3.1555	3.1471	3.1381	3.1328	3.1483	3.1638	3.1794	3.2689	3.3687	3.469	3.4624	3.3925	3.3227	3.2719	3.2534	3.2349	3.2259	3.2803	3.3346	3.3896	3.4708	3.5556	3.6404	3.7532	3.8822	4.0106	4.1295	4.231	4.3325	4.4394	4.5863	4.7338	4.8807	4.9924	5.0987	5.205	5.2975	5.3817	5.4665	5.5418	5.6009	5.66	5.7167	5.7568
2.876	2.9482	3.0199	3.0802	3.134	3.1877	3.2253	3.2373	3.2486	3.2606	3.2755	3.291	3.306	3.4009	3.5072	3.6135	3.6057	3.5299	3.4541	3.4087	3.4128	3.417	3.426	3.4696	3.5126	3.5562	3.644	3.7389	3.8333	3.9587	4.1032	4.2477	4.3725	4.4639	4.5558	4.655	4.8084	4.9619	5.1154	5.2139	5.3041	5.3949	5.4761	5.5525	5.629	5.7012	5.7669	5.832	5.8947	5.9329
2.9793	3.0444	3.1095	3.1626	3.2086	3.2552	3.2958	3.3274	3.3591	3.3884	3.4033	3.4176	3.4326	3.5329	3.6457	3.7586	3.7497	3.6678	3.586	3.5448	3.5717	3.5986	3.6266	3.6583	3.6905	3.7228	3.8177	3.9216	4.0255	4.1647	4.3247	4.4848	4.6156	4.6974	4.7792	4.8705	5.03	5.19	5.3501	5.4355	5.5101	5.5848	5.6552	5.7233	5.7914	5.8607	5.9329	6.0046	6.0721	6.1091
3.0868	3.1459	3.2044	3.2492	3.2845	3.3203	3.3627	3.4176	3.4726	3.5233	3.5412	3.5592	3.5777	3.675	3.7837	3.893	3.8948	3.8315	3.7688	3.7395	3.7658	3.7921	3.8177	3.8404	3.8637	3.8864	3.9927	4.1103	4.2286	4.3725	4.5325	4.692	4.827	4.9201	5.0139	5.1136	5.2587	5.4038	5.5489	5.6242	5.6893	5.7544	5.823	5.8941	5.9652	6.0386	6.1157	6.1927	6.2649	6.3038
3.1979	3.2516	3.3054	3.3394	3.3609	3.3824	3.4266	3.5084	3.5896	3.6643	3.6893	3.7144	3.7395	3.8267	3.9222	4.0184	4.0405	4.0196	3.9981	3.9861	3.9903	3.9945	4.0005	4.016	4.0315	4.047	4.1683	4.3044	4.4406	4.5827	4.7278	4.8729	5.0103	5.1345	5.2587	5.3817	5.4934	5.6051	5.7167	5.7836	5.8439	5.9049	5.9801	6.0643	6.1485	6.2321	6.3139	6.3957	6.4722	6.5146
3.3089	3.3579	3.4063	3.4296	3.4373	3.4451	3.4905	3.5986	3.7067	3.8058	3.8374	3.8697	3.9013	3.9778	4.0608	4.1432	4.1868	4.2071	4.2274	4.2334	4.2154	4.1975	4.1832	4.1916	4.1999	4.2083	4.3438	4.4985	4.6526	4.7923	4.9231	5.0539	5.1936	5.3489	5.5041	5.6493	5.7275	5.8057	5.8839	5.9431	5.9992	6.0553	6.1377	6.2351	6.3324	6.4256	6.5122	6.5988	6.68	6.7254
3.4099	3.4541	3.4976	3.5174	3.5215	3.5257	3.5753	3.6995	3.8237	3.9378	3.982	4.0267	4.0715	4.139	4.2095	4.2799	4.3385	4.3892	4.44	4.4603	4.4304	4.4006	4.3755	4.3821	4.3892	4.3958	4.5397	4.7027	4.8658	5.0031	5.1255	5.2474	5.3889	5.5633	5.7376	5.8971	5.9508	6.004	6.0577	6.1109	6.164	6.2178	6.302	6.4047	6.508	6.6053	6.6931	6.7815	6.8645	6.9165
3.4839	3.5239	3.5639	3.5968	3.626	3.6553	3.715	3.8267	3.9384	4.0453	4.1175	4.1904	4.2626	4.3253	4.3862	4.4471	4.5027	4.5558	4.609	4.6365	4.6203	4.6036	4.5923	4.6138	4.6353	4.6562	4.7875	4.9344	5.0813	5.2169	5.3459	5.4743	5.6164	5.7794	5.9425	6.0912	6.1437	6.1957	6.2482	6.302	6.3557	6.4101	6.4853	6.5731	6.6609	6.7463	6.8287	6.9111	6.9905	7.055
3.5586	3.5944	3.6296	3.6768	3.7305	3.7843	3.8554	3.9545	4.0536	4.1527	4.2537	4.354	4.4543	4.5116	4.5624	4.6138	4.6675	4.723	4.7786	4.812	4.8096	4.8072	4.809	4.8449	4.8807	4.9165	5.0354	5.1661	5.2969	5.4307	5.5663	5.7018	5.8433	5.995	6.1467	6.2858	6.3366	6.3874	6.4387	6.4931	6.548	6.6023	6.6686	6.7409	6.8137	6.8878	6.9642	7.0401	7.1165	7.1936
3.6332	3.6649	3.6965	3.7568	3.835	3.9133	3.9945	4.0817	4.1689	4.2614	4.3892	4.517	4.6448	4.6974	4.7392	4.7816	4.8329	4.8903	4.9476	4.9876	4.9989	5.0103	5.027	5.0766	5.1267	5.1769	5.2838	5.3984	5.5125	5.6445	5.7866	5.9287	6.0697	6.21	6.3497	6.4787	6.5283	6.5779	6.6274	6.6824	6.7385	6.794	6.8508	6.9087	6.9666	7.0293	7.1004	7.1709	7.2437	7.3333
3.7078	3.7514	3.795	3.8649	3.9503	4.0363	4.1235	4.2131	4.3026	4.3976	4.5308	4.6633	4.7965	4.8634	4.9207	4.978	5.0252	5.0664	5.1076	5.147	5.1853	5.2235	5.2641	5.3256	5.3865	5.4474	5.5412	5.6391	5.737	5.8619	6.0028	6.1431	6.2757	6.3945	6.5128	6.6221	6.6674	6.7128	6.7582	6.8197	6.883	6.9463	7.0054	7.0622	7.1189	7.1834	7.2622	7.3405	7.4187	7.4927
3.7825	3.838	3.8942	3.973	4.0662	4.1587	4.2519	4.3438	4.4358	4.5337	4.6717	4.8096	4.9476	5.0288	5.1022	5.1751	5.2181	5.2426	5.2671	5.3071	5.3716	5.4361	5.5018	5.574	5.6463	5.7179	5.7986	5.8798	5.961	6.0786	6.2184	6.3581	6.4817	6.5791	6.6758	6.766	6.8072	6.8478	6.889	6.9565	7.0275	7.0992	7.1601	7.2156	7.2706	7.3375	7.4241	7.5106	7.5937	7.6528
3.8571	3.9246	3.9927	4.0811	4.1814	4.2817	4.3803	4.4746	4.5696	4.6699	4.8132	4.9559	5.0993	5.1948	5.2838	5.3722	5.411	5.4188	5.4271	5.4665	5.5579	5.6493	5.7394	5.8224	5.9054	5.9885	6.0559	6.1204	6.1855	6.296	6.4345	6.5731	6.6877	6.7636	6.8388	6.9099	6.9463	6.9827	7.0198	7.0932	7.1726	7.2515	7.3148	7.3691	7.4229	7.4921	7.5859	7.6802	7.768	7.8122
3.9139	3.9903	4.0662	4.1605	4.265	4.3695	4.4776	4.5917	4.7051	4.8228	4.9649	5.107	5.2498	5.3578	5.4617	5.5657	5.6092	5.6164	5.6242	5.6725	5.7884	5.9043	6.0171	6.1079	6.1987	6.2894	6.345	6.3945	6.4447	6.5313	6.6406	6.7493	6.843	6.9099	6.9768	7.0419	7.0938	7.1452	7.1965	7.273	7.3536	7.4336	7.4993	7.5554	7.6116	7.6779	7.7621	7.8457	7.9263	7.9866
3.9658	4.0494	4.1324	4.2316	4.3391	4.4471	4.566	4.7039	4.8419	4.9798	5.1196	5.2593	5.3996	5.5203	5.6391	5.7573	5.8087	5.8206	5.832	5.8917	6.0315	6.1718	6.3067	6.4041	6.5014	6.5994	6.643	6.6788	6.7146	6.7725	6.8436	6.9147	6.9827	7.0455	7.1076	7.1715	7.2431	7.3148	7.3864	7.4653	7.5447	7.6247	7.6916	7.7513	7.811	7.8737	7.9418	8.0099	8.0798	8.1652
4.0184	4.1086	4.1993	4.3026	4.4137	4.5248	4.655	4.8162	4.978	5.1369	5.2742	5.4116	5.5495	5.6833	5.8165	5.9496	6.0088	6.0243	6.0392	6.1103	6.2751	6.4393	6.5958	6.7003	6.8048	6.9087	6.9409	6.9624	6.9839	7.0132	7.0466	7.0801	7.1231	7.1804	7.2383	7.3004	7.3924	7.4844	7.5769	7.6576	7.7364	7.8152	7.8845	7.9472	8.0105	8.0696	8.1216	8.1735	8.2332	8.3437
4.0805	4.1784	4.277	4.394	4.5224	4.6508	4.7941	4.9619	5.1291	5.2945	5.4438	5.5925	5.7418	5.878	6.0117	6.1461	6.219	6.2554	6.2912	6.376	6.5426	6.7086	6.8675	6.9792	7.0902	7.2019	7.2216	7.2288	7.2359	7.2407	7.2443	7.2479	7.2694	7.3196	7.3703	7.4276	7.5304	7.6331	7.7364	7.8242	7.9096	7.9956	8.069	8.1347	8.2004	8.2571	8.2995	8.3413	8.3945	8.5246
4.1515	4.2584	4.3653	4.5045	4.6633	4.8216	4.9792	5.1363	5.2939	5.4528	5.626	5.7992	5.9723	6.1013	6.2243	6.3468	6.4381	6.511	6.5838	6.6842	6.8317	6.9792	7.1231	7.2419	7.3608	7.4796	7.4874	7.4796	7.4712	7.4563	7.4366	7.4175	7.4205	7.4623	7.5041	7.553	7.6582	7.7627	7.8672	7.9675	8.0666	8.1663	8.2458	8.3138	8.3819	8.4381	8.4751	8.5121	8.5629	8.708
4.2226	4.3385	4.4537	4.615	4.8037	4.9918	5.165	5.3113	5.4582	5.611	5.8087	6.0058	6.2034	6.3253	6.4369	6.548	6.6579	6.7666	6.8759	6.9923	7.1213	7.2503	7.3787	7.5053	7.6313	7.7573	7.7525	7.7298	7.7071	7.6719	7.6295	7.5871	7.5722	7.605	7.6372	7.6791	7.7853	7.8922	7.9985	8.1108	8.2237	8.3365	8.4225	8.493	8.5629	8.619	8.6507	8.6829	8.7313	8.8913
4.3158	4.443	4.5696	4.7487	4.9595	5.1697	5.3543	5.4958	5.6367	5.7872	6.001	6.2148	6.4286	6.5492	6.6567	6.7642	6.895	7.0401	7.1852	7.3184	7.4324	7.5459	7.6605	7.7824	7.9036	8.0254	8.0087	7.9723	7.9352	7.8845	7.8254	7.7656	7.737	7.7585	7.7794	7.8116	7.9191	8.0266	8.1341	8.2577	8.3837	8.5091	8.5993	8.6686	8.7372	8.7934	8.828	8.8626	8.9128	9.0735
4.4686	4.6132	4.7583	4.9446	5.1554	5.3662	5.5543	5.7036	5.8535	6.0105	6.2202	6.4298	6.6394	6.7737	6.8974	7.021	7.1798	7.3602	7.5399	7.6922	7.7997	7.9066	8.0117	8.0977	8.1831	8.2691	8.2392	8.192	8.1454	8.0905	8.0302	7.9699	7.9346	7.9406	7.9466	7.9645	8.0696	8.1747	8.2798	8.413	8.5503	8.6877	8.7755	8.834	8.8925	8.9504	9.0078	9.0657	9.1314	9.2544
4.6209	4.784	4.9464	5.1399	5.3519	5.5633	5.7544	5.912	6.0697	6.2333	6.4393	6.6447	6.8502	6.9983	7.138	7.2783	7.4647	7.6796	7.8946	8.0666	8.1669	8.2679	8.3622	8.4124	8.4631	8.5133	8.4697	8.4124	8.3556	8.2959	8.235	8.1741	8.1323	8.1228	8.1132	8.1174	8.2201	8.3228	8.4255	8.5682	8.7169	8.8656	8.9516	8.9994	9.0478	9.1081	9.1881	9.2681	9.3493	9.4347
4.7756	4.9559	5.1369	5.3375	5.5495	5.7615	5.9562	6.1222	6.2876	6.4578	6.6591	6.8603	7.0616	7.2234	7.3799	7.5363	7.7501	7.9985	8.247	8.4375	8.5324	8.6274	8.7122	8.7271	8.742	8.757	8.7008	8.6339	8.5676	8.5037	8.4416	8.3801	8.3318	8.3061	8.281	8.2714	8.3718	8.4721	8.5724	8.7247	8.8841	9.0436	9.1272	9.1654	9.2036	9.2657	9.3685	9.4706	9.5667	9.6151
5.0186	5.2103	5.402	5.6045	5.8135	6.0225	6.219	6.3945	6.5695	6.7463	6.9344	7.1225	7.3106	7.4838	7.6552	7.826	8.0368	8.2709	8.5049	8.6972	8.8197	8.9421	9.0472	9.0299	9.0125	8.9952	8.9534	8.9074	8.8621	8.7958	8.7175	8.6387	8.5748	8.5354	8.4954	8.4727	8.5676	8.6626	8.7575	8.9045	9.0591	9.2138	9.2962	9.335	9.3738	9.4389	9.5476	9.6563	9.7548	9.7835
5.2617	5.4647	5.6672	5.872	6.078	6.2841	6.4817	6.6662	6.8508	7.0341	7.2091	7.384	7.559	7.7441	7.9305	8.1162	8.324	8.5438	8.7635	8.957	9.1069	9.2568	9.3816	9.3326	9.2831	9.2341	9.206	9.1815	9.1565	9.0878	8.9928	8.8979	8.8185	8.7641	8.7098	8.6733	8.7629	8.8525	8.9427	9.0848	9.2341	9.384	9.4652	9.5046	9.5446	9.6127	9.7274	9.842	9.9435	9.9519
5.5053	5.7191	5.9329	6.1395	6.3426	6.545	6.7445	6.9386	7.1326	7.3225	7.4844	7.6462	7.8074	8.0039	8.2052	8.4064	8.6106	8.8167	9.0221	9.2174	9.3941	9.5715	9.7166	9.6348	9.5536	9.4724	9.4586	9.455	9.4515	9.3804	9.2687	9.1571	9.0615	8.9928	8.9242	8.8746	8.9588	9.043	9.1272	9.2645	9.4097	9.5542	9.6336	9.6742	9.7148	9.7859	9.9065	10.028	10.132	10.12
5.7782	5.9902	6.2016	6.4011	6.5934	6.7851	6.9839	7.1936	7.4032	7.6074	7.7794	7.9508	8.1222	8.3324	8.5479	8.7635	8.9528	9.1266	9.3004	9.4724	9.6402	9.808	9.9465	9.8802	9.8139	9.7477	9.728	9.7154	9.7023	9.6348	9.5345	9.4341	9.3374	9.2478	9.1583	9.0896	9.1684	9.2478	9.3267	9.4449	9.5685	9.6921	9.7799	9.8462	9.9125	9.9907	10.089	10.187	10.273	10.27
6.0607	6.2661	6.4716	6.6609	6.84	7.0192	7.2162	7.4432	7.6701	7.8916	8.0798	8.2679	8.456	8.6805	8.9098	9.1397	9.3111	9.4479	9.5846	9.7256	9.8737	10.022	10.147	10.109	10.071	10.034	10.002	9.9716	9.9405	9.8784	9.7972	9.716	9.6229	9.51	9.3977	9.3081	9.3822	9.4562	9.5303	9.6252	9.7232	9.8211	9.9196	10.019	10.119	10.206	10.272	10.339	10.399	10.415
6.3426	6.542	6.7415	6.9206	7.0867	7.2533	7.4491	7.6928	7.937	8.1765	8.3807	8.585	8.7892	9.0281	9.2717	9.516	9.6694	9.7692	9.8689	9.9794	10.108	10.236	10.347	10.338	10.329	10.32	10.276	10.228	10.179	10.122	10.06	9.9979	9.9083	9.7727	9.6372	9.5267	9.596	9.6647	9.7339	9.8056	9.8778	9.9495	10.059	10.192	10.324	10.42	10.455	10.491	10.526	10.56
6.6525	6.8454	7.0383	7.2037	7.3524	7.5011	7.6874	7.9364	8.1849	8.4303	8.653	8.8764	9.0991	9.3404	9.5852	9.8295	9.9728	10.056	10.139	10.23	10.335	10.439	10.534	10.553	10.573	10.593	10.539	10.474	10.41	10.356	10.309	10.262	10.182	10.046	9.9095	9.796	9.8432	9.8898	9.937	9.9823	10.028	10.074	10.185	10.335	10.486	10.587	10.607	10.626	10.649	10.7
6.9881	7.1732	7.359	7.5077	7.6349	7.7621	7.9317	8.1735	8.4154	8.6572	8.9003	9.1439	9.387	9.6211	9.8534	10.086	10.226	10.31	10.395	10.477	10.555	10.634	10.709	10.757	10.805	10.854	10.791	10.713	10.634	10.582	10.546	10.51	10.444	10.328	10.212	10.111	10.121	10.13	10.14	10.157	10.175	10.193	10.297	10.452	10.608	10.712	10.73	10.747	10.771	10.834
7.3231	7.5017	7.6796	7.8122	7.9173	8.0224	8.1759	8.4106	8.6459	8.8841	9.1475	9.4109	9.6748	9.9011	10.122	10.343	10.479	10.565	10.651	10.724	10.776	10.828	10.883	10.96	11.037	11.114	11.043	10.95	10.858	10.808	10.783	10.757	10.706	10.61	10.514	10.427	10.399	10.371	10.343	10.331	10.322	10.312	10.409	10.57	10.731	10.838	10.853	10.869	10.891	10.968
7.6558	7.8248	7.9938	8.112	8.2004	8.2882	8.4303	8.6626	8.8955	9.1332	9.4055	9.6778	9.9507	10.17	10.382	10.594	10.725	10.808	10.889	10.953	10.985	11.017	11.057	11.152	11.247	11.343	11.271	11.177	11.082	11.035	11.016	10.998	10.959	10.885	10.812	10.741	10.681	10.621	10.562	10.529	10.5	10.47	10.555	10.709	10.863	10.966	10.986	11.006	11.035	11.119
7.9794	8.1347	8.2894	8.4004	8.484	8.5682	8.7116	8.954	9.1959	9.4395	9.6909	9.9429	10.194	10.41	10.62	10.83	10.95	11.016	11.082	11.135	11.164	11.193	11.23	11.315	11.4	11.485	11.438	11.371	11.305	11.266	11.242	11.218	11.187	11.143	11.099	11.051	10.974	10.897	10.82	10.786	10.758	10.73	10.791	10.904	11.018	11.104	11.146	11.188	11.235	11.316
8.3031	8.444	8.5856	8.6883	8.7683	8.8483	8.9928	9.2448	9.4968	9.7459	9.977	10.208	10.439	10.65	10.858	11.066	11.176	11.225	11.275	11.316	11.343	11.37	11.402	11.477	11.552	11.628	11.604	11.566	11.528	11.497	11.468	11.439	11.416	11.401	11.386	11.362	11.267	11.173	11.079	11.044	11.017	10.99	11.026	11.1	11.174	11.244	11.307	11.37	11.435	11.513
8.6268	8.754	8.8818	8.9773	9.0531	9.1296	9.2747	9.5351	9.7954	10.05	10.261	10.472	10.683	10.889	11.095	11.302	11.4	11.435	11.469	11.5	11.524	11.548	11.577	11.642	11.706	11.771	11.771	11.761	11.752	11.727	11.693	11.659	11.643	11.657	11.671	11.669	11.559	11.448	11.337	11.301	11.275	11.25	11.261	11.296	11.33	11.383	11.468	11.552	11.635	11.709
8.9498	9.0705	9.1905	9.2843	9.3625	9.4401	9.5745	9.802	10.03	10.257	10.478	10.699	10.92	11.119	11.315	11.512	11.617	11.669	11.72	11.763	11.791	11.818	11.847	11.882	11.917	11.952	11.956	11.955	11.954	11.936	11.908	11.879	11.862	11.862	11.862	11.853	11.774	11.696	11.618	11.567	11.521	11.475	11.474	11.5	11.527	11.574	11.654	11.735	11.814	11.877
9.2729	9.3864	9.4992	9.5912	9.6712	9.7512	9.8743	10.07	10.264	10.464	10.695	10.926	11.158	11.349	11.536	11.722	11.834	11.902	11.971	12.025	12.057	12.088	12.117	12.122	12.128	12.133	12.141	12.149	12.157	12.145	12.122	12.099	12.08	12.066	12.053	12.036	11.99	11.944	11.898	11.834	11.767	11.7	11.686	11.705	11.724	11.764	11.841	11.918	11.992	12.044
9.5966	9.7023	9.808	9.8987	9.9806	10.062	10.175	10.336	10.499	10.671	10.912	11.153	11.395	11.579	11.755	11.932	12.052	12.136	12.222	12.288	12.323	12.359	12.386	12.362	12.338	12.314	12.326	12.343	12.359	12.354	12.336	12.319	12.298	12.271	12.245	12.22	12.206	12.192	12.178	12.1	12.013	11.925	11.899	11.909	11.92	11.954	12.028	12.102	12.172	12.213
9.9453	10.033	10.12	10.207	10.296	10.384	10.488	10.62	10.752	10.897	11.136	11.375	11.614	11.782	11.939	12.097	12.219	12.32	12.421	12.494	12.522	12.55	12.572	12.547	12.523	12.499	12.533	12.577	12.621	12.62	12.593	12.566	12.531	12.482	12.434	12.391	12.397	12.403	12.409	12.333	12.246	12.158	12.118	12.108	12.097	12.117	12.19	12.263	12.33	12.359
10.302	10.368	10.433	10.517	10.613	10.709	10.806	10.909	11.01	11.128	11.362	11.595	11.829	11.977	12.112	12.249	12.372	12.488	12.604	12.683	12.701	12.719	12.733	12.717	12.7	12.684	12.748	12.823	12.899	12.902	12.861	12.821	12.769	12.695	12.621	12.56	12.582	12.605	12.627	12.557	12.476	12.394	12.341	12.304	12.268	12.272	12.345	12.418	12.483	12.499
10.658	10.702	10.746	10.827	10.93	11.033	11.125	11.196	11.269	11.359	11.588	11.816	12.043	12.172	12.286	12.4	12.525	12.656	12.788	12.873	12.88	12.889	12.894	12.886	12.877	12.869	12.962	13.07	13.177	13.184	13.13	13.076	13.006	12.908	12.809	12.728	12.766	12.805	12.843	12.782	12.705	12.63	12.562	12.501	12.439	12.427	12.499	12.572	12.636	12.64
11.002	11.035	11.067	11.143	11.244	11.346	11.431	11.488	11.545	11.62	11.823	12.026	12.229	12.339	12.436	12.533	12.659	12.803	12.947	13.04	13.046	13.053	13.057	13.047	13.037	13.026	13.129	13.247	13.366	13.374	13.315	13.256	13.186	13.098	13.01	12.935	12.947	12.959	12.971	12.92	12.862	12.803	12.739	12.671	12.604	12.584	12.645	12.705	12.759	12.76
11.336	11.365	11.394	11.463	11.555	11.648	11.727	11.782	11.837	11.905	12.066	12.228	12.388	12.482	12.565	12.648	12.776	12.931	13.085	13.186	13.2	13.213	13.223	13.201	13.18	13.158	13.252	13.362	13.473	13.479	13.423	13.367	13.315	13.269	13.222	13.175	13.122	13.069	13.015	12.982	12.951	12.921	12.875	12.82	12.765	12.744	12.782	12.821	12.855	12.863
11.668	11.694	11.721	11.783	11.866	11.95	12.022	12.075	12.129	12.191	12.31	12.429	12.548	12.624	12.694	12.763	12.893	13.058	13.222	13.332	13.353	13.374	13.387	13.355	13.322	13.29	13.375	13.478	13.58	13.585	13.531	13.478	13.443	13.439	13.435	13.415	13.297	13.179	13.061	13.044	13.041	13.039	13.011	12.968	12.925	12.904	12.92	12.936	12.951	12.965
11.979	12.003	12.028	12.086	12.164	12.241	12.311	12.366	12.421	12.479	12.554	12.629	12.704	12.77	12.834	12.899	13.028	13.195	13.361	13.474	13.496	13.519	13.534	13.5	13.466	13.432	13.505	13.594	13.683	13.682	13.629	13.574	13.552	13.58	13.608	13.614	13.454	13.294	13.134	13.127	13.143	13.159	13.144	13.111	13.077	13.055	13.049	13.044	13.042	13.06
12.23	12.256	12.283	12.344	12.426	12.507	12.582	12.646	12.711	12.77	12.797	12.824	12.851	12.926	13.007	13.088	13.21	13.357	13.504	13.601	13.613	13.624	13.633	13.622	13.611	13.601	13.653	13.713	13.774	13.758	13.695	13.632	13.608	13.645	13.682	13.697	13.558	13.418	13.279	13.268	13.276	13.285	13.269	13.239	13.209	13.182	13.158	13.134	13.116	13.136
12.48	12.51	12.538	12.602	12.688	12.773	12.854	12.927	13	13.062	13.041	13.02	12.999	13.082	13.179	13.276	13.393	13.52	13.647	13.727	13.728	13.73	13.732	13.745	13.757	13.77	13.799	13.832	13.865	13.832	13.761	13.691	13.663	13.71	13.756	13.782	13.662	13.543	13.423	13.41	13.41	13.411	13.395	13.368	13.341	13.309	13.267	13.224	13.19	13.212
12.73	12.76	12.79	12.858	12.947	13.037	13.124	13.205	13.287	13.349	13.282	13.214	13.147	13.238	13.35	13.464	13.574	13.681	13.789	13.853	13.844	13.835	13.832	13.868	13.903	13.939	13.946	13.951	13.955	13.907	13.828	13.749	13.721	13.776	13.831	13.866	13.767	13.668	13.568	13.549	13.542	13.535	13.518	13.496	13.473	13.436	13.375	13.315	13.265	13.288
12.902	12.913	12.924	13.004	13.125	13.246	13.339	13.384	13.429	13.463	13.414	13.367	13.319	13.402	13.505	13.607	13.699	13.785	13.871	13.927	13.934	13.942	13.955	14.005	14.054	14.103	14.083	14.051	14.02	13.969	13.906	13.843	13.823	13.877	13.929	13.964	13.875	13.786	13.697	13.656	13.621	13.587	13.574	13.574	13.574	13.547	13.478	13.41	13.351	13.365
13.075	13.066	13.058	13.15	13.303	13.456	13.554	13.563	13.571	13.576	13.547	13.519	13.491	13.568	13.659	13.751	13.825	13.888	13.952	14.001	14.026	14.05	14.079	14.142	14.205	14.268	14.218	14.152	14.086	14.032	13.984	13.937	13.927	13.977	14.028	14.062	13.983	13.904	13.825	13.761	13.7	13.639	13.63	13.652	13.674	13.659	13.582	13.504	13.436	13.442
13.247	13.22	13.192	13.297	13.481	13.665	13.769	13.742	13.714	13.689	13.681	13.672	13.663	13.733	13.813	13.893	13.95	13.992	14.034	14.075	14.117	14.157	14.203	14.28	14.356	14.433	14.354	14.253	14.151	14.094	14.062	14.031	14.029	14.078	14.126	14.16	14.091	14.022	13.954	13.868	13.779	13.691	13.685	13.73	13.775	13.771	13.685	13.598	13.522	13.52
13.364	13.346	13.328	13.426	13.593	13.761	13.86	13.845	13.831	13.816	13.804	13.793	13.781	13.848	13.925	14.004	14.045	14.065	14.084	14.117	14.171	14.226	14.281	14.346	14.41	14.475	14.385	14.272	14.159	14.117	14.118	14.118	14.133	14.173	14.213	14.24	14.166	14.093	14.019	13.934	13.847	13.759	13.744	13.773	13.801	13.796	13.735	13.674	13.619	13.611
13.465	13.464	13.463	13.549	13.687	13.825	13.916	13.928	13.94	13.948	13.925	13.904	13.882	13.948	14.026	14.104	14.131	14.128	14.124	14.147	14.215	14.283	14.347	14.392	14.437	14.481	14.384	14.267	14.149	14.129	14.166	14.204	14.238	14.268	14.298	14.314	14.231	14.149	14.066	13.988	13.91	13.832	13.804	13.804	13.805	13.796	13.77	13.744	13.719	13.707
13.566	13.583	13.599	13.673	13.782	13.89	13.971	14.01	14.049	14.078	14.047	14.015	13.983	14.048	14.126	14.204	14.218	14.191	14.164	14.178	14.259	14.339	14.413	14.438	14.463	14.488	14.384	14.262	14.14	14.14	14.215	14.289	14.342	14.362	14.382	14.388	14.296	14.205	14.114	14.043	13.974	13.905	13.863	13.837	13.81	13.796	13.805	13.814	13.819	13.802
13.654	13.688	13.722	13.782	13.859	13.936	14	14.044	14.089	14.125	14.108	14.09	14.072	14.118	14.173	14.228	14.232	14.206	14.18	14.197	14.286	14.374	14.452	14.462	14.471	14.48	14.388	14.28	14.172	14.186	14.272	14.359	14.419	14.435	14.45	14.452	14.35	14.249	14.147	14.091	14.041	13.991	13.943	13.897	13.852	13.835	13.864	13.893	13.917	13.897
13.731	13.782	13.832	13.878	13.921	13.965	14.004	14.035	14.066	14.095	14.114	14.132	14.15	14.161	14.172	14.182	14.183	14.179	14.175	14.206	14.298	14.389	14.469	14.466	14.463	14.46	14.394	14.318	14.243	14.262	14.339	14.416	14.471	14.488	14.505	14.507	14.394	14.281	14.167	14.133	14.111	14.087	14.043	13.986	13.928	13.907	13.944	13.981	14.011	13.991
13.808	13.875	13.942	13.973	13.984	13.995	14.008	14.026	14.043	14.065	14.119	14.173	14.228	14.204	14.17	14.135	14.133	14.151	14.168	14.215	14.309	14.404	14.485	14.47	14.455	14.439	14.4	14.356	14.313	14.339	14.406	14.472	14.521	14.541	14.56	14.562	14.437	14.312	14.188	14.176	14.18	14.184	14.143	14.074	14.005	13.979	14.024	14.069	14.106	14.086
13.873	13.949	14.024	14.043	14.029	14.016	14.01	14.02	14.029	14.047	14.127	14.208	14.288	14.238	14.17	14.102	14.1	14.136	14.173	14.231	14.326	14.42	14.499	14.47	14.44	14.411	14.398	14.389	14.379	14.411	14.468	14.524	14.566	14.582	14.598	14.597	14.474	14.349	14.225	14.226	14.244	14.262	14.224	14.153	14.082	14.054	14.1	14.146	14.183	14.166
13.907	13.969	14.032	14.045	14.029	14.013	14.008	14.023	14.038	14.062	14.142	14.223	14.303	14.25	14.179	14.106	14.11	14.159	14.208	14.27	14.354	14.438	14.506	14.458	14.41	14.361	14.379	14.407	14.434	14.472	14.517	14.563	14.591	14.591	14.592	14.581	14.49	14.399	14.308	14.295	14.291	14.287	14.256	14.207	14.159	14.138	14.165	14.192	14.215	14.212
13.94	13.99	14.04	14.047	14.028	14.01	14.006	14.027	14.048	14.077	14.158	14.238	14.319	14.262	14.186	14.11	14.12	14.181	14.242	14.308	14.382	14.456	14.513	14.446	14.379	14.312	14.36	14.425	14.489	14.534	14.567	14.601	14.616	14.6	14.585	14.564	14.507	14.449	14.391	14.363	14.338	14.314	14.288	14.262	14.235	14.222	14.23	14.238	14.247	14.257
13.974	14.01	14.047	14.048	14.027	14.007	14.004	14.031	14.057	14.091	14.172	14.252	14.333	14.274	14.194	14.115	14.13	14.203	14.276	14.345	14.409	14.473	14.518	14.434	14.35	14.266	14.343	14.443	14.543	14.594	14.616	14.638	14.64	14.609	14.578	14.548	14.524	14.499	14.474	14.431	14.385	14.34	14.32	14.316	14.311	14.305	14.295	14.285	14.279	14.302
14.004	14.013	14.022	14.023	14.02	14.018	14.023	14.04	14.056	14.08	14.148	14.216	14.284	14.247	14.195	14.143	14.159	14.217	14.275	14.332	14.388	14.444	14.486	14.433	14.381	14.327	14.39	14.468	14.547	14.585	14.6	14.614	14.616	14.599	14.582	14.566	14.561	14.556	14.551	14.494	14.429	14.364	14.341	14.342	14.343	14.344	14.345	14.346	14.348	14.348
14.035	14.016	13.996	13.998	14.014	14.029	14.041	14.049	14.055	14.068	14.124	14.18	14.235	14.22	14.195	14.17	14.188	14.231	14.274	14.318	14.366	14.415	14.455	14.432	14.411	14.389	14.437	14.494	14.551	14.576	14.584	14.59	14.593	14.59	14.585	14.584	14.598	14.613	14.628	14.557	14.472	14.388	14.36	14.367	14.375	14.384	14.395	14.408	14.416	14.393
14.065	14.018	13.971	13.974	14.007	14.04	14.06	14.057	14.054	14.057	14.1	14.143	14.186	14.194	14.196	14.198	14.216	14.244	14.272	14.305	14.345	14.386	14.422	14.432	14.441	14.452	14.484	14.519	14.555	14.568	14.567	14.567	14.57	14.579	14.589	14.601	14.636	14.671	14.705	14.619	14.515	14.412	14.381	14.393	14.406	14.422	14.446	14.469	14.484	14.438
14.063	14.028	13.992	13.996	14.023	14.05	14.066	14.063	14.06	14.063	14.101	14.139	14.177	14.191	14.202	14.213	14.236	14.267	14.298	14.326	14.351	14.376	14.4	14.424	14.447	14.471	14.504	14.539	14.573	14.575	14.558	14.541	14.536	14.549	14.563	14.579	14.613	14.647	14.681	14.609	14.521	14.434	14.412	14.429	14.447	14.461	14.47	14.478	14.481	14.449
14.051	14.04	14.028	14.032	14.046	14.059	14.067	14.068	14.068	14.074	14.109	14.144	14.179	14.195	14.209	14.223	14.253	14.292	14.331	14.358	14.365	14.372	14.382	14.414	14.446	14.478	14.517	14.556	14.596	14.588	14.551	14.515	14.498	14.513	14.527	14.544	14.572	14.599	14.627	14.576	14.516	14.455	14.446	14.468	14.49	14.499	14.486	14.472	14.459	14.449
14.04	14.051	14.063	14.068	14.068	14.068	14.069	14.073	14.077	14.084	14.117	14.149	14.181	14.2	14.216	14.233	14.269	14.317	14.365	14.39	14.379	14.367	14.363	14.403	14.444	14.485	14.529	14.573	14.618	14.6	14.544	14.489	14.461	14.477	14.493	14.51	14.53	14.551	14.572	14.545	14.511	14.476	14.48	14.507	14.534	14.538	14.502	14.466	14.436	14.449
14.02	14.046	14.073	14.085	14.089	14.093	14.095	14.094	14.094	14.097	14.133	14.167	14.202	14.219	14.233	14.247	14.28	14.324	14.368	14.394	14.388	14.383	14.383	14.418	14.453	14.489	14.524	14.56	14.596	14.575	14.519	14.463	14.438	14.464	14.49	14.515	14.528	14.541	14.554	14.539	14.519	14.499	14.509	14.535	14.562	14.566	14.53	14.496	14.467	14.477
13.992	14.025	14.059	14.086	14.109	14.132	14.142	14.131	14.119	14.114	14.156	14.198	14.239	14.25	14.258	14.265	14.286	14.315	14.344	14.371	14.394	14.417	14.439	14.456	14.472	14.489	14.504	14.519	14.535	14.515	14.476	14.437	14.428	14.472	14.517	14.556	14.56	14.564	14.569	14.556	14.54	14.524	14.532	14.554	14.575	14.584	14.572	14.559	14.546	14.532
13.964	14.004	14.045	14.087	14.129	14.172	14.19	14.167	14.145	14.131	14.179	14.228	14.277	14.283	14.283	14.282	14.292	14.306	14.32	14.348	14.4	14.45	14.495	14.493	14.491	14.489	14.484	14.478	14.473	14.456	14.434	14.41	14.419	14.481	14.544	14.597	14.593	14.588	14.584	14.573	14.561	14.55	14.556	14.572	14.589	14.603	14.612	14.622	14.625	14.588
13.961	14.006	14.051	14.1	14.151	14.201	14.225	14.202	14.179	14.166	14.211	14.256	14.302	14.304	14.299	14.295	14.297	14.303	14.309	14.339	14.407	14.476	14.533	14.515	14.498	14.48	14.462	14.443	14.425	14.416	14.413	14.41	14.432	14.496	14.56	14.614	14.604	14.594	14.584	14.579	14.575	14.571	14.578	14.591	14.604	14.622	14.645	14.668	14.682	14.626
14.023	14.068	14.114	14.148	14.177	14.205	14.225	14.232	14.24	14.248	14.264	14.281	14.297	14.298	14.295	14.293	14.303	14.319	14.335	14.366	14.422	14.478	14.524	14.5	14.475	14.45	14.436	14.424	14.412	14.424	14.45	14.477	14.502	14.524	14.548	14.567	14.56	14.554	14.547	14.557	14.569	14.581	14.596	14.611	14.627	14.642	14.656	14.669	14.674	14.618
14.084	14.13	14.176	14.197	14.203	14.209	14.226	14.263	14.3	14.331	14.318	14.305	14.292	14.29	14.292	14.292	14.309	14.335	14.36	14.393	14.437	14.481	14.516	14.484	14.452	14.419	14.411	14.405	14.4	14.432	14.488	14.544	14.572	14.554	14.535	14.519	14.516	14.513	14.51	14.535	14.563	14.591	14.613	14.631	14.65	14.663	14.667	14.67	14.667	14.611
14.145	14.19	14.235	14.243	14.227	14.212	14.226	14.292	14.358	14.411	14.37	14.329	14.287	14.285	14.288	14.291	14.314	14.349	14.385	14.419	14.452	14.484	14.507	14.468	14.429	14.389	14.385	14.387	14.388	14.441	14.524	14.608	14.639	14.581	14.524	14.473	14.474	14.474	14.474	14.513	14.557	14.601	14.631	14.652	14.672	14.683	14.677	14.672	14.66	14.604
14.177	14.195	14.212	14.211	14.199	14.186	14.204	14.269	14.335	14.39	14.373	14.357	14.341	14.321	14.301	14.28	14.302	14.349	14.396	14.436	14.465	14.493	14.511	14.462	14.413	14.364	14.371	14.385	14.4	14.447	14.514	14.581	14.607	14.566	14.525	14.489	14.49	14.492	14.492	14.533	14.578	14.624	14.652	14.67	14.688	14.699	14.701	14.702	14.695	14.636
14.21	14.199	14.189	14.179	14.17	14.162	14.18	14.246	14.311	14.369	14.378	14.385	14.393	14.357	14.313	14.27	14.29	14.349	14.407	14.453	14.477	14.501	14.515	14.457	14.398	14.34	14.357	14.384	14.412	14.453	14.503	14.553	14.575	14.551	14.527	14.506	14.507	14.509	14.511	14.552	14.6	14.647	14.674	14.689	14.704	14.716	14.724	14.732	14.73	14.666
14.241	14.204	14.166	14.148	14.142	14.137	14.158	14.223	14.287	14.348	14.381	14.413	14.446	14.392	14.326	14.259	14.278	14.348	14.418	14.47	14.49	14.51	14.519	14.451	14.383	14.315	14.342	14.383	14.424	14.46	14.493	14.526	14.543	14.536	14.528	14.522	14.524	14.526	14.529	14.572	14.621	14.67	14.695	14.708	14.72	14.733	14.747	14.762	14.766	14.697
14.227	14.215	14.202	14.196	14.194	14.192	14.209	14.259	14.309	14.356	14.384	14.411	14.438	14.388	14.325	14.263	14.28	14.345	14.409	14.455	14.469	14.483	14.49	14.442	14.395	14.347	14.366	14.395	14.424	14.45	14.476	14.502	14.518	14.52	14.52	14.521	14.518	14.515	14.512	14.554	14.601	14.65	14.686	14.714	14.743	14.76	14.757	14.755	14.747	14.694
14.198	14.227	14.255	14.266	14.268	14.27	14.283	14.313	14.343	14.372	14.385	14.4	14.413	14.371	14.321	14.27	14.285	14.34	14.394	14.431	14.439	14.446	14.45	14.432	14.414	14.395	14.401	14.411	14.42	14.437	14.459	14.48	14.496	14.503	14.51	14.515	14.505	14.495	14.484	14.524	14.571	14.618	14.667	14.718	14.768	14.79	14.763	14.738	14.711	14.681
14.17	14.24	14.308	14.338	14.343	14.348	14.355	14.367	14.378	14.387	14.388	14.388	14.389	14.355	14.316	14.277	14.291	14.335	14.379	14.407	14.409	14.409	14.412	14.422	14.433	14.444	14.437	14.427	14.416	14.424	14.441	14.458	14.473	14.486	14.499	14.508	14.492	14.474	14.457	14.495	14.541	14.587	14.649	14.721	14.793	14.819	14.77	14.72	14.675	14.668
14.159	14.245	14.331	14.371	14.384	14.396	14.403	14.401	14.398	14.395	14.383	14.371	14.359	14.346	14.332	14.318	14.329	14.353	14.377	14.391	14.387	14.384	14.384	14.411	14.438	14.465	14.449	14.426	14.403	14.404	14.418	14.432	14.447	14.467	14.485	14.5	14.485	14.471	14.456	14.488	14.527	14.566	14.627	14.702	14.778	14.806	14.759	14.71	14.668	14.674
14.164	14.244	14.325	14.37	14.393	14.417	14.428	14.418	14.408	14.396	14.373	14.349	14.326	14.343	14.366	14.389	14.395	14.391	14.387	14.381	14.375	14.369	14.367	14.398	14.429	14.461	14.44	14.411	14.382	14.378	14.39	14.403	14.419	14.444	14.468	14.489	14.486	14.482	14.478	14.501	14.529	14.556	14.603	14.664	14.725	14.754	14.731	14.707	14.688	14.699
14.168	14.243	14.319	14.369	14.403	14.437	14.452	14.435	14.417	14.397	14.362	14.327	14.292	14.341	14.401	14.461	14.463	14.429	14.396	14.372	14.362	14.353	14.349	14.385	14.422	14.458	14.431	14.395	14.36	14.353	14.363	14.373	14.391	14.421	14.451	14.478	14.486	14.493	14.501	14.515	14.53	14.545	14.579	14.626	14.673	14.702	14.704	14.705	14.708	14.723
14.18	14.246	14.311	14.366	14.414	14.462	14.482	14.453	14.424	14.394	14.354	14.315	14.275	14.344	14.428	14.511	14.51	14.456	14.403	14.364	14.351	14.339	14.332	14.369	14.406	14.443	14.417	14.382	14.348	14.338	14.342	14.346	14.363	14.401	14.44	14.475	14.491	14.507	14.523	14.531	14.539	14.546	14.567	14.598	14.628	14.655	14.676	14.697	14.717	14.735
14.215	14.258	14.3	14.36	14.429	14.499	14.524	14.475	14.427	14.381	14.355	14.329	14.302	14.362	14.434	14.506	14.502	14.452	14.401	14.363	14.345	14.327	14.315	14.342	14.369	14.397	14.388	14.375	14.361	14.349	14.338	14.326	14.338	14.391	14.445	14.493	14.511	14.527	14.545	14.556	14.567	14.578	14.588	14.597	14.606	14.621	14.648	14.675	14.701	14.716
14.249	14.269	14.289	14.353	14.444	14.536	14.567	14.498	14.429	14.367	14.355	14.342	14.33	14.381	14.441	14.501	14.494	14.447	14.401	14.363	14.339	14.315	14.298	14.315	14.333	14.351	14.36	14.367	14.375	14.361	14.333	14.305	14.314	14.382	14.45	14.511	14.53	14.548	14.567	14.581	14.596	14.61	14.607	14.595	14.583	14.588	14.621	14.653	14.684	14.697
14.283	14.28	14.278	14.346	14.459	14.57	14.607	14.519	14.431	14.354	14.355	14.356	14.357	14.399	14.447	14.494	14.485	14.442	14.399	14.361	14.333	14.305	14.281	14.29	14.298	14.306	14.332	14.36	14.388	14.372	14.329	14.287	14.29	14.372	14.454	14.528	14.548	14.568	14.588	14.606	14.623	14.64	14.626	14.594	14.561	14.555	14.594	14.632	14.667	14.679
14.31	14.302	14.295	14.349	14.44	14.53	14.56	14.489	14.416	14.354	14.361	14.367	14.373	14.398	14.424	14.451	14.441	14.41	14.379	14.357	14.348	14.339	14.329	14.317	14.305	14.293	14.312	14.335	14.357	14.356	14.342	14.327	14.338	14.392	14.446	14.498	14.526	14.554	14.582	14.596	14.606	14.616	14.606	14.583	14.56	14.558	14.591	14.624	14.656	14.677
14.337	14.325	14.312	14.351	14.421	14.491	14.514	14.458	14.403	14.355	14.367	14.379	14.39	14.396	14.402	14.407	14.397	14.379	14.36	14.352	14.361	14.372	14.376	14.345	14.312	14.281	14.292	14.309	14.326	14.341	14.354	14.367	14.385	14.412	14.438	14.467	14.504	14.541	14.577	14.585	14.589	14.593	14.586	14.572	14.559	14.561	14.589	14.616	14.644	14.675
14.364	14.347	14.33	14.354	14.403	14.451	14.467	14.427	14.388	14.356	14.373	14.389	14.407	14.395	14.379	14.364	14.354	14.347	14.34	14.346	14.376	14.405	14.424	14.372	14.32	14.268	14.272	14.283	14.295	14.325	14.366	14.407	14.433	14.432	14.431	14.435	14.481	14.526	14.572	14.575	14.572	14.569	14.566	14.562	14.558	14.564	14.587	14.609	14.633	14.673
14.375	14.373	14.371	14.381	14.397	14.413	14.42	14.413	14.406	14.401	14.409	14.417	14.425	14.403	14.378	14.352	14.337	14.328	14.319	14.327	14.364	14.401	14.428	14.389	14.349	14.309	14.302	14.301	14.299	14.334	14.391	14.449	14.478	14.461	14.443	14.432	14.469	14.505	14.542	14.55	14.554	14.558	14.563	14.569	14.575	14.584	14.601	14.618	14.638	14.68
14.381	14.4	14.419	14.414	14.394	14.375	14.373	14.404	14.434	14.459	14.455	14.449	14.444	14.415	14.382	14.349	14.327	14.313	14.298	14.305	14.345	14.387	14.42	14.402	14.384	14.366	14.348	14.33	14.312	14.349	14.419	14.49	14.522	14.491	14.461	14.437	14.459	14.482	14.504	14.521	14.536	14.551	14.566	14.581	14.596	14.609	14.621	14.633	14.648	14.69
14.387	14.427	14.468	14.448	14.392	14.337	14.327	14.394	14.461	14.518	14.499	14.481	14.463	14.426	14.386	14.346	14.318	14.298	14.277	14.281	14.327	14.372	14.412	14.415	14.419	14.422	14.393	14.36	14.326	14.366	14.448	14.53	14.566	14.522	14.478	14.441	14.45	14.459	14.467	14.491	14.518	14.544	14.569	14.593	14.616	14.634	14.641	14.647	14.658	14.699
14.394	14.434	14.474	14.447	14.381	14.314	14.299	14.37	14.441	14.502	14.496	14.492	14.486	14.436	14.379	14.323	14.295	14.283	14.272	14.28	14.32	14.36	14.397	14.414	14.431	14.448	14.416	14.376	14.337	14.369	14.444	14.518	14.554	14.522	14.491	14.462	14.449	14.436	14.424	14.459	14.502	14.545	14.574	14.596	14.618	14.636	14.647	14.659	14.674	14.705
14.401	14.422	14.443	14.417	14.361	14.306	14.288	14.332	14.376	14.419	14.45	14.481	14.512	14.444	14.362	14.28	14.256	14.268	14.28	14.298	14.324	14.349	14.375	14.399	14.422	14.446	14.417	14.381	14.344	14.361	14.41	14.459	14.491	14.495	14.498	14.496	14.455	14.415	14.374	14.425	14.489	14.552	14.582	14.591	14.6	14.616	14.643	14.67	14.695	14.709
14.408	14.41	14.412	14.386	14.342	14.298	14.277	14.295	14.312	14.336	14.403	14.471	14.538	14.452	14.345	14.237	14.218	14.254	14.289	14.316	14.327	14.339	14.354	14.384	14.414	14.444	14.418	14.385	14.351	14.353	14.376	14.399	14.428	14.467	14.505	14.53	14.462	14.393	14.324	14.39	14.475	14.56	14.59	14.586	14.583	14.596	14.638	14.679	14.715	14.712
14.415	14.401	14.388	14.363	14.333	14.302	14.282	14.278	14.275	14.283	14.37	14.456	14.542	14.451	14.334	14.218	14.203	14.25	14.298	14.328	14.33	14.333	14.338	14.369	14.399	14.429	14.411	14.385	14.359	14.352	14.358	14.364	14.389	14.448	14.507	14.548	14.462	14.376	14.29	14.365	14.464	14.561	14.591	14.581	14.57	14.581	14.63	14.679	14.721	14.713
14.42	14.399	14.379	14.363	14.351	14.339	14.328	14.32	14.311	14.311	14.37	14.43	14.49	14.425	14.342	14.26	14.247	14.276	14.305	14.325	14.329	14.333	14.339	14.354	14.369	14.384	14.381	14.375	14.368	14.372	14.382	14.392	14.414	14.454	14.495	14.52	14.446	14.37	14.296	14.366	14.458	14.549	14.579	14.574	14.569	14.579	14.615	14.652	14.686	14.709
14.425	14.397	14.37	14.363	14.369	14.375	14.374	14.36	14.346	14.339	14.371	14.404	14.437	14.399	14.351	14.303	14.292	14.302	14.312	14.321	14.328	14.335	14.34	14.339	14.339	14.338	14.35	14.364	14.378	14.392	14.407	14.421	14.438	14.46	14.482	14.493	14.429	14.365	14.301	14.367	14.452	14.536	14.567	14.568	14.568	14.577	14.601	14.625	14.652	14.705
14.429	14.395	14.361	14.363	14.387	14.411	14.419	14.401	14.382	14.367	14.372	14.378	14.384	14.373	14.359	14.346	14.336	14.329	14.321	14.32	14.327	14.335	14.341	14.325	14.31	14.295	14.322	14.355	14.388	14.412	14.431	14.45	14.462	14.465	14.468	14.464	14.412	14.361	14.309	14.369	14.446	14.523	14.556	14.561	14.567	14.575	14.587	14.599	14.62	14.701
14.398	14.373	14.348	14.355	14.384	14.412	14.429	14.426	14.423	14.418	14.394	14.37	14.346	14.352	14.363	14.373	14.377	14.376	14.376	14.37	14.354	14.338	14.324	14.33	14.335	14.34	14.368	14.399	14.43	14.449	14.459	14.471	14.467	14.44	14.412	14.388	14.387	14.387	14.386	14.42	14.459	14.499	14.527	14.549	14.571	14.592	14.612	14.632	14.657	14.713
14.368	14.351	14.335	14.348	14.381	14.413	14.438	14.451	14.464	14.468	14.415	14.361	14.308	14.332	14.366	14.401	14.418	14.425	14.431	14.42	14.38	14.341	14.309	14.334	14.36	14.385	14.413	14.443	14.472	14.485	14.488	14.492	14.472	14.414	14.356	14.312	14.362	14.413	14.463	14.471	14.473	14.475	14.499	14.537	14.575	14.609	14.637	14.665	14.693	14.724
14.338	14.33	14.321	14.341	14.378	14.414	14.447	14.476	14.504	14.519	14.435	14.352	14.269	14.311	14.37	14.429	14.459	14.472	14.486	14.47	14.406	14.343	14.293	14.339	14.384	14.43	14.459	14.487	14.514	14.521	14.517	14.513	14.477	14.388	14.301	14.236	14.337	14.438	14.54	14.521	14.486	14.451	14.471	14.525	14.579	14.626	14.662	14.698	14.73	14.735
14.328	14.32	14.311	14.329	14.362	14.395	14.431	14.47	14.508	14.533	14.458	14.382	14.306	14.338	14.384	14.43	14.455	14.467	14.48	14.467	14.415	14.361	14.319	14.349	14.381	14.411	14.442	14.474	14.505	14.519	14.522	14.526	14.494	14.403	14.312	14.245	14.345	14.445	14.545	14.525	14.488	14.451	14.472	14.526	14.581	14.63	14.667	14.705	14.736	14.729
14.325	14.314	14.302	14.315	14.344	14.372	14.407	14.454	14.502	14.536	14.479	14.422	14.366	14.378	14.4	14.422	14.437	14.446	14.455	14.449	14.417	14.385	14.358	14.363	14.368	14.373	14.407	14.444	14.481	14.505	14.521	14.537	14.514	14.429	14.344	14.279	14.362	14.446	14.529	14.514	14.487	14.459	14.48	14.532	14.583	14.629	14.667	14.704	14.734	14.717
14.322	14.307	14.293	14.302	14.324	14.347	14.383	14.439	14.495	14.539	14.501	14.463	14.425	14.418	14.417	14.415	14.419	14.425	14.431	14.431	14.419	14.409	14.397	14.376	14.356	14.335	14.371	14.414	14.458	14.492	14.52	14.548	14.535	14.455	14.375	14.313	14.379	14.446	14.513	14.504	14.485	14.466	14.489	14.537	14.585	14.629	14.666	14.702	14.732	14.705
14.33	14.308	14.286	14.296	14.323	14.351	14.385	14.428	14.471	14.505	14.48	14.455	14.431	14.42	14.412	14.403	14.401	14.401	14.402	14.404	14.41	14.416	14.418	14.381	14.345	14.309	14.351	14.403	14.456	14.488	14.508	14.529	14.52	14.461	14.403	14.357	14.4	14.444	14.487	14.494	14.495	14.496	14.517	14.55	14.582	14.617	14.655	14.693	14.723	14.693
14.348	14.315	14.283	14.296	14.338	14.38	14.41	14.421	14.431	14.438	14.421	14.405	14.388	14.387	14.387	14.387	14.383	14.376	14.369	14.372	14.391	14.41	14.422	14.379	14.336	14.293	14.344	14.409	14.472	14.493	14.487	14.482	14.471	14.449	14.427	14.41	14.425	14.44	14.455	14.483	14.514	14.545	14.561	14.568	14.575	14.595	14.636	14.677	14.71	14.679
14.366	14.322	14.278	14.297	14.353	14.409	14.435	14.413	14.391	14.37	14.362	14.354	14.346	14.353	14.362	14.371	14.366	14.351	14.336	14.339	14.372	14.404	14.427	14.376	14.327	14.277	14.338	14.414	14.49	14.499	14.467	14.435	14.421	14.437	14.452	14.464	14.45	14.435	14.421	14.473	14.534	14.595	14.606	14.587	14.568	14.573	14.617	14.661	14.696	14.665
14.383	14.336	14.289	14.308	14.367	14.425	14.444	14.397	14.35	14.309	14.312	14.315	14.318	14.331	14.345	14.36	14.352	14.333	14.314	14.317	14.357	14.397	14.425	14.378	14.329	14.281	14.338	14.409	14.481	14.48	14.436	14.391	14.38	14.424	14.467	14.501	14.467	14.434	14.4	14.466	14.546	14.626	14.633	14.597	14.56	14.554	14.598	14.643	14.678	14.65
14.397	14.366	14.336	14.345	14.377	14.41	14.41	14.359	14.307	14.265	14.287	14.308	14.33	14.341	14.349	14.358	14.352	14.336	14.32	14.321	14.354	14.386	14.411	14.387	14.361	14.336	14.355	14.379	14.403	14.398	14.376	14.354	14.359	14.407	14.456	14.495	14.467	14.44	14.412	14.47	14.539	14.609	14.614	14.581	14.548	14.541	14.58	14.618	14.649	14.63
14.412	14.397	14.383	14.381	14.388	14.394	14.376	14.32	14.264	14.22	14.26	14.301	14.342	14.35	14.354	14.358	14.351	14.338	14.326	14.326	14.351	14.376	14.397	14.395	14.394	14.392	14.372	14.348	14.324	14.316	14.317	14.317	14.338	14.391	14.445	14.489	14.467	14.446	14.424	14.472	14.532	14.591	14.594	14.565	14.536	14.529	14.561	14.594	14.621	14.609
14.426	14.428	14.429	14.418	14.398	14.378	14.343	14.283	14.223	14.177	14.236	14.294	14.352	14.358	14.358	14.357	14.35	14.341	14.33	14.33	14.348	14.364	14.382	14.403	14.425	14.446	14.388	14.317	14.247	14.236	14.259	14.282	14.318	14.376	14.434	14.482	14.467	14.452	14.436	14.476	14.524	14.573	14.575	14.55	14.524	14.518	14.544	14.569	14.591	14.589
14.444	14.454	14.464	14.445	14.407	14.37	14.332	14.291	14.25	14.218	14.251	14.283	14.316	14.325	14.33	14.336	14.33	14.317	14.303	14.302	14.321	14.339	14.358	14.384	14.408	14.433	14.371	14.296	14.222	14.224	14.274	14.323	14.363	14.388	14.414	14.438	14.452	14.466	14.48	14.505	14.533	14.56	14.567	14.561	14.556	14.552	14.55	14.547	14.547	14.561
14.462	14.481	14.499	14.472	14.418	14.363	14.32	14.299	14.277	14.259	14.265	14.272	14.28	14.291	14.303	14.315	14.309	14.293	14.277	14.274	14.294	14.314	14.335	14.363	14.392	14.421	14.354	14.275	14.195	14.213	14.288	14.363	14.407	14.401	14.394	14.394	14.437	14.481	14.524	14.535	14.541	14.547	14.558	14.573	14.588	14.586	14.556	14.525	14.502	14.535
14.481	14.508	14.534	14.499	14.427	14.355	14.309	14.306	14.303	14.299	14.28	14.262	14.243	14.258	14.276	14.295	14.289	14.27	14.25	14.246	14.268	14.289	14.311	14.343	14.375	14.407	14.338	14.254	14.17	14.201	14.302	14.403	14.452	14.413	14.374	14.349	14.422	14.496	14.569	14.564	14.549	14.533	14.55	14.585	14.62	14.62	14.561	14.502	14.458	14.507
14.487	14.516	14.545	14.511	14.44	14.369	14.325	14.326	14.327	14.325	14.302	14.278	14.255	14.266	14.281	14.297	14.29	14.27	14.25	14.248	14.275	14.303	14.33	14.344	14.357	14.371	14.307	14.232	14.157	14.192	14.292	14.391	14.44	14.401	14.363	14.338	14.4	14.462	14.524	14.526	14.518	14.511	14.524	14.552	14.579	14.583	14.548	14.513	14.485	14.515
14.489	14.518	14.548	14.518	14.454	14.389	14.348	14.349	14.349	14.347	14.325	14.303	14.281	14.286	14.296	14.306	14.298	14.277	14.256	14.258	14.294	14.331	14.361	14.35	14.339	14.327	14.272	14.21	14.149	14.183	14.274	14.365	14.412	14.384	14.355	14.336	14.375	14.415	14.455	14.467	14.476	14.484	14.495	14.506	14.517	14.526	14.529	14.531	14.534	14.534
14.491	14.521	14.552	14.526	14.468	14.409	14.372	14.372	14.372	14.369	14.348	14.327	14.306	14.307	14.311	14.315	14.304	14.284	14.263	14.268	14.312	14.358	14.392	14.356	14.32	14.283	14.237	14.189	14.14	14.174	14.256	14.339	14.384	14.365	14.347	14.333	14.351	14.367	14.385	14.409	14.434	14.459	14.465	14.461	14.456	14.468	14.509	14.55	14.582	14.553
14.47	14.491	14.513	14.495	14.455	14.414	14.388	14.385	14.382	14.376	14.36	14.342	14.325	14.32	14.317	14.314	14.307	14.298	14.289	14.296	14.33	14.364	14.387	14.336	14.284	14.233	14.206	14.181	14.157	14.185	14.246	14.306	14.344	14.344	14.344	14.344	14.345	14.347	14.348	14.381	14.418	14.454	14.457	14.439	14.422	14.434	14.495	14.556	14.604	14.559
14.425	14.43	14.435	14.429	14.418	14.407	14.397	14.388	14.38	14.371	14.36	14.348	14.338	14.326	14.313	14.301	14.305	14.319	14.332	14.342	14.346	14.35	14.346	14.29	14.233	14.176	14.177	14.186	14.195	14.215	14.241	14.267	14.293	14.318	14.344	14.366	14.358	14.351	14.343	14.381	14.425	14.47	14.469	14.441	14.413	14.419	14.484	14.55	14.601	14.556
14.382	14.369	14.357	14.364	14.382	14.4	14.406	14.392	14.378	14.366	14.36	14.355	14.35	14.331	14.31	14.289	14.303	14.339	14.375	14.388	14.363	14.337	14.306	14.244	14.182	14.12	14.149	14.191	14.233	14.244	14.236	14.228	14.243	14.293	14.345	14.387	14.37	14.354	14.337	14.381	14.432	14.485	14.48	14.442	14.404	14.406	14.474	14.544	14.598	14.552
14.356	14.328	14.301	14.314	14.354	14.392	14.411	14.396	14.381	14.367	14.364	14.36	14.357	14.335	14.311	14.287	14.309	14.358	14.407	14.42	14.372	14.323	14.273	14.209	14.146	14.082	14.127	14.188	14.248	14.253	14.226	14.198	14.207	14.278	14.349	14.408	14.382	14.357	14.332	14.373	14.424	14.474	14.474	14.443	14.412	14.416	14.478	14.541	14.59	14.547
14.378	14.339	14.301	14.31	14.348	14.387	14.407	14.401	14.395	14.388	14.374	14.361	14.348	14.336	14.324	14.312	14.332	14.37	14.408	14.413	14.361	14.309	14.257	14.202	14.147	14.092	14.121	14.161	14.203	14.211	14.201	14.191	14.213	14.288	14.364	14.426	14.393	14.361	14.328	14.346	14.371	14.396	14.419	14.443	14.466	14.491	14.52	14.548	14.57	14.541
14.4	14.351	14.301	14.306	14.343	14.38	14.404	14.406	14.409	14.408	14.385	14.361	14.339	14.336	14.337	14.338	14.355	14.382	14.409	14.406	14.35	14.295	14.241	14.195	14.148	14.102	14.115	14.136	14.157	14.169	14.176	14.183	14.218	14.298	14.379	14.444	14.404	14.364	14.324	14.318	14.318	14.317	14.365	14.442	14.519	14.566	14.56	14.556	14.55	14.535
14.421	14.362	14.303	14.303	14.339	14.375	14.401	14.411	14.422	14.427	14.395	14.363	14.33	14.337	14.349	14.363	14.377	14.393	14.409	14.397	14.339	14.28	14.225	14.188	14.15	14.113	14.11	14.112	14.113	14.129	14.154	14.178	14.225	14.308	14.392	14.46	14.413	14.367	14.32	14.292	14.267	14.241	14.312	14.441	14.57	14.637	14.6	14.562	14.53	14.529
14.409	14.392	14.375	14.372	14.376	14.381	14.388	14.395	14.403	14.407	14.382	14.358	14.333	14.333	14.337	14.341	14.344	14.345	14.347	14.333	14.29	14.247	14.208	14.191	14.173	14.156	14.155	14.157	14.158	14.18	14.214	14.249	14.283	14.319	14.355	14.385	14.37	14.355	14.341	14.32	14.298	14.275	14.329	14.427	14.524	14.579	14.563	14.547	14.532	14.52
14.398	14.422	14.447	14.44	14.414	14.388	14.374	14.379	14.384	14.387	14.37	14.353	14.336	14.33	14.325	14.32	14.31	14.298	14.286	14.268	14.241	14.215	14.192	14.194	14.197	14.199	14.2	14.201	14.202	14.23	14.274	14.319	14.342	14.33	14.318	14.309	14.327	14.344	14.361	14.347	14.329	14.31	14.345	14.411	14.478	14.521	14.527	14.532	14.535	14.511
14.386	14.452	14.518	14.508	14.452	14.395	14.361	14.363	14.365	14.366	14.357	14.348	14.339	14.326	14.312	14.298	14.277	14.25	14.224	14.203	14.192	14.182	14.175	14.198	14.22	14.243	14.246	14.246	14.246	14.281	14.335	14.389	14.401	14.341	14.281	14.235	14.283	14.332	14.381	14.374	14.359	14.344	14.361	14.396	14.431	14.464	14.49	14.518	14.537	14.502
14.388	14.459	14.532	14.521	14.462	14.402	14.364	14.362	14.36	14.356	14.344	14.332	14.319	14.313	14.308	14.302	14.276	14.237	14.199	14.173	14.168	14.164	14.163	14.194	14.225	14.256	14.263	14.267	14.271	14.305	14.357	14.408	14.415	14.349	14.283	14.231	14.28	14.327	14.376	14.376	14.37	14.363	14.369	14.382	14.395	14.416	14.448	14.48	14.505	14.471
14.394	14.461	14.527	14.518	14.464	14.409	14.372	14.365	14.358	14.349	14.33	14.311	14.292	14.297	14.305	14.313	14.285	14.235	14.184	14.152	14.151	14.149	14.153	14.189	14.225	14.261	14.273	14.281	14.29	14.321	14.367	14.412	14.418	14.357	14.297	14.249	14.287	14.325	14.363	14.37	14.375	14.378	14.375	14.369	14.362	14.37	14.404	14.437	14.462	14.432
14.4	14.462	14.523	14.515	14.465	14.416	14.38	14.368	14.355	14.342	14.316	14.29	14.265	14.281	14.302	14.324	14.294	14.232	14.17	14.132	14.133	14.136	14.142	14.183	14.225	14.266	14.283	14.296	14.309	14.338	14.377	14.415	14.419	14.365	14.311	14.266	14.295	14.322	14.349	14.365	14.379	14.392	14.381	14.355	14.329	14.325	14.359	14.393	14.42	14.395
14.392	14.446	14.499	14.495	14.457	14.419	14.389	14.373	14.357	14.34	14.312	14.284	14.257	14.277	14.303	14.33	14.3	14.235	14.17	14.13	14.132	14.133	14.139	14.173	14.207	14.242	14.266	14.289	14.311	14.341	14.376	14.41	14.415	14.368	14.321	14.283	14.308	14.332	14.356	14.373	14.391	14.407	14.391	14.354	14.318	14.306	14.335	14.363	14.385	14.366
14.37	14.414	14.458	14.461	14.44	14.418	14.398	14.38	14.361	14.342	14.317	14.292	14.267	14.285	14.308	14.332	14.303	14.243	14.183	14.145	14.143	14.142	14.143	14.159	14.175	14.191	14.225	14.26	14.297	14.331	14.364	14.398	14.405	14.367	14.329	14.299	14.326	14.353	14.379	14.395	14.409	14.422	14.403	14.366	14.328	14.311	14.327	14.344	14.357	14.346
14.349	14.383	14.416	14.426	14.422	14.418	14.408	14.387	14.366	14.344	14.322	14.299	14.277	14.292	14.313	14.334	14.307	14.252	14.196	14.16	14.155	14.151	14.147	14.145	14.142	14.14	14.183	14.233	14.283	14.321	14.354	14.385	14.395	14.366	14.337	14.315	14.345	14.374	14.403	14.416	14.427	14.437	14.416	14.377	14.338	14.315	14.32	14.326	14.33	14.327
14.322	14.348	14.375	14.394	14.41	14.426	14.427	14.404	14.381	14.358	14.335	14.313	14.291	14.299	14.312	14.325	14.302	14.259	14.216	14.185	14.176	14.168	14.158	14.142	14.125	14.108	14.16	14.22	14.282	14.321	14.348	14.376	14.384	14.362	14.34	14.325	14.357	14.388	14.42	14.431	14.438	14.446	14.425	14.386	14.347	14.323	14.321	14.32	14.318	14.32
14.28	14.306	14.332	14.369	14.411	14.454	14.472	14.448	14.425	14.4	14.372	14.343	14.314	14.303	14.295	14.287	14.277	14.264	14.252	14.238	14.223	14.207	14.191	14.169	14.146	14.124	14.18	14.248	14.315	14.348	14.36	14.372	14.372	14.351	14.329	14.315	14.349	14.384	14.419	14.429	14.435	14.441	14.423	14.389	14.356	14.337	14.342	14.346	14.35	14.346
14.237	14.263	14.289	14.343	14.412	14.482	14.517	14.492	14.468	14.443	14.408	14.373	14.338	14.308	14.278	14.25	14.251	14.269	14.289	14.292	14.269	14.246	14.222	14.195	14.168	14.14	14.202	14.275	14.349	14.375	14.372	14.369	14.36	14.339	14.319	14.306	14.343	14.381	14.418	14.427	14.432	14.437	14.421	14.392	14.364	14.351	14.363	14.374	14.382	14.373
14.196	14.222	14.249	14.318	14.413	14.508	14.559	14.535	14.511	14.484	14.443	14.401	14.36	14.311	14.262	14.213	14.226	14.275	14.325	14.345	14.314	14.284	14.254	14.222	14.191	14.158	14.224	14.303	14.382	14.401	14.383	14.365	14.347	14.327	14.308	14.296	14.336	14.376	14.416	14.424	14.428	14.431	14.419	14.395	14.373	14.365	14.383	14.4	14.414	14.398
14.247	14.256	14.264	14.312	14.383	14.455	14.498	14.496	14.493	14.485	14.434	14.382	14.33	14.29	14.25	14.211	14.232	14.29	14.348	14.369	14.33	14.29	14.255	14.249	14.243	14.237	14.279	14.329	14.378	14.38	14.354	14.327	14.309	14.308	14.306	14.309	14.341	14.372	14.404	14.409	14.41	14.41	14.399	14.381	14.361	14.358	14.382	14.406	14.425	14.411
14.299	14.29	14.28	14.306	14.354	14.401	14.437	14.457	14.477	14.486	14.424	14.363	14.301	14.268	14.238	14.209	14.239	14.305	14.371	14.394	14.345	14.296	14.256	14.276	14.295	14.315	14.335	14.354	14.374	14.359	14.324	14.289	14.272	14.289	14.304	14.321	14.345	14.369	14.392	14.393	14.391	14.389	14.379	14.365	14.35	14.352	14.382	14.412	14.436	14.423
14.351	14.323	14.296	14.301	14.324	14.346	14.377	14.418	14.459	14.487	14.415	14.344	14.272	14.246	14.226	14.207	14.246	14.32	14.394	14.419	14.361	14.303	14.258	14.303	14.348	14.392	14.389	14.379	14.37	14.338	14.294	14.25	14.235	14.269	14.302	14.334	14.349	14.364	14.38	14.378	14.373	14.369	14.36	14.349	14.339	14.345	14.382	14.418	14.447	14.435
14.375	14.347	14.319	14.309	14.31	14.311	14.333	14.39	14.447	14.49	14.427	14.364	14.301	14.274	14.251	14.229	14.256	14.314	14.372	14.395	14.362	14.328	14.304	14.346	14.388	14.431	14.413	14.387	14.361	14.325	14.283	14.24	14.227	14.264	14.301	14.334	14.345	14.355	14.366	14.358	14.348	14.337	14.331	14.327	14.324	14.335	14.369	14.404	14.433	14.427
14.392	14.368	14.344	14.321	14.301	14.281	14.295	14.366	14.437	14.493	14.444	14.396	14.348	14.316	14.287	14.258	14.268	14.302	14.337	14.358	14.359	14.359	14.363	14.394	14.425	14.456	14.428	14.39	14.352	14.314	14.277	14.238	14.228	14.263	14.299	14.331	14.338	14.345	14.352	14.338	14.32	14.303	14.299	14.303	14.308	14.322	14.354	14.385	14.412	14.413
14.41	14.389	14.368	14.334	14.292	14.25	14.256	14.341	14.427	14.496	14.462	14.428	14.394	14.358	14.322	14.286	14.28	14.291	14.302	14.321	14.356	14.39	14.422	14.443	14.462	14.483	14.442	14.392	14.343	14.303	14.27	14.237	14.229	14.263	14.298	14.328	14.332	14.335	14.338	14.317	14.293	14.268	14.267	14.28	14.292	14.31	14.338	14.366	14.391	14.399
14.425	14.41	14.395	14.358	14.306	14.254	14.25	14.326	14.401	14.466	14.452	14.439	14.426	14.392	14.354	14.317	14.299	14.293	14.287	14.302	14.354	14.406	14.454	14.476	14.498	14.52	14.471	14.411	14.352	14.311	14.283	14.253	14.247	14.277	14.307	14.333	14.329	14.326	14.322	14.297	14.269	14.241	14.242	14.26	14.278	14.298	14.321	14.345	14.367	14.381
14.438	14.432	14.426	14.391	14.339	14.288	14.272	14.317	14.363	14.404	14.418	14.431	14.445	14.418	14.384	14.35	14.326	14.308	14.289	14.298	14.353	14.408	14.461	14.496	14.532	14.567	14.513	14.445	14.377	14.336	14.311	14.286	14.28	14.303	14.326	14.345	14.331	14.317	14.303	14.277	14.249	14.222	14.224	14.245	14.265	14.285	14.304	14.323	14.341	14.359
14.45	14.453	14.456	14.425	14.373	14.321	14.295	14.309	14.324	14.342	14.383	14.424	14.465	14.443	14.413	14.383	14.352	14.322	14.292	14.294	14.352	14.41	14.468	14.517	14.566	14.615	14.554	14.478	14.402	14.361	14.34	14.319	14.312	14.329	14.346	14.357	14.333	14.309	14.285	14.258	14.229	14.201	14.206	14.229	14.253	14.273	14.287	14.301	14.315	14.336
14.446	14.459	14.472	14.447	14.399	14.351	14.317	14.308	14.299	14.298	14.354	14.411	14.467	14.453	14.429	14.406	14.375	14.34	14.304	14.303	14.36	14.416	14.472	14.53	14.589	14.647	14.584	14.502	14.421	14.382	14.367	14.353	14.346	14.351	14.357	14.357	14.324	14.291	14.258	14.234	14.21	14.186	14.191	14.213	14.235	14.254	14.266	14.279	14.293	14.319
14.396	14.424	14.452	14.44	14.404	14.368	14.34	14.324	14.309	14.301	14.342	14.384	14.425	14.422	14.413	14.404	14.387	14.366	14.345	14.347	14.388	14.428	14.471	14.527	14.583	14.639	14.578	14.501	14.424	14.394	14.392	14.39	14.382	14.363	14.345	14.323	14.286	14.249	14.211	14.199	14.191	14.183	14.186	14.195	14.204	14.218	14.238	14.258	14.279	14.313
14.346	14.388	14.431	14.432	14.408	14.385	14.362	14.341	14.318	14.303	14.33	14.357	14.384	14.391	14.397	14.401	14.399	14.392	14.385	14.391	14.416	14.441	14.47	14.523	14.578	14.631	14.573	14.5	14.426	14.405	14.416	14.427	14.418	14.375	14.333	14.29	14.248	14.206	14.164	14.165	14.172	14.179	14.18	14.177	14.173	14.182	14.209	14.237	14.265	14.307
14.297	14.353	14.409	14.424	14.413	14.402	14.385	14.357	14.329	14.306	14.318	14.33	14.343	14.361	14.38	14.398	14.41	14.418	14.425	14.434	14.444	14.454	14.47	14.52	14.57	14.621	14.567	14.499	14.43	14.418	14.441	14.464	14.453	14.387	14.321	14.258	14.211	14.165	14.118	14.132	14.154	14.176	14.175	14.159	14.143	14.147	14.181	14.216	14.252	14.301
14.284	14.33	14.376	14.398	14.403	14.409	14.403	14.378	14.352	14.329	14.323	14.318	14.312	14.336	14.364	14.391	14.41	14.423	14.435	14.45	14.468	14.485	14.502	14.514	14.527	14.539	14.523	14.501	14.48	14.479	14.49	14.501	14.481	14.41	14.338	14.27	14.222	14.175	14.128	14.139	14.158	14.177	14.177	14.167	14.156	14.16	14.189	14.218	14.247	14.277
14.27	14.307	14.344	14.372	14.394	14.416	14.422	14.398	14.375	14.352	14.329	14.305	14.281	14.311	14.348	14.384	14.41	14.428	14.446	14.467	14.491	14.515	14.533	14.508	14.483	14.458	14.478	14.504	14.53	14.54	14.539	14.538	14.509	14.432	14.355	14.282	14.234	14.185	14.137	14.145	14.162	14.179	14.18	14.175	14.168	14.173	14.197	14.22	14.243	14.254
14.256	14.284	14.312	14.346	14.385	14.424	14.44	14.419	14.398	14.375	14.334	14.292	14.251	14.286	14.332	14.377	14.409	14.433	14.457	14.484	14.515	14.547	14.566	14.502	14.439	14.376	14.433	14.507	14.581	14.601	14.588	14.575	14.537	14.455	14.372	14.295	14.245	14.196	14.146	14.152	14.166	14.18	14.184	14.182	14.18	14.186	14.204	14.223	14.238	14.23
14.226	14.26	14.294	14.327	14.36	14.394	14.413	14.407	14.402	14.392	14.345	14.299	14.253	14.281	14.32	14.358	14.399	14.441	14.484	14.52	14.545	14.569	14.582	14.51	14.437	14.364	14.432	14.521	14.609	14.631	14.615	14.597	14.551	14.458	14.363	14.277	14.237	14.198	14.16	14.157	14.16	14.164	14.169	14.176	14.183	14.192	14.206	14.22	14.231	14.225
14.192	14.236	14.28	14.309	14.331	14.352	14.372	14.385	14.4	14.406	14.358	14.311	14.264	14.282	14.309	14.336	14.387	14.451	14.516	14.561	14.576	14.59	14.593	14.52	14.446	14.372	14.444	14.538	14.631	14.653	14.634	14.614	14.561	14.455	14.347	14.25	14.224	14.199	14.173	14.161	14.152	14.142	14.149	14.166	14.182	14.196	14.205	14.215	14.223	14.226
14.158	14.212	14.266	14.293	14.302	14.312	14.33	14.364	14.397	14.421	14.372	14.324	14.275	14.283	14.298	14.314	14.374	14.461	14.548	14.603	14.607	14.611	14.605	14.53	14.455	14.38	14.456	14.555	14.653	14.676	14.653	14.631	14.572	14.452	14.33	14.223	14.211	14.199	14.187	14.166	14.143	14.121	14.129	14.155	14.182	14.2	14.204	14.21	14.215	14.228
14.13	14.185	14.24	14.266	14.275	14.284	14.305	14.348	14.391	14.422	14.376	14.331	14.285	14.287	14.298	14.307	14.369	14.461	14.553	14.61	14.61	14.609	14.601	14.542	14.483	14.423	14.483	14.561	14.639	14.654	14.632	14.61	14.555	14.444	14.333	14.234	14.219	14.205	14.19	14.167	14.142	14.117	14.125	14.152	14.18	14.201	14.211	14.22	14.231	14.242
14.109	14.156	14.202	14.231	14.25	14.268	14.296	14.338	14.381	14.413	14.373	14.333	14.293	14.296	14.305	14.315	14.37	14.452	14.535	14.586	14.587	14.588	14.585	14.556	14.527	14.498	14.524	14.558	14.591	14.593	14.573	14.555	14.513	14.433	14.352	14.278	14.247	14.216	14.184	14.164	14.146	14.129	14.135	14.157	14.179	14.201	14.224	14.247	14.267	14.269
14.088	14.126	14.164	14.196	14.224	14.252	14.286	14.328	14.371	14.404	14.37	14.335	14.301	14.304	14.313	14.323	14.371	14.443	14.515	14.561	14.564	14.566	14.569	14.57	14.572	14.573	14.564	14.554	14.544	14.53	14.515	14.499	14.471	14.422	14.373	14.323	14.275	14.226	14.177	14.162	14.151	14.14	14.146	14.162	14.177	14.201	14.237	14.273	14.303	14.296
14.062	14.093	14.125	14.16	14.197	14.234	14.272	14.312	14.353	14.385	14.36	14.335	14.31	14.314	14.323	14.33	14.372	14.434	14.496	14.538	14.546	14.554	14.564	14.589	14.614	14.639	14.601	14.555	14.508	14.481	14.465	14.45	14.432	14.412	14.392	14.366	14.305	14.244	14.184	14.171	14.165	14.159	14.163	14.175	14.185	14.209	14.252	14.295	14.332	14.316
14.023	14.051	14.08	14.118	14.163	14.208	14.249	14.281	14.313	14.341	14.335	14.33	14.325	14.329	14.335	14.341	14.374	14.425	14.475	14.517	14.542	14.567	14.593	14.621	14.65	14.679	14.628	14.564	14.502	14.464	14.441	14.418	14.405	14.407	14.409	14.404	14.344	14.284	14.224	14.21	14.204	14.197	14.2	14.209	14.218	14.237	14.272	14.307	14.336	14.318
13.985	14.01	14.034	14.077	14.13	14.183	14.225	14.249	14.274	14.296	14.311	14.325	14.339	14.344	14.347	14.35	14.376	14.415	14.455	14.495	14.538	14.58	14.621	14.653	14.686	14.719	14.653	14.574	14.495	14.446	14.416	14.387	14.377	14.402	14.427	14.442	14.382	14.323	14.263	14.25	14.242	14.235	14.236	14.243	14.25	14.265	14.292	14.32	14.341	14.321
13.945	13.967	13.989	14.035	14.096	14.157	14.201	14.218	14.234	14.252	14.286	14.32	14.353	14.358	14.36	14.36	14.378	14.406	14.434	14.473	14.532	14.591	14.648	14.684	14.721	14.758	14.679	14.583	14.487	14.429	14.392	14.355	14.35	14.397	14.444	14.478	14.42	14.361	14.303	14.289	14.281	14.272	14.272	14.277	14.283	14.293	14.312	14.331	14.345	14.323
13.839	13.884	13.93	13.983	14.044	14.103	14.15	14.174	14.198	14.224	14.263	14.303	14.343	14.362	14.379	14.395	14.406	14.413	14.42	14.445	14.501	14.557	14.612	14.659	14.706	14.753	14.668	14.563	14.459	14.401	14.371	14.341	14.338	14.379	14.419	14.45	14.409	14.367	14.325	14.314	14.306	14.298	14.298	14.301	14.305	14.308	14.312	14.317	14.319	14.306
13.734	13.802	13.87	13.933	13.991	14.05	14.099	14.13	14.163	14.196	14.241	14.287	14.333	14.366	14.398	14.43	14.433	14.419	14.406	14.417	14.47	14.523	14.576	14.634	14.691	14.748	14.656	14.544	14.43	14.373	14.35	14.327	14.326	14.36	14.395	14.422	14.397	14.372	14.347	14.338	14.331	14.324	14.323	14.325	14.327	14.324	14.313	14.303	14.293	14.289
13.629	13.72	13.811	13.881	13.939	13.997	14.047	14.087	14.127	14.168	14.219	14.271	14.322	14.37	14.417	14.465	14.461	14.426	14.391	14.388	14.438	14.489	14.541	14.609	14.676	14.744	14.645	14.523	14.401	14.346	14.329	14.313	14.314	14.342	14.37	14.394	14.385	14.378	14.369	14.363	14.357	14.35	14.348	14.348	14.348	14.339	14.314	14.289	14.268	14.273
13.454	13.565	13.676	13.761	13.829	13.897	13.962	14.021	14.081	14.14	14.199	14.259	14.318	14.361	14.401	14.442	14.441	14.414	14.388	14.387	14.429	14.472	14.516	14.566	14.616	14.666	14.586	14.487	14.388	14.337	14.314	14.29	14.285	14.309	14.332	14.354	14.358	14.362	14.366	14.364	14.363	14.36	14.36	14.361	14.361	14.351	14.321	14.291	14.265	14.265
13.258	13.389	13.521	13.621	13.703	13.785	13.867	13.949	14.031	14.111	14.179	14.247	14.315	14.348	14.376	14.404	14.407	14.397	14.387	14.393	14.427	14.461	14.494	14.518	14.543	14.567	14.512	14.446	14.379	14.333	14.299	14.265	14.252	14.271	14.291	14.309	14.325	14.34	14.355	14.36	14.363	14.366	14.368	14.37	14.372	14.361	14.329	14.298	14.269	14.258
13.062	13.213	13.364	13.481	13.577	13.673	13.772	13.877	13.982	14.083	14.16	14.236	14.312	14.335	14.35	14.365	14.374	14.38	14.386	14.399	14.425	14.45	14.472	14.471	14.47	14.468	14.438	14.404	14.37	14.33	14.285	14.241	14.218	14.234	14.249	14.266	14.292	14.318	14.344	14.355	14.363	14.371	14.376	14.379	14.382	14.371	14.338	14.305	14.274	14.252
12.888	13.049	13.209	13.338	13.446	13.555	13.666	13.783	13.899	14.012	14.096	14.179	14.262	14.285	14.299	14.314	14.332	14.353	14.374	14.394	14.412	14.429	14.441	14.418	14.394	14.37	14.359	14.35	14.342	14.308	14.259	14.21	14.18	14.181	14.182	14.188	14.227	14.266	14.306	14.327	14.344	14.362	14.372	14.376	14.38	14.369	14.335	14.301	14.267	14.243
12.735	12.895	13.057	13.192	13.311	13.431	13.55	13.669	13.788	13.902	13.991	14.08	14.169	14.202	14.226	14.251	14.282	14.317	14.352	14.378	14.389	14.4	14.404	14.36	14.315	14.271	14.274	14.284	14.295	14.269	14.222	14.176	14.138	14.115	14.091	14.078	14.133	14.188	14.243	14.277	14.308	14.34	14.355	14.361	14.367	14.357	14.321	14.285	14.252	14.232
12.581	12.742	12.903	13.045	13.177	13.307	13.435	13.555	13.675	13.792	13.887	13.982	14.077	14.118	14.153	14.188	14.231	14.28	14.33	14.362	14.366	14.37	14.366	14.302	14.237	14.173	14.19	14.219	14.247	14.23	14.186	14.142	14.096	14.049	14.001	13.968	14.039	14.109	14.18	14.228	14.272	14.317	14.339	14.346	14.354	14.345	14.307	14.27	14.235	14.22
12.425	12.587	12.75	12.898	13.039	13.179	13.313	13.438	13.562	13.682	13.775	13.869	13.962	14.014	14.061	14.108	14.164	14.226	14.289	14.328	14.329	14.329	14.321	14.246	14.172	14.097	14.118	14.152	14.186	14.175	14.136	14.097	14.049	13.985	13.921	13.874	13.949	14.025	14.1	14.162	14.222	14.281	14.31	14.32	14.331	14.325	14.293	14.26	14.231	14.218
12.264	12.429	12.594	12.747	12.892	13.039	13.179	13.311	13.444	13.568	13.642	13.716	13.791	13.855	13.918	13.98	14.05	14.124	14.199	14.247	14.253	14.258	14.255	14.197	14.14	14.083	14.08	14.085	14.09	14.076	14.05	14.024	13.986	13.925	13.866	13.82	13.872	13.925	13.977	14.053	14.131	14.209	14.249	14.265	14.281	14.287	14.277	14.266	14.255	14.237
12.102	12.27	12.438	12.596	12.747	12.898	13.045	13.185	13.325	13.455	13.51	13.565	13.62	13.696	13.774	13.853	13.936	14.023	14.109	14.167	14.176	14.186	14.189	14.149	14.108	14.067	14.041	14.017	13.994	13.977	13.964	13.952	13.922	13.867	13.811	13.765	13.795	13.825	13.854	13.943	14.04	14.137	14.187	14.209	14.231	14.25	14.261	14.272	14.28	14.256
11.942	12.112	12.283	12.445	12.602	12.758	12.911	13.059	13.207	13.341	13.377	13.414	13.45	13.537	13.631	13.725	13.822	13.92	14.017	14.084	14.099	14.113	14.123	14.099	14.075	14.051	14.003	13.95	13.898	13.878	13.878	13.879	13.859	13.808	13.756	13.712	13.719	13.727	13.734	13.835	13.949	14.063	14.124	14.153	14.182	14.212	14.245	14.277	14.302	14.274
11.804	11.978	12.152	12.322	12.489	12.656	12.814	12.953	13.094	13.221	13.255	13.289	13.324	13.402	13.488	13.574	13.662	13.752	13.842	13.914	13.954	13.995	14.03	14.019	14.008	13.997	13.946	13.889	13.832	13.807	13.801	13.795	13.779	13.748	13.716	13.69	13.702	13.713	13.725	13.798	13.88	13.961	14.025	14.079	14.133	14.18	14.215	14.25	14.277	14.254
11.667	11.844	12.022	12.199	12.377	12.555	12.716	12.848	12.98	13.1	13.132	13.164	13.196	13.268	13.345	13.422	13.502	13.584	13.666	13.742	13.81	13.877	13.937	13.939	13.94	13.943	13.89	13.828	13.767	13.736	13.724	13.711	13.699	13.688	13.676	13.669	13.685	13.7	13.716	13.761	13.809	13.858	13.926	14.006	14.085	14.148	14.185	14.222	14.252	14.234
11.53	11.711	11.891	12.077	12.265	12.453	12.618	12.742	12.867	12.98	13.009	13.04	13.07	13.134	13.202	13.271	13.343	13.416	13.49	13.571	13.665	13.759	13.843	13.859	13.874	13.888	13.833	13.768	13.702	13.666	13.646	13.627	13.619	13.627	13.637	13.648	13.668	13.687	13.707	13.723	13.739	13.755	13.827	13.931	14.037	14.117	14.155	14.194	14.226	14.214
11.417	11.587	11.757	11.945	12.142	12.34	12.508	12.628	12.748	12.858	12.9	12.942	12.984	13.037	13.092	13.147	13.211	13.281	13.352	13.429	13.519	13.608	13.691	13.727	13.764	13.799	13.755	13.698	13.642	13.599	13.566	13.533	13.524	13.557	13.59	13.621	13.643	13.665	13.687	13.691	13.693	13.694	13.761	13.866	13.971	14.053	14.096	14.139	14.175	14.162
11.31	11.466	11.622	11.81	12.017	12.224	12.396	12.512	12.628	12.737	12.794	12.852	12.909	12.951	12.99	13.03	13.088	13.156	13.224	13.295	13.371	13.447	13.521	13.58	13.641	13.701	13.67	13.626	13.583	13.535	13.485	13.436	13.426	13.483	13.54	13.593	13.616	13.64	13.664	13.66	13.653	13.645	13.704	13.802	13.902	13.981	14.029	14.076	14.116	14.101
11.204	11.346	11.487	11.675	11.891	12.106	12.283	12.396	12.507	12.614	12.688	12.762	12.835	12.866	12.889	12.914	12.964	13.031	13.097	13.162	13.224	13.286	13.35	13.434	13.518	13.602	13.586	13.555	13.524	13.47	13.405	13.338	13.328	13.409	13.49	13.565	13.59	13.616	13.641	13.629	13.613	13.596	13.647	13.739	13.831	13.909	13.961	14.013	14.057	14.04
11.078	11.228	11.379	11.565	11.775	11.984	12.158	12.275	12.392	12.504	12.585	12.665	12.746	12.771	12.787	12.803	12.848	12.911	12.974	13.034	13.088	13.143	13.202	13.298	13.395	13.492	13.487	13.466	13.447	13.402	13.343	13.284	13.279	13.365	13.451	13.531	13.561	13.591	13.622	13.609	13.591	13.573	13.614	13.691	13.767	13.835	13.886	13.937	13.98	13.961
10.933	11.113	11.294	11.479	11.668	11.856	12.022	12.151	12.281	12.404	12.484	12.565	12.645	12.667	12.682	12.697	12.739	12.797	12.855	12.911	12.963	13.015	13.073	13.172	13.272	13.371	13.374	13.363	13.352	13.329	13.298	13.267	13.275	13.349	13.423	13.492	13.53	13.567	13.605	13.599	13.586	13.574	13.602	13.656	13.709	13.759	13.804	13.849	13.886	13.867
10.789	10.999	11.208	11.392	11.56	11.728	11.886	12.028	12.17	12.304	12.384	12.463	12.543	12.565	12.578	12.591	12.629	12.683	12.737	12.788	12.838	12.888	12.944	13.046	13.149	13.251	13.262	13.26	13.258	13.255	13.253	13.25	13.271	13.332	13.393	13.453	13.498	13.543	13.589	13.589	13.582	13.574	13.59	13.62	13.65	13.684	13.722	13.761	13.792	13.773
10.652	10.882	11.112	11.293	11.445	11.597	11.749	11.9	12.052	12.194	12.277	12.36	12.443	12.465	12.48	12.493	12.528	12.575	12.621	12.67	12.72	12.771	12.828	12.926	13.026	13.124	13.147	13.159	13.172	13.188	13.207	13.226	13.256	13.306	13.356	13.407	13.458	13.51	13.562	13.567	13.567	13.566	13.573	13.584	13.595	13.613	13.641	13.67	13.693	13.675
10.537	10.762	10.986	11.162	11.309	11.457	11.607	11.761	11.915	12.062	12.157	12.252	12.347	12.378	12.399	12.419	12.449	12.483	12.518	12.562	12.623	12.683	12.746	12.824	12.903	12.981	13.026	13.066	13.106	13.135	13.158	13.181	13.211	13.254	13.297	13.341	13.396	13.45	13.505	13.518	13.525	13.531	13.537	13.543	13.549	13.556	13.564	13.573	13.579	13.568
10.422	10.641	10.86	11.032	11.174	11.316	11.464	11.622	11.779	11.93	12.037	12.145	12.252	12.289	12.317	12.345	12.369	12.392	12.415	12.455	12.525	12.596	12.664	12.722	12.781	12.839	12.904	12.972	13.039	13.082	13.109	13.137	13.167	13.202	13.238	13.276	13.333	13.39	13.448	13.468	13.482	13.497	13.503	13.503	13.503	13.499	13.487	13.475	13.464	13.461
10.307	10.52	10.734	10.9	11.038	11.176	11.322	11.482	11.642	11.798	11.917	12.036	12.155	12.201	12.235	12.271	12.291	12.302	12.313	12.349	12.428	12.508	12.583	12.621	12.659	12.697	12.784	12.879	12.972	13.028	13.06	13.092	13.123	13.151	13.18	13.212	13.272	13.331	13.391	13.418	13.44	13.463	13.467	13.462	13.456	13.441	13.41	13.378	13.352	13.355
10.189	10.387	10.585	10.751	10.897	11.044	11.191	11.338	11.485	11.631	11.761	11.891	12.021	12.089	12.148	12.208	12.239	12.253	12.268	12.304	12.376	12.449	12.516	12.547	12.577	12.608	12.699	12.799	12.899	12.965	13.011	13.057	13.098	13.131	13.164	13.198	13.236	13.274	13.312	13.346	13.378	13.41	13.42	13.416	13.413	13.394	13.35	13.307	13.269	13.272
10.071	10.253	10.436	10.602	10.757	10.912	11.059	11.194	11.328	11.464	11.605	11.746	11.887	11.978	12.061	12.145	12.187	12.205	12.223	12.259	12.324	12.39	12.449	12.473	12.496	12.519	12.614	12.72	12.825	12.903	12.962	13.022	13.073	13.111	13.149	13.183	13.2	13.217	13.234	13.273	13.315	13.358	13.373	13.371	13.369	13.347	13.291	13.236	13.187	13.189
9.9525	10.12	10.288	10.452	10.616	10.78	10.928	11.049	11.171	11.297	11.449	11.601	11.752	11.866	11.973	12.081	12.136	12.157	12.179	12.214	12.272	12.33	12.383	12.399	12.414	12.43	12.529	12.641	12.752	12.84	12.913	12.987	13.049	13.091	13.133	13.169	13.165	13.16	13.155	13.201	13.253	13.306	13.325	13.325	13.325	13.3	13.232	13.164	13.105	13.105
9.8384	9.9943	10.15	10.309	10.47	10.631	10.779	10.905	11.03	11.159	11.309	11.46	11.61	11.727	11.84	11.953	12.021	12.063	12.104	12.15	12.203	12.257	12.307	12.335	12.363	12.391	12.482	12.582	12.683	12.775	12.862	12.949	13.018	13.057	13.095	13.128	13.12	13.113	13.106	13.15	13.202	13.255	13.273	13.27	13.266	13.239	13.171	13.104	13.044	13.04
9.7262	9.8713	10.016	10.167	10.323	10.478	10.626	10.76	10.894	11.03	11.175	11.32	11.465	11.581	11.693	11.806	11.889	11.955	12.021	12.081	12.13	12.179	12.228	12.275	12.321	12.367	12.446	12.53	12.614	12.708	12.809	12.91	12.985	13.018	13.051	13.079	13.074	13.069	13.064	13.106	13.155	13.205	13.218	13.211	13.203	13.174	13.11	13.046	12.989	12.981
9.6139	9.7483	9.8826	10.027	10.176	10.325	10.472	10.615	10.758	10.9	11.041	11.18	11.32	11.435	11.546	11.658	11.757	11.847	11.938	12.012	12.057	12.102	12.15	12.215	12.279	12.343	12.41	12.478	12.545	12.642	12.756	12.87	12.952	12.98	13.007	13.03	13.028	13.025	13.023	13.063	13.109	13.155	13.164	13.152	13.139	13.109	13.049	12.989	12.935	12.922
9.4891	9.6234	9.7578	9.8981	10.043	10.187	10.332	10.482	10.631	10.778	10.909	11.039	11.17	11.29	11.408	11.527	11.637	11.743	11.849	11.933	11.981	12.03	12.081	12.152	12.223	12.294	12.359	12.422	12.486	12.584	12.702	12.821	12.906	12.936	12.966	12.993	12.996	13	13.004	13.035	13.07	13.104	13.109	13.094	13.08	13.051	12.999	12.946	12.898	12.88
9.3529	9.4974	9.6414	9.7829	9.922	10.061	10.206	10.359	10.513	10.662	10.78	10.898	11.016	11.147	11.279	11.411	11.53	11.642	11.754	11.846	11.903	11.962	12.021	12.088	12.155	12.221	12.292	12.363	12.435	12.533	12.647	12.762	12.848	12.888	12.928	12.965	12.979	12.993	13.007	13.023	13.039	13.055	13.052	13.039	13.025	13	12.959	12.916	12.877	12.856
9.2168	9.3708	9.5249	9.667	9.8014	9.9352	10.078	10.237	10.394	10.546	10.651	10.757	10.862	11.003	11.149	11.294	11.423	11.541	11.659	11.758	11.826	11.894	11.961	12.023	12.086	12.149	12.226	12.305	12.384	12.482	12.592	12.702	12.79	12.84	12.89	12.937	12.962	12.986	13.01	13.011	13.008	13.005	12.996	12.983	12.97	12.95	12.918	12.886	12.856	12.832
9.086	9.2466	9.4073	9.5488	9.679	9.8092	9.9501	10.107	10.264	10.414	10.516	10.617	10.719	10.867	11.022	11.177	11.312	11.434	11.556	11.663	11.745	11.826	11.905	11.966	12.026	12.087	12.167	12.25	12.333	12.43	12.533	12.637	12.724	12.782	12.84	12.895	12.931	12.967	13.003	12.993	12.976	12.959	12.942	12.926	12.91	12.892	12.871	12.851	12.829	12.805
8.9695	9.1272	9.2843	9.424	9.5536	9.6826	9.8169	9.9591	10.101	10.24	10.361	10.482	10.603	10.751	10.903	11.055	11.189	11.312	11.433	11.55	11.656	11.762	11.862	11.925	11.988	12.051	12.127	12.205	12.283	12.371	12.464	12.557	12.638	12.698	12.757	12.815	12.867	12.919	12.971	12.96	12.941	12.922	12.896	12.867	12.838	12.817	12.808	12.798	12.788	12.772
8.8531	9.0072	9.1612	9.2992	9.4276	9.556	9.6838	9.811	9.9376	10.067	10.206	10.347	10.487	10.635	10.785	10.935	11.067	11.189	11.311	11.436	11.567	11.697	11.819	11.884	11.95	12.015	12.087	12.16	12.233	12.313	12.395	12.478	12.553	12.613	12.674	12.735	12.803	12.87	12.938	12.928	12.906	12.885	12.85	12.808	12.766	12.741	12.744	12.746	12.747	12.738
8.7366	8.8871	9.0376	9.1738	9.3016	9.4294	9.5512	9.6635	9.7751	9.8934	10.053	10.212	10.371	10.519	10.667	10.814	10.945	11.067	11.189	11.323	11.477	11.631	11.774	11.843	11.911	11.979	12.047	12.115	12.184	12.255	12.327	12.399	12.468	12.53	12.592	12.656	12.739	12.821	12.904	12.894	12.87	12.846	12.803	12.749	12.695	12.666	12.68	12.694	12.706	12.705
8.61	8.757	8.9045	9.0406	9.1702	9.3004	9.4222	9.5321	9.6414	9.7578	9.9232	10.089	10.255	10.404	10.55	10.696	10.834	10.967	11.1	11.237	11.381	11.524	11.662	11.752	11.842	11.932	12.004	12.074	12.144	12.213	12.282	12.351	12.42	12.487	12.554	12.621	12.685	12.748	12.811	12.803	12.785	12.767	12.732	12.688	12.644	12.624	12.644	12.665	12.682	12.681
8.4828	8.6268	8.7707	8.9074	9.0394	9.1714	9.2938	9.4007	9.507	9.6217	9.7942	9.9668	10.139	10.288	10.433	10.578	10.723	10.867	11.011	11.151	11.284	11.418	11.548	11.66	11.773	11.884	11.961	12.032	12.104	12.172	12.238	12.304	12.372	12.444	12.517	12.585	12.63	12.674	12.718	12.713	12.7	12.688	12.661	12.627	12.593	12.581	12.608	12.635	12.658	12.657
8.3562	8.4966	8.6369	8.7737	8.908	9.0424	9.1654	9.2687	9.3726	9.4861	9.6653	9.8444	10.024	10.172	10.316	10.461	10.611	10.766	10.922	11.065	11.188	11.311	11.435	11.569	11.703	11.837	11.918	11.991	12.064	12.131	12.194	12.256	12.324	12.401	12.479	12.55	12.575	12.6	12.625	12.622	12.615	12.608	12.59	12.566	12.541	12.538	12.572	12.606	12.634	12.633
8.2434	8.3771	8.5103	8.6423	8.7731	8.9039	9.0269	9.1362	9.2454	9.3631	9.5392	9.716	9.8922	10.04	10.182	10.326	10.48	10.641	10.802	10.954	11.091	11.227	11.365	11.514	11.662	11.809	11.889	11.959	12.029	12.092	12.151	12.209	12.275	12.356	12.437	12.508	12.52	12.532	12.544	12.542	12.539	12.536	12.53	12.523	12.514	12.519	12.543	12.567	12.59	12.598
8.1347	8.2601	8.3861	8.5115	8.6369	8.7629	8.8853	9.0024	9.12	9.2442	9.415	9.5858	9.7566	9.9017	10.044	10.186	10.343	10.508	10.674	10.836	10.993	11.151	11.309	11.468	11.628	11.787	11.865	11.93	11.996	12.054	12.108	12.161	12.226	12.31	12.393	12.465	12.465	12.465	12.465	12.465	12.466	12.467	12.474	12.485	12.495	12.506	12.516	12.526	12.538	12.56
8.0254	8.1437	8.2613	8.3807	8.5014	8.6214	8.7438	8.8692	8.9946	9.1248	9.2902	9.455	9.6205	9.7644	9.9053	10.046	10.206	10.375	10.545	10.718	10.896	11.074	11.251	11.423	11.594	11.766	11.84	11.902	11.963	12.016	12.065	12.114	12.177	12.263	12.349	12.422	12.41	12.399	12.387	12.389	12.393	12.397	12.417	12.446	12.476	12.493	12.489	12.486	12.487	12.522
7.9251	8.0386	8.152	8.2643	8.376	8.4882	8.6094	8.748	8.8865	9.0263	9.1768	9.3267	9.4771	9.6246	9.771	9.9173	10.079	10.249	10.419	10.597	10.787	10.977	11.165	11.348	11.531	11.714	11.791	11.852	11.913	11.968	12.019	12.071	12.134	12.216	12.299	12.369	12.35	12.33	12.311	12.318	12.329	12.339	12.367	12.407	12.446	12.467	12.459	12.45	12.448	12.486
7.8325	7.9442	8.0565	8.161	8.2613	8.361	8.4817	8.6375	8.7934	8.9457	9.0729	9.2006	9.3278	9.4819	9.6402	9.7978	9.9614	10.129	10.296	10.474	10.667	10.86	11.052	11.247	11.442	11.636	11.718	11.783	11.849	11.911	11.972	12.032	12.098	12.171	12.244	12.305	12.282	12.259	12.237	12.251	12.271	12.291	12.324	12.366	12.407	12.431	12.426	12.421	12.421	12.454
7.7394	7.8504	7.9609	8.0577	8.146	8.2338	8.3539	8.527	8.7002	8.865	8.9695	9.074	9.1786	9.3398	9.5088	9.6778	9.8444	10.009	10.173	10.35	10.546	10.743	10.94	11.146	11.352	11.558	11.644	11.714	11.783	11.853	11.924	11.994	12.061	12.125	12.188	12.241	12.215	12.189	12.163	12.185	12.214	12.243	12.281	12.324	12.368	12.394	12.393	12.391	12.393	12.422
7.645	7.7531	7.8618	7.9526	8.0332	8.1138	8.232	8.4136	8.5957	8.7659	8.8567	8.948	9.0388	9.2036	9.3798	9.5554	9.7244	9.8886	10.053	10.231	10.431	10.631	10.832	11.045	11.257	11.469	11.564	11.643	11.721	11.8	11.877	11.954	12.021	12.071	12.121	12.163	12.142	12.122	12.101	12.126	12.158	12.19	12.232	12.281	12.33	12.361	12.362	12.363	12.367	12.391
7.5453	7.648	7.7507	7.8421	7.9263	8.0099	8.1251	8.2918	8.459	8.6178	8.7193	8.8214	8.923	9.0842	9.2544	9.424	9.596	9.7686	9.9411	10.125	10.329	10.533	10.737	10.941	11.146	11.35	11.464	11.565	11.666	11.753	11.832	11.911	11.97	11.997	12.023	12.047	12.056	12.064	12.072	12.09	12.108	12.126	12.172	12.234	12.297	12.336	12.339	12.341	12.345	12.364
7.4456	7.5429	7.6402	7.7316	7.8188	7.9066	8.0182	8.1705	8.3222	8.4697	8.5826	8.6948	8.8077	8.9654	9.129	9.2932	9.4676	9.6479	9.8283	10.019	10.227	10.434	10.641	10.838	11.035	11.232	11.364	11.487	11.61	11.707	11.787	11.868	11.919	11.922	11.924	11.932	11.969	12.006	12.044	12.053	12.058	12.063	12.112	12.188	12.263	12.312	12.316	12.319	12.324	12.338
7.347	7.439	7.531	7.6217	7.7125	7.8033	7.9119	8.0493	8.1872	8.3228	8.4458	8.5688	8.6919	8.8459	9.0042	9.163	9.3398	9.5279	9.716	9.9131	10.124	10.336	10.544	10.734	10.923	11.113	11.264	11.41	11.555	11.66	11.742	11.823	11.867	11.847	11.826	11.817	11.883	11.948	12.013	12.015	12.007	12	12.052	12.141	12.229	12.286	12.291	12.296	12.302	12.311
7.3064	7.3817	7.4563	7.5429	7.6367	7.7304	7.8361	7.9627	8.0893	8.2153	8.3395	8.4631	8.5874	8.7408	8.8985	9.0561	9.2347	9.4252	9.6163	9.8116	10.014	10.216	10.417	10.605	10.794	10.983	11.153	11.322	11.49	11.596	11.663	11.73	11.77	11.763	11.757	11.758	11.816	11.873	11.931	11.949	11.961	11.973	12.021	12.089	12.158	12.21	12.235	12.259	12.281	12.288
7.2664	7.3237	7.3817	7.4641	7.5602	7.657	7.7609	7.8761	7.9914	8.1078	8.2326	8.3574	8.4823	8.6351	8.7922	8.9492	9.129	9.3225	9.5166	9.71	9.9035	10.097	10.29	10.477	10.664	10.852	11.043	11.235	11.426	11.531	11.584	11.637	11.672	11.679	11.686	11.698	11.748	11.798	11.848	11.882	11.914	11.946	11.989	12.038	12.087	12.135	12.178	12.222	12.261	12.264
7.2258	7.2664	7.307	7.3846	7.4844	7.5835	7.685	7.7895	7.8934	8.0003	8.1263	8.2517	8.3771	8.5294	8.6859	8.8423	9.0233	9.2198	9.4162	9.6085	9.793	9.9776	10.162	10.348	10.535	10.721	10.932	11.147	11.362	11.467	11.505	11.543	11.575	11.595	11.616	11.638	11.681	11.723	11.765	11.816	11.868	11.919	11.957	11.986	12.016	12.059	12.122	12.185	12.241	12.241
7.15	7.1912	7.233	7.3118	7.4133	7.5142	7.611	7.7006	7.7901	7.8851	8.0135	8.1419	8.2703	8.4285	8.5909	8.7528	8.9307	9.1182	9.3058	9.4909	9.6724	9.854	10.037	10.227	10.418	10.608	10.812	11.019	11.225	11.331	11.377	11.423	11.466	11.506	11.546	11.586	11.625	11.664	11.703	11.76	11.819	11.879	11.92	11.949	11.979	12.021	12.08	12.139	12.191	12.192
7.0634	7.1111	7.1589	7.2407	7.3434	7.4462	7.5381	7.6116	7.6856	7.7668	7.8988	8.0308	8.1634	8.3288	8.4984	8.6686	8.8417	9.0167	9.1917	9.3691	9.5494	9.7291	9.9113	10.108	10.304	10.5	10.689	10.879	11.067	11.176	11.235	11.294	11.353	11.415	11.476	11.534	11.572	11.61	11.647	11.708	11.771	11.835	11.881	11.917	11.953	11.993	12.041	12.089	12.132	12.136
6.9768	7.0311	7.0849	7.1697	7.2736	7.3775	7.4647	7.5226	7.5811	7.6486	7.7848	7.9203	8.0559	8.2285	8.4064	8.5844	8.7528	8.9158	9.0782	9.2472	9.4258	9.6049	9.7865	9.9883	10.19	10.391	10.566	10.738	10.91	11.02	11.092	11.165	11.241	11.324	11.407	11.484	11.519	11.555	11.592	11.655	11.723	11.791	11.842	11.884	11.926	11.966	12.003	12.039	12.072	12.081
6.9099	6.966	7.0222	7.1004	7.1918	7.2825	7.3709	7.4551	7.5393	7.6271	7.7435	7.8594	7.9758	8.1431	8.318	8.4936	8.6554	8.8107	8.9654	9.1278	9.3046	9.4813	9.6611	9.8665	10.072	10.277	10.442	10.602	10.761	10.874	10.959	11.044	11.134	11.23	11.326	11.417	11.466	11.515	11.564	11.623	11.684	11.745	11.797	11.844	11.892	11.933	11.963	11.992	12.021	12.041
6.8603	6.9153	6.9702	7.0323	7.098	7.1637	7.2598	7.4073	7.5548	7.6934	7.7686	7.8445	7.9197	8.0708	8.2332	8.3957	8.5509	8.702	8.8525	9.0119	9.1851	9.3583	9.5357	9.7429	9.9507	10.158	10.317	10.468	10.621	10.738	10.835	10.931	11.03	11.133	11.236	11.336	11.411	11.487	11.563	11.61	11.654	11.697	11.746	11.799	11.852	11.895	11.922	11.949	11.978	12.017
6.8102	6.8645	6.9183	6.9636	7.0036	7.0443	7.1482	7.3596	7.5704	7.7591	7.7943	7.8289	7.8636	7.9991	8.1484	8.2977	8.4458	8.5933	8.7402	8.8961	9.0657	9.2353	9.4103	9.6199	9.8295	10.038	10.191	10.336	10.48	10.602	10.71	10.818	10.926	11.036	11.146	11.254	11.357	11.46	11.562	11.598	11.623	11.649	11.695	11.754	11.811	11.857	11.881	11.905	11.934	11.992
6.769	6.8215	6.8747	6.9093	6.9326	6.9565	7.0616	7.304	7.5459	7.7597	7.7758	7.7913	7.8074	7.9281	8.0642	8.1998	8.3437	8.4918	8.6399	8.7946	8.96	9.1254	9.2956	9.4998	9.7041	9.9083	10.056	10.196	10.335	10.462	10.58	10.699	10.818	10.938	11.058	11.178	11.301	11.423	11.545	11.574	11.589	11.605	11.65	11.712	11.774	11.821	11.842	11.863	11.891	11.965
6.7493	6.8006	6.8526	6.8908	6.9212	6.9517	7.0413	7.2288	7.4169	7.5877	7.6414	7.6952	7.7495	7.8612	7.9812	8.1019	8.2476	8.4094	8.5712	8.7319	8.8895	9.0478	9.2084	9.3882	9.5679	9.7477	9.894	10.036	10.178	10.311	10.439	10.567	10.699	10.838	10.977	11.115	11.239	11.362	11.487	11.523	11.547	11.571	11.619	11.681	11.743	11.789	11.807	11.825	11.85	11.931
6.7301	6.7803	6.8299	6.8723	6.9099	6.9475	7.021	7.1541	7.2873	7.4157	7.5077	7.599	7.691	7.7943	7.8988	8.0033	8.152	8.3276	8.5032	8.6692	8.8197	8.9701	9.1212	9.2765	9.4318	9.587	9.7327	9.8767	10.021	10.16	10.298	10.434	10.58	10.738	10.897	11.051	11.177	11.302	11.428	11.472	11.504	11.536	11.588	11.65	11.712	11.757	11.771	11.786	11.81	11.896
6.7104	6.7588	6.8072	6.8532	6.8974	6.9415	6.9995	7.0801	7.1601	7.2467	7.3757	7.5047	7.6337	7.728	7.8176	7.9072	8.0583	8.2464	8.4345	8.6059	8.7492	8.8925	9.034	9.1654	9.2962	9.4276	9.5715	9.7178	9.8635	10.01	10.157	10.303	10.461	10.639	10.816	10.987	11.114	11.241	11.368	11.42	11.461	11.502	11.556	11.617	11.68	11.723	11.736	11.749	11.771	11.863
6.6752	6.7182	6.7606	6.8048	6.8502	6.895	6.9535	7.0353	7.1165	7.2049	7.3399	7.4748	7.6098	7.7065	7.7985	7.8905	8.0302	8.198	8.3664	8.5241	8.6638	8.8035	8.9409	9.0615	9.1815	9.3022	9.4407	9.5816	9.7226	9.8755	10.035	10.196	10.363	10.542	10.722	10.894	11.022	11.149	11.277	11.342	11.397	11.452	11.503	11.553	11.602	11.65	11.695	11.741	11.788	11.846
6.64	6.677	6.714	6.7564	6.8024	6.8484	6.9081	6.9905	7.0735	7.1637	7.304	7.4444	7.5853	7.6856	7.78	7.8743	8.0021	8.1502	8.2983	8.4416	8.5778	8.7146	8.8471	8.957	9.0669	9.1768	9.3099	9.4461	9.5822	9.7411	9.9149	10.088	10.264	10.446	10.627	10.802	10.929	11.057	11.186	11.263	11.333	11.403	11.451	11.488	11.524	11.576	11.654	11.733	11.804	11.828
6.6053	6.6364	6.6674	6.7086	6.7546	6.8012	6.8621	6.9463	7.0299	7.1219	7.2682	7.4145	7.5608	7.6641	7.7609	7.8576	7.9741	8.1019	8.2296	8.3592	8.4924	8.6256	8.754	8.8531	8.9522	9.052	9.1792	9.3099	9.4413	9.6073	9.7936	9.9806	10.166	10.349	10.533	10.709	10.838	10.966	11.094	11.184	11.269	11.353	11.399	11.423	11.446	11.502	11.614	11.725	11.821	11.811
[truncated: 206 more columns]
